# Supplementary material for: LCORL and STC2 Variants Increase Body Size and Growth Rate in Cattle and Other Animals
Source: Genomics Proteomics Bioinformatics. 2025 Mar 17;23(3):qzaf025. doi: 10.1093/gpbjnl/qzaf025 (PMC12448305; doi:10.1093/gpbjnl/qzaf025)
Supplement: qzaf025_Supplementary_Data [file qzaf025_supplementary_data.zip]

Archive with 22 entries (22 files):
- Figure_S4.jpg
- Figure_S3.jpg
- Figure_S12.jpg
- Figure_S7.jpg
- Figure_S1.jpg
- Figure_S6.jpg
- Figure_S2.jpg
- Figure_S16.jpg
- Figure_S9.jpg
- Supplementary_Tables.xlsx
- File_S1.docx
- Figure_S18.jpg
- Figure_S5.jpg
- supplementary_material_captions.docx
- Figure_S10.jpg
- Figure_S11.jpg
- Figure_S14.jpg
- Figure_S8.jpg
- Figure_S15.jpg
- Figure_S13.jpg
- Figure_S17.jpg
- Figure_S19.jpg
