# Supplementary material for: LCORL and STC2 Variants Increase Body Size and Growth Rate in Cattle and Other Animals
Source: Genomics Proteomics Bioinformatics. 2025 Mar 17;23(3):qzaf025. doi: 10.1093/gpbjnl/qzaf025 (PMC12448305; doi:10.1093/gpbjnl/qzaf025)
Supplement: qzaf025_Supplementary_Data [file qzaf025_supplementary_data.zip › Supplementary_Tables.xlsx]

## Sheet: comment of table. S1, S3-S5
## ensembl version 112.7104005
## ensembl-funcgen version 112.be19ffa
## ensembl-io version 112.2851b6f
## ensembl-variation version 112.4113356
## assembly version ARS-UCD1.2
## dbSNP version 150
## genebuild version 2018-12
## sift version sift
## Column descriptions:
## Chrom : Chromosome where the variant is located
## Pos : Physical location of the variant
## rs_is : RS number (RSID)
## ancestral_allele/alternative_allele : Ancestral allele and alternative (derived) allele of the variant
## Allele : The variant allele used to calculate the consequence
## Gene : Stable ID of affected gene
## SYMBOL : Gene symbol (e.g. HGNC)
## Feature : Stable ID of feature
## Feature_type : Type of feature - Transcript, RegulatoryFeature or MotifFeature
## Consequence : Consequence type
## HGVSp : HGVS protein sequence name
## HGVSg : HGVS genomic sequence name
## SIFT : SIFT prediction and/or score
## DOMAINS : The source and identifer of any overlapping protein domains
## NEAREST : Identifier(s) of nearest transcription start site
## lgLR* : Likelihood ratio test (lgLR) for selection versus neutrality over the last 1000 years
## Freq* : The derived allele frequency
## QTL_stature : Cattle stature QTL where the variant is located
## Pos_vcf : Position recorded in VCF
## Abs_freq_diff: The absolute value of the frequency difference
## Freq_Angus : The allele frequency in Angus
## Location : Location of variant in standard coordinate format (chr:start or chr:start-end)
## VARIANT_CLASS : SO variant class
## rs_id : RS number (RSID)

## Sheet: Table S1
Table S1 Information for 3,208 CLUES-identified selected SNVs
chrom	pos	rs_id	ancestral_allele/alternative_allele	Allele	Gene	SYMBOL	Feature	Feature_type	Consequence	HGVSp	HGVSg	SIFT	DOMAINS	NEAREST	qtl_stature	lgLR_Angus	lgLR_Hereford	lgLR_Charolais	lgLR_Simmental	lgLR_Limousin	Freq_Angus	Freq_Hereford	Freq_Charolais	Freq_Simmental	Freq_Limousin
1	20177529	rs110663284	A/G	A	-	-	-	-	intergenic_variant	-	1:g.20177529G>A	-	-	CXADR	out	2.3771	1.4394	0.0087	0.1564	0.0128	109	96	11	21	17
1	20212225	rs134080367	T/C	T	-	-	-	-	intergenic_variant	-	1:g.20212225C>T	-	-	CXADR	out	2.7285	1.8303	0.2418	0.5187	0.0642	112	101	11	23	17
1	20217215	rs110055168	A/G	A	-	-	-	-	intergenic_variant	-	1:g.20217215G>A	-	-	CXADR	out	2.7378	0.7938	0.3287	0.6735	0.3405	109	100	9	21	17
1	20221795	rs110208652	A/C	A	-	-	-	-	intergenic_variant	-	1:g.20221795C>A	-	-	CXADR	out	2.3603	1.545	0.3546	0.2657		108	100	12	22	18
1	20227645	rs137531700	T/A	T	-	-	-	-	intergenic_variant	-	1:g.20227645A>T	-	-	CXADR	out	1.9804	2.993	0.1781	0.0471	0.022	112	100	13	25	20
1	28828422	rs109148760	T/C	C	-	-	-	-	intergenic_variant	-	1:g.28828422T>C	-	-	ENSBTAG00000008359	out	0.7257	0.9696	2.7848	1.0346	1.1495	150	135	38	58	38
1	28831218	rs109753362	C/T	T	-	-	-	-	intergenic_variant	-	1:g.28831218C>T	-	-	ENSBTAG00000008359	out	2.9245	4.9208	3.6109	2.1462	2.2813	144	130	35	53	31
1	28844703	rs210880462	A/G	G	-	-	-	-	intergenic_variant	-	1:g.28844703A>G	-	-	ENSBTAG00000008359	out	0.3233	2.2302	1.081	0.1807	1.6428	152	132	38	57	38
1	28846535	rs210386806	C/T	T	-	-	-	-	intergenic_variant	-	1:g.28846535C>T	-	-	ENSBTAG00000008359	out	0.3848	2.2931		1.0441	1.1817	151	132	38	55	38
1	28853200	rs210629558	C/T	T	-	-	-	-	intergenic_variant	-	1:g.28853200C>T	-	-	ENSBTAG00000008359	out	2.5655	1.7787	3.066	0.7738	2.5369	144	131	37	55	32
1	28895509	rs109823171	C/T	T	-	-	-	-	intergenic_variant	-	1:g.28895509C>T	-	-	ENSBTAG00000008359	out	0.7327	1.0321	2.5082	0.3817	1.6857	143	134	37	56	33
1	39682231	rs133733714	C/T	C	-	-	-	-	intergenic_variant	-	1:g.39682231T>C	-	-	ENSBTAG00000034182	out	1.6599	2.2536	0.5913	0.3515	0.2809	96	89	23	6	4
1	42448093	rs110677377	T/C	T	-	-	-	-	intergenic_variant	-	1:g.42448093C>T	-	-	OR5K20	out	4.8077	2.9363	1.1547	2.0935	1.9476	154	138	45	60	41
1	42452286	rs134464203	T/C	T	-	-	-	-	intergenic_variant	-	1:g.42452286C>T	-	-	OR5H36	out	2.6029	1.2075	1.002	1.1771	1.8223	156	141	46	59	43
1	42460344	rs207933459	C/T	C	ENSBTAG00000054488	OR5H36	ENSBTAT00000069256.1	Transcript	upstream_gene_variant	-	1:g.42460344T>C	-	-	OR5H36	out	2.9064	4.6469	3.9241	1.7035	1.477	153	137	45	59	43
1	42530524	rs110009631	G/C	G	-	-	-	-	intergenic_variant	-	1:g.42530524C>G	-	-	OR5H33	out	2.4761	0.8034	1.4196	1.6344	2.5309	158	133	47	36	39
1	42533438	rs110343970	T/C	T	-	-	-	-	intergenic_variant	-	1:g.42533438C>T	-	-	OR5H33	out	1.7176	2.4921	1.6161	1.1335	3.0491	161	136	48	38	41
1	45799127	rs136205513	T/C	C	ENSBTAG00000015662	IMPG2	ENSBTAT00000020801.6	Transcript	intron_variant	-	1:g.45799127T>C	-	-	IMPG2	out	2.9586	1.6269	0.4715	0.5898	0.6967	149	114	35	40	38
1	45925983	rs134317960	G/A	A	ENSBTAG00000016932	SENP7	ENSBTAT00000022522.6	Transcript	intron_variant	-	1:g.45925983G>A	-	-	SENP7	out	2.6458	1.397	0.8396	1.0974	1.3705	150	117	36	41	40
1	45925983	rs134317960	G/A	A	ENSBTAG00000016932	SENP7	ENSBTAT00000073308.1	Transcript	intron_variant	-	1:g.45925983G>A	-	-	SENP7	out	2.6458	1.397	0.8396	1.0974	1.3705	150	117	36	41	40
1	45925983	rs134317960	G/A	A	ENSBTAG00000016932	SENP7	ENSBTAT00000074259.1	Transcript	intron_variant	-	1:g.45925983G>A	-	-	SENP7	out	2.6458	1.397	0.8396	1.0974	1.3705	150	117	36	41	40
1	45925983	rs134317960	G/A	A	ENSBTAG00000016932	SENP7	ENSBTAT00000082274.1	Transcript	intron_variant	-	1:g.45925983G>A	-	-	SENP7	out	2.6458	1.397	0.8396	1.0974	1.3705	150	117	36	41	40
1	45960670	rs43671794	A/G	G	ENSBTAG00000016932	SENP7	ENSBTAT00000022522.6	Transcript	intron_variant	-	1:g.45960670A>G	-	-	SENP7	out	5.5624	5.8195	0.991	2.6147	1.8019	149	117	32	42	40
1	45960670	rs43671794	A/G	G	ENSBTAG00000018731	-	ENSBTAT00000054699.3	Transcript	upstream_gene_variant	-	1:g.45960670A>G	-	-	SENP7	out	5.5624	5.8195	0.991	2.6147	1.8019	149	117	32	42	40
1	45960670	rs43671794	A/G	G	ENSBTAG00000016932	SENP7	ENSBTAT00000073308.1	Transcript	intron_variant	-	1:g.45960670A>G	-	-	SENP7	out	5.5624	5.8195	0.991	2.6147	1.8019	149	117	32	42	40
1	45960670	rs43671794	A/G	G	ENSBTAG00000016932	SENP7	ENSBTAT00000082274.1	Transcript	intron_variant	-	1:g.45960670A>G	-	-	SENP7	out	5.5624	5.8195	0.991	2.6147	1.8019	149	117	32	42	40
1	46072502	rs208539415	C/T	C	ENSBTAG00000013464	CEP97	ENSBTAT00000017907.4	Transcript	upstream_gene_variant	-	1:g.46072502T>C	-	-	CEP97	out	5.9353	3.3921	1.0077	0.6402		104	50	7	6	0
1	61646544	rs381478592	C/A	A	-	-	-	-	intergenic_variant	-	1:g.61646544C>A	-	-	ENSBTAG00000048985	out	0.8131	0.4377	0.9242	3.5886	2.7526	10	17	90	129	108
1	61655569	rs379464971	C/T	T	-	-	-	-	intergenic_variant	-	1:g.61655569C>T	-	-	ENSBTAG00000048985	out		0.1807	3.7444	3.8639	0.7203	13	17	90	129	113
1	61657193	rs210514447	G/A	A	-	-	-	-	intergenic_variant	-	1:g.61657193G>A	-	-	ENSBTAG00000048985	out		0.0463	2.2161	2.9197	1.4546	16	17	91	130	111
1	61657991	rs109589596	C/T	T	-	-	-	-	intergenic_variant	-	1:g.61657991C>T	-	-	ENSBTAG00000048985	out	0.6509	0.2048	3.2966	2.1529	2.0382	14	14	91	127	113
1	61676068	rs110074049	A/T	T	-	-	-	-	intergenic_variant	-	1:g.61676068A>T	-	-	ENSBTAG00000048985	out	0.001		3.7455	2.2122	5.642	13	18	92	130	110
1	61684497	rs380606759	T/A	A	-	-	-	-	intergenic_variant	-	1:g.61684497T>A	-	-	ENSBTAG00000048985	out	0.5097	0.0338	1.4102	5.6219	4.8741	13	16	98	129	111
1	61689917	rs382839982	G/C	C	-	-	-	-	intergenic_variant	-	1:g.61689917G>C	-	-	ENSBTAG00000048985	out	1.2366	0.1067	2.7119	3.8328	3.2639	12	16	88	128	115
1	61696490	rs380234783	G/T	T	-	-	-	-	intergenic_variant	-	1:g.61696490G>T	-	-	ENSBTAG00000048985	out	0.1145	0.0662	3.7692	2.8376	3.6086	12	16	91	130	111
1	62852017	rs110039717	G/A	A	-	-	-	-	intergenic_variant	-	1:g.62852017G>A	-	-	IGSF11	out	0.9259	0.1456	1.9877	3.6598	2.5048	17	27	106	120	127
1	63036331	rs209662664	C/G	C	-	-	-	-	intergenic_variant	-	1:g.63036331G>C	-	-	IGSF11	out	2.5072	3.9485	0.4716	2.0014	1.3386	92	147	19	34	30
1	63052266	rs133144461	C/A	C	-	-	-	-	intergenic_variant	-	1:g.63052266A>C	-	-	IGSF11	out	1.4505	2.6994	0.0342	1.6308	1.4588	91	152	20	36	30
1	63071850	rs110784918	T/C	T	-	-	-	-	intergenic_variant	-	1:g.63071850C>T	-	-	IGSF11	out	1.9537	2.9817	0.4623	1.5219	0.4893	92	151	19	36	31
1	63091127	rs110971276	A/G	A	-	-	-	-	intergenic_variant	-	1:g.63091127G>A	-	-	IGSF11	out	2.9049	0.1371	1.06	0.0239	0.8768	115	144	25	39	34
1	63111545	rs109611174	A/T	A	-	-	-	-	intergenic_variant	-	1:g.63111545T>A	-	-	IGSF11	out	2.9208	7.2641	0.5684	0.5992	1.2692	90	142	19	29	20
1	63112026	rs109486625	A/G	A	-	-	-	-	intergenic_variant	-	1:g.63112026G>A	-	-	IGSF11	out	2.6096	3.5863	0.7053	0.9551	1.4741	92	146	17	29	20
1	63113572	rs109649279	G/A	G	-	-	-	-	intergenic_variant	-	1:g.63113572A>G	-	-	IGSF11	out	4.4848	7.0956	0.8741	0.8597	1.7332	89	142	17	30	25
1	63133528	rs110102251	G/A	G	-	-	-	-	intergenic_variant	-	1:g.63133528A>G	-	-	IGSF11	out	1.9776	3.8343	0.1247		0.6965	93	148	17	36	32
1	63154257	-	G/A	G	-	-	-	-	intergenic_variant	-	1:g.63154257A>G	-	-	IGSF11	out	2.4794	2.9498	0.5757	1.1365	1.5881	93	145	19	29	24
1	63163707	-	G/T	G	-	-	-	-	intergenic_variant	-	1:g.63163707T>G	-	-	IGSF11	out	2.4512	1.5622	0.6253	0.5113	1.6597	91	143	20	29	20
1	63266324	rs110936440	A/G	A	-	-	-	-	intergenic_variant	-	1:g.63266324G>A	-	-	IGSF11	out	2.5751	2.819	1.0308	0.076	0.0407	88	145	24	22	22
1	66755582	rs384509326	A/C	C	-	-	-	-	intergenic_variant	-	1:g.66755582A>C	-	-	ENSBTAG00000014133	out	0.0448	0.2508	2.3813	1.1341	1.0905	3	2	96	93	84
1	66758591	rs110653816	T/C	C	-	-	-	-	intergenic_variant	-	1:g.66758591T>C	-	-	ENSBTAG00000014133	out	0.0354	0.0765	1.674	2.2942	0.5779	4	4	98	93	88
1	66764972	rs109506150	T/G	G	ENSBTAG00000045101	7SK	ENSBTAT00000062534.2	Transcript	upstream_gene_variant	-	1:g.66764972T>G	-	-	ENSBTAG00000014133	out	0.4611		1.9636	3.1819	0.716	4	7	95	103	84
1	66765942	rs109616723	T/C	C	ENSBTAG00000045101	7SK	ENSBTAT00000062534.2	Transcript	upstream_gene_variant	-	1:g.66765942T>C	-	-	ENSBTAG00000014133	out	0.3906		1.3028	2.3692	0.745	4	6	95	104	83
1	66766367	rs109210428	T/C	C	ENSBTAG00000045101	7SK	ENSBTAT00000062534.2	Transcript	upstream_gene_variant	-	1:g.66766367T>C	-	-	ENSBTAG00000014133	out	0.4837	0.0224	2.3571	2.2263	4.0859	4	4	97	104	82
1	66768081	rs109229985	G/A	A	ENSBTAG00000010688	CSTA	ENSBTAT00000014138.4	Transcript	upstream_gene_variant	-	1:g.66768081G>A	-	-	ENSBTAG00000014133	out			2.2594	1.6747	0.3005	5	8	106	122	83
1	66768081	rs109229985	G/A	A	ENSBTAG00000014133	-	ENSBTAT00000018785.4	Transcript	upstream_gene_variant	-	1:g.66768081G>A	-	-	ENSBTAG00000014133	out			2.2594	1.6747	0.3005	5	8	106	122	83
1	66768081	rs109229985	G/A	A	ENSBTAG00000045101	7SK	ENSBTAT00000062534.2	Transcript	upstream_gene_variant	-	1:g.66768081G>A	-	-	ENSBTAG00000014133	out			2.2594	1.6747	0.3005	5	8	106	122	83
1	66768773	rs108988545	C/T	T	ENSBTAG00000010688	CSTA	ENSBTAT00000014138.4	Transcript	upstream_gene_variant	-	1:g.66768773C>T	-	-	ENSBTAG00000014133	out			2.4685	1.981	0.6312	5	9	108	123	87
1	66768773	rs108988545	C/T	T	ENSBTAG00000014133	-	ENSBTAT00000018785.4	Transcript	upstream_gene_variant	-	1:g.66768773C>T	-	-	ENSBTAG00000014133	out			2.4685	1.981	0.6312	5	9	108	123	87
1	66768773	rs108988545	C/T	T	ENSBTAG00000045101	7SK	ENSBTAT00000062534.2	Transcript	upstream_gene_variant	-	1:g.66768773C>T	-	-	ENSBTAG00000014133	out			2.4685	1.981	0.6312	5	9	108	123	87
1	66770067	rs135005180	T/C	C	ENSBTAG00000010688	CSTA	ENSBTAT00000014138.4	Transcript	upstream_gene_variant	-	1:g.66770067T>C	-	-	ENSBTAG00000014133	out			3.2932	1.2908	0.1946	5	12	113	135	94
1	66770067	rs135005180	T/C	C	ENSBTAG00000014133	-	ENSBTAT00000018785.4	Transcript	upstream_gene_variant	-	1:g.66770067T>C	-	-	ENSBTAG00000014133	out			3.2932	1.2908	0.1946	5	12	113	135	94
1	66770541	rs110974275	C/T	T	ENSBTAG00000010688	CSTA	ENSBTAT00000014138.4	Transcript	upstream_gene_variant	-	1:g.66770541C>T	-	-	ENSBTAG00000014133	out			2.5008	1.986	0.3236	5	13	109	133	87
1	66770541	rs110974275	C/T	T	ENSBTAG00000014133	-	ENSBTAT00000018785.4	Transcript	upstream_gene_variant	-	1:g.66770541C>T	-	-	ENSBTAG00000014133	out			2.5008	1.986	0.3236	5	13	109	133	87
1	66770548	rs109878033	C/T	T	ENSBTAG00000010688	CSTA	ENSBTAT00000014138.4	Transcript	upstream_gene_variant	-	1:g.66770548C>T	-	-	ENSBTAG00000014133	out			3.1181	2.989	0.6016	6	13	109	134	87
1	66770548	rs109878033	C/T	T	ENSBTAG00000014133	-	ENSBTAT00000018785.4	Transcript	upstream_gene_variant	-	1:g.66770548C>T	-	-	ENSBTAG00000014133	out			3.1181	2.989	0.6016	6	13	109	134	87
1	66770590	rs137007809	A/T	T	ENSBTAG00000010688	CSTA	ENSBTAT00000014138.4	Transcript	upstream_gene_variant	-	1:g.66770590A>T	-	-	ENSBTAG00000014133	out		0.2803	3.3122	2.8276	1.4361	6	6	107	117	84
1	66770590	rs137007809	A/T	T	ENSBTAG00000014133	-	ENSBTAT00000018785.4	Transcript	upstream_gene_variant	-	1:g.66770590A>T	-	-	ENSBTAG00000014133	out		0.2803	3.3122	2.8276	1.4361	6	6	107	117	84
1	66772144	rs109282103	A/G	G	ENSBTAG00000010688	CSTA	ENSBTAT00000014138.4	Transcript	upstream_gene_variant	-	1:g.66772144A>G	-	-	CSTA	out			3.0883	1.3679	1.114	5	8	109	124	85
1	66772144	rs109282103	A/G	G	ENSBTAG00000014133	-	ENSBTAT00000018785.4	Transcript	intron_variant	-	1:g.66772144A>G	-	-	CSTA	out			3.0883	1.3679	1.114	5	8	109	124	85
1	66774894	rs110049208	C/T	C	ENSBTAG00000010688	CSTA	ENSBTAT00000014138.4	Transcript	intron_variant	-	1:g.66774894T>C	-	-	CSTA	out	1.2547	5.6158			0.1024	186	182	89	67	104
1	66774894	rs110049208	C/T	C	ENSBTAG00000014133	-	ENSBTAT00000018785.4	Transcript	downstream_gene_variant	-	1:g.66774894T>C	-	-	CSTA	out	1.2547	5.6158			0.1024	186	182	89	67	104
1	66783662	rs110218913	C/A	A	ENSBTAG00000010688	CSTA	ENSBTAT00000014138.4	Transcript	3_prime_UTR_variant	-	1:g.66783662C>A	-	-	CSTA	out			1.3256	3.1879	0.8895	6	6	110	121	87
1	66788606	rs110542727	T/A	A	ENSBTAG00000010688	CSTA	ENSBTAT00000014138.4	Transcript	downstream_gene_variant	-	1:g.66788606T>A	-	-	CSTA	out			2.0662	2.7147	2.7198	5	6	109	123	88
1	71364782	rs3423113369	G/A	G	-	-	-	-	intergenic_variant	-	1:g.71364782A>G	-	-	SENP5	out	1.464	3.2537				76	142	23	19	9
1	71381294	rs41628919	G/A	G	ENSBTAG00000032674	SENP5	ENSBTAT00000046389.3	Transcript	intron_variant	-	1:g.71381294A>G	-	-	SENP5	out	1.0476	2.7935			0.0028	77	137	23	19	9
1	71381294	rs41628919	G/A	G	ENSBTAG00000032674	SENP5	ENSBTAT00000080021.1	Transcript	intron_variant	-	1:g.71381294A>G	-	-	SENP5	out	1.0476	2.7935			0.0028	77	137	23	19	9
1	71381294	rs41628919	G/A	G	ENSBTAG00000032674	SENP5	ENSBTAT00000080821.1	Transcript	intron_variant	-	1:g.71381294A>G	-	-	SENP5	out	1.0476	2.7935			0.0028	77	137	23	19	9
1	71381294	rs41628919	G/A	G	ENSBTAG00000032674	SENP5	ENSBTAT00000084398.1	Transcript	intron_variant	-	1:g.71381294A>G	-	-	SENP5	out	1.0476	2.7935			0.0028	77	137	23	19	9
1	71381294	rs41628919	G/A	G	ENSBTAG00000032674	SENP5	ENSBTAT00000086705.1	Transcript	intron_variant	-	1:g.71381294A>G	-	-	SENP5	out	1.0476	2.7935			0.0028	77	137	23	19	9
1	71428498	rs110417687	A/C	A	ENSBTAG00000011659	PIGZ	ENSBTAT00000070456.1	Transcript	intron_variant	-	1:g.71428498C>A	-	-	PIGZ	out	1.8624	2.322	0.0874	0.0274	0.3777	54	141	9	12	3
1	71432433	rs109357252	C/T	C	ENSBTAG00000011659	PIGZ	ENSBTAT00000070456.1	Transcript	intron_variant	-	1:g.71432433T>C	-	-	PIGZ	out	1.4721	3.9044		0.0361	0.3085	53	139	9	11	2
1	73500761	rs135921654	G/A	G	-	-	-	-	intergenic_variant	-	1:g.73500761A>G	-	-	HES1	out	1.1469	2.5443	0.003	0.052	0.4534	145	160	74	35	48
1	73730917	rs110772448	C/T	C	-	-	-	-	intergenic_variant	-	1:g.73730917T>C	-	-	OPA1	out	3.5441	7.2316	0.3428	0.018	1.1192	83	126	25	13	18
1	75781503	rs133413765	C/T	T	-	-	-	-	intergenic_variant	-	1:g.75781503C>T	-	-	ENSBTAG00000054301	out	0.3762	0.1609	2.4686	1.2537	0.199	28	19	117	101	143
1	75795056	rs377818563	A/G	G	-	-	-	-	intergenic_variant	-	1:g.75795056A>G	-	-	ENSBTAG00000054301	out	0.5309	0.6609	0.7158	1.9529	2.4048	28	8	116	93	130
1	75805831	rs210620852	G/A	A	-	-	-	-	intergenic_variant	-	1:g.75805831G>A	-	-	ENSBTAG00000054301	out	0.2221	0.5223	1.0552	1.4071	4.3633	29	8	117	96	125
1	75807690	rs383464931	C/T	T	-	-	-	-	intergenic_variant	-	1:g.75807690C>T	-	-	ENSBTAG00000054301	out	0.0349		3.3878	0.2261	2.7892	30	9	118	94	130
1	75811806	rs210416027	C/T	T	-	-	-	-	intergenic_variant	-	1:g.75811806C>T	-	-	ENSBTAG00000054301	out	0.0738	0.0007	2.3686	1.0753	3.7129	30	9	120	96	128
1	75815296	-	C/T	C	-	-	-	-	intergenic_variant	-	1:g.75815296T>C	-	-	ENSBTAG00000054301	out	0.2606	3.5343	0.8009		0.611	39	136	9	6	3
1	75826268	rs110739228	G/A	G	-	-	-	-	intergenic_variant	-	1:g.75826268A>G	-	-	ENSBTAG00000054301	out	0.4701	4.7734	0.0951		0.5845	33	129	11	5	3
1	75838435	rs381533502	A/G	G	-	-	-	-	intergenic_variant	-	1:g.75838435A>G	-	-	ENSBTAG00000054301	out	0.1601		0.6539	0.8424	3.4978	24	8	118	92	127
1	75855025	rs208046735	C/T	T	-	-	-	-	intergenic_variant	-	1:g.75855025C>T	-	-	ENSBTAG00000054301	out			3.3709		0.0339	30	20	121	101	140
1	75859233	rs209923672	A/G	G	-	-	-	-	intergenic_variant	-	1:g.75859233A>G	-	-	ENSBTAG00000054301	out	0.1358	0.2469	3.4046	2.7521	1.3169	27	20	121	98	140
1	75860774	rs384104694	A/G	G	-	-	-	-	intergenic_variant	-	1:g.75860774A>G	-	-	ENSBTAG00000054301	out	0.8837		0.3546	1.08	2.9954	28	21	124	99	136
1	75861912	rs110239995	A/G	A	-	-	-	-	intergenic_variant	-	1:g.75861912G>A	-	-	ENSBTAG00000054301	out	0.8473	3.1298	0.0853		0.5797	32	129	8	5	3
1	75862323	rs110067554	G/A	G	-	-	-	-	intergenic_variant	-	1:g.75862323A>G	-	-	ENSBTAG00000054301	out	0.889	6.5562	0.1086		0.5148	32	127	9	5	3
1	75864448	rs211384284	A/G	G	-	-	-	-	intergenic_variant	-	1:g.75864448A>G	-	-	ENSBTAG00000054301	out		0.1575	3.0238	1.9614	1.2888	26	19	118	97	139
1	75868320	rs209752196	C/T	C	-	-	-	-	intergenic_variant	-	1:g.75868320T>C	-	-	ENSBTAG00000054301	out	0.7933	2.5082	0.2496		0.5415	42	136	11	6	9
1	75870611	rs109848337	C/G	C	-	-	-	-	intergenic_variant	-	1:g.75870611G>C	-	-	ENSBTAG00000054301	out	0.4471	2.7137	0.5229		0.5699	35	126	9	5	3
1	75873414	rs134428655	T/C	T	-	-	-	-	intergenic_variant	-	1:g.75873414C>T	-	-	ENSBTAG00000054301	out	1.0931	2.3079	0.5015		0.5793	32	127	8	5	3
1	75888149	rs109850920	A/G	A	-	-	-	-	intergenic_variant	-	1:g.75888149G>A	-	-	CCDC50	out	0.4927	6.3256	0.0219		0.5953	31	128	8	6	3
1	75894252	rs135584298	C/A	C	-	-	-	-	intergenic_variant	-	1:g.75894252A>C	-	-	CCDC50	out	0.8756	5.3612	0.0034		0.541	33	126	8	5	3
1	75897396	rs110527267	C/T	C	-	-	-	-	intergenic_variant	-	1:g.75897396T>C	-	-	CCDC50	out	0.2679	3.7457			0.6524	36	124	8	5	4
1	76199642	rs209473155	G/T	G	-	-	-	-	intergenic_variant	-	1:g.76199642T>G	-	-	ENSBTAG00000050537	out	3.1666	0.7367	0.0296	0.7524	2.098	184	186	103	73	79
1	76202466	rs134145191	A/C	A	-	-	-	-	intergenic_variant	-	1:g.76202466C>A	-	-	ENSBTAG00000050537	out	1.8957	2.8464	0.7088	0.5623	1.1591	140	169	47	34	34
1	76207433	rs210552981	G/C	C	-	-	-	-	intergenic_variant	-	1:g.76207433G>C	-	-	ENSBTAG00000050537	out	2.7424	6.1551	0.6143	1.5315	1.1199	105	154	32	27	15
1	76214896	rs378283525	C/T	T	-	-	-	-	intergenic_variant	-	1:g.76214896C>T	-	-	ENSBTAG00000050537	out	3.4546	2.012	0.8523	1.988	1.4324	102	155	33	26	17
1	76215032	rs210241998	C/T	T	-	-	-	-	intergenic_variant	-	1:g.76215032C>T	-	-	ENSBTAG00000050537	out	2.2079	2.5292	0.5623	1.1805	2.2874	105	152	32	27	15
1	76225603	rs132998900	G/A	A	-	-	-	-	intergenic_variant	-	1:g.76225603G>A	-	-	ENSBTAG00000050537	out	1.5362	2.2446	0.173	0.0697	0.5021	133	164	41	27	24
1	76227080	rs210020734	G/C	C	-	-	-	-	intergenic_variant	-	1:g.76227080G>C	-	-	ENSBTAG00000050537	out	1.0632	6.8016	0.5662	0.1097	0.5444	106	152	34	26	16
1	76231301	-	C/A	A	-	-	-	-	intergenic_variant	-	1:g.76231301C>A	-	-	ENSBTAG00000050537	out	0.5206	3.4762	0.5299		0.0728	134	164	41	28	24
1	76231559	rs209824259	A/G	G	-	-	-	-	intergenic_variant	-	1:g.76231559A>G	-	-	ENSBTAG00000050537	out		2.8973				141	169	58	56	30
1	76235235	rs381955521	G/C	C	-	-	-	-	intergenic_variant	-	1:g.76235235G>C	-	-	ENSBTAG00000050537	out	0.9751	3.8482	0.1397	0.0207	0.7931	105	152	32	26	12
1	76242026	rs478254586	G/A	A	-	-	-	-	intergenic_variant	-	1:g.76242026G>A	-	-	ENSBTAG00000050537	out	1.4212	4.044	1.3142	0.5506	0.5604	25	131	8	4	3
1	76246648	rs211113479	G/A	A	-	-	-	-	intergenic_variant	-	1:g.76246648G>A	-	-	ENSBTAG00000050537	out	0.1597	4.5078	0.1579	0.0136	0.0141	105	154	31	26	17
1	76276339	rs207736449	A/G	A	-	-	-	-	intergenic_variant	-	1:g.76276339G>A	-	-	GMNC	out	0.2646		2.2948	1.3556	0.2186	63	31	145	134	167
1	76276373	rs208416394	A/G	A	-	-	-	-	intergenic_variant	-	1:g.76276373G>A	-	-	GMNC	out	0.1101		2.8155	0.8112	0.6226	63	32	144	134	165
1	76279380	rs210091166	C/T	C	-	-	-	-	intergenic_variant	-	1:g.76279380T>C	-	-	GMNC	out	0.1755		0.8807	1.6052	2.9826	62	30	143	135	163
1	76282581	rs109041009	C/A	C	-	-	-	-	intergenic_variant	-	1:g.76282581A>C	-	-	GMNC	out	0.1557		2.7113	0.6678	4.4297	65	32	147	134	165
1	76287112	rs109609400	A/G	A	-	-	-	-	intergenic_variant	-	1:g.76287112G>A	-	-	GMNC	out	0.2557		3.3334	0.5566	1.1784	62	32	146	135	161
1	76287664	rs209566514	C/T	C	-	-	-	-	intergenic_variant	-	1:g.76287664T>C	-	-	GMNC	out	0.5274		4.3564	1.4818	1.132	65	31	148	134	161
1	76307193	rs386028681	G/T	T	-	-	-	-	intergenic_variant	-	1:g.76307193G>T	-	-	GMNC	out		0.0404	0.6922	2.4935	4.5191	8	11	103	99	103
1	76310246	rs378331278	C/A	A	-	-	-	-	intergenic_variant	-	1:g.76310246C>A	-	-	GMNC	out		0.0206	1.2806	1.848	2.9732	8	10	103	99	95
1	76317729	rs208362910	C/T	T	-	-	-	-	intergenic_variant	-	1:g.76317729C>T	-	-	GMNC	out		0.0865	0.416	2.4803	2.3897	7	10	104	98	102
1	76360294	rs109703649	C/T	T	-	-	-	-	intergenic_variant	-	1:g.76360294C>T	-	-	GMNC	out		0.0464	0.5886	2.5018	3.2453	6	9	94	90	112
1	76625536	rs108948434	G/A	A	ENSBTAG00000013205	IL1RAP	ENSBTAT00000017575.6	Transcript	intron_variant	-	1:g.76625536G>A	-	-	IL1RAP	out	0.4924		1.4098	6.824	2.8774	35	39	147	149	155
1	76625536	rs108948434	G/A	A	ENSBTAG00000013205	IL1RAP	ENSBTAT00000046134.3	Transcript	intron_variant	-	1:g.76625536G>A	-	-	IL1RAP	out	0.4924		1.4098	6.824	2.8774	35	39	147	149	155
1	76625536	rs108948434	G/A	A	ENSBTAG00000013205	IL1RAP	ENSBTAT00000069588.1	Transcript	intron_variant	-	1:g.76625536G>A	-	-	IL1RAP	out	0.4924		1.4098	6.824	2.8774	35	39	147	149	155
1	76625536	rs108948434	G/A	A	ENSBTAG00000013205	IL1RAP	ENSBTAT00000070445.1	Transcript	intron_variant	-	1:g.76625536G>A	-	-	IL1RAP	out	0.4924		1.4098	6.824	2.8774	35	39	147	149	155
1	76724136	rs466428904	G/C	C	ENSBTAG00000013205	IL1RAP	ENSBTAT00000017575.6	Transcript	upstream_gene_variant	-	1:g.76724136G>C	-	-	IL1RAP	out	0.4335	3.9546		0.5459		43	120	6	3	2
1	76724136	rs466428904	G/C	C	ENSBTAG00000013205	IL1RAP	ENSBTAT00000046134.3	Transcript	upstream_gene_variant	-	1:g.76724136G>C	-	-	IL1RAP	out	0.4335	3.9546		0.5459		43	120	6	3	2
1	76724136	rs466428904	G/C	C	ENSBTAG00000013205	IL1RAP	ENSBTAT00000069588.1	Transcript	upstream_gene_variant	-	1:g.76724136G>C	-	-	IL1RAP	out	0.4335	3.9546		0.5459		43	120	6	3	2
1	76724136	rs466428904	G/C	C	ENSBTAG00000013205	IL1RAP	ENSBTAT00000070445.1	Transcript	upstream_gene_variant	-	1:g.76724136G>C	-	-	IL1RAP	out	0.4335	3.9546		0.5459		43	120	6	3	2
1	78480654	rs43252058	A/C	A	ENSBTAG00000044001	LPP	ENSBTAT00000061134.3	Transcript	intron_variant	-	1:g.78480654C>A	-	-	TPRG1	out	0.4157	9.5285	0.1291		1.1956	81	145	28	15	26
1	78480654	rs43252058	A/C	A	ENSBTAG00000044001	LPP	ENSBTAT00000070743.1	Transcript	intron_variant	-	1:g.78480654C>A	-	-	TPRG1	out	0.4157	9.5285	0.1291		1.1956	81	145	28	15	26
1	78485786	rs43252059	T/C	C	ENSBTAG00000044001	LPP	ENSBTAT00000061134.3	Transcript	intron_variant	-	1:g.78485786T>C	-	-	TPRG1	out	0.005	8.9777	0.1199	0.0529	0.4849	80	144	25	14	26
1	78485786	rs43252059	T/C	C	ENSBTAG00000044001	LPP	ENSBTAT00000070743.1	Transcript	intron_variant	-	1:g.78485786T>C	-	-	TPRG1	out	0.005	8.9777	0.1199	0.0529	0.4849	80	144	25	14	26
1	78487486	rs43252060	G/A	A	ENSBTAG00000044001	LPP	ENSBTAT00000061134.3	Transcript	intron_variant	-	1:g.78487486G>A	-	-	TPRG1	out	0.0047	9.0119	0.1787	0.0262	1.1616	79	144	26	14	25
1	78487486	rs43252060	G/A	A	ENSBTAG00000044001	LPP	ENSBTAT00000070743.1	Transcript	intron_variant	-	1:g.78487486G>A	-	-	TPRG1	out	0.0047	9.0119	0.1787	0.0262	1.1616	79	144	26	14	25
1	78502160	rs43252069	C/T	T	ENSBTAG00000044001	LPP	ENSBTAT00000061134.3	Transcript	intron_variant	-	1:g.78502160C>T	-	-	TPRG1	out	0.0552	6.0873	0.1842		0.4145	81	143	24	18	22
1	78502160	rs43252069	C/T	T	ENSBTAG00000044001	LPP	ENSBTAT00000070743.1	Transcript	intron_variant	-	1:g.78502160C>T	-	-	TPRG1	out	0.0552	6.0873	0.1842		0.4145	81	143	24	18	22
1	81601593	rs211662680	C/A	C	ENSBTAG00000001749	SENP2	ENSBTAT00000002296.5	Transcript	intron_variant	-	1:g.81601593A>C	-	-	SENP2	out		0.0777	0.211	0.0786	2.3409	52	121	163	182	189
1	90370591	rs43253592	G/A	A	-	-	-	-	intergenic_variant	-	1:g.90370591G>A	-	-	ENSBTAG00000054926	out	3.9313	4.5941	1.1254	0.815	0.9207	106	123	41	11	9
1	90373796	rs43253590	A/G	G	-	-	-	-	intergenic_variant	-	1:g.90373796A>G	-	-	ENSBTAG00000054926	out	4.7939	4.2216	1.024	0.7041	0.8046	105	121	39	11	10
1	90381315	rs43253587	G/T	T	-	-	-	-	intergenic_variant	-	1:g.90381315G>T	-	-	ENSBTAG00000054926	out	3.4891	5.7943	0.3939	0.5585	0.6833	107	122	42	11	11
1	93593834	rs109996560	C/T	C	ENSBTAG00000031891	NLGN1	ENSBTAT00000045228.4	Transcript	intron_variant	-	1:g.93593834T>C	-	-	ENSBTAG00000012401	out	4.5977	2.9327	0.1298	0.6132	0.3952	75	88	5	7	5
1	93596615	rs109789417	C/G	C	ENSBTAG00000031891	NLGN1	ENSBTAT00000045228.4	Transcript	intron_variant	-	1:g.93596615G>C	-	-	ENSBTAG00000012401	out	3.2122	4.1743	0.2345	0.1704	0.329	78	90	8	9	6
1	93865478	rs3423115772	T/C	T	ENSBTAG00000031891	NLGN1	ENSBTAT00000045228.4	Transcript	intron_variant	-	1:g.93865478C>T	-	-	NLGN1	out	0.2132		0.0056	0.3237	4.32	25	44	153	134	154
1	98348991	rs109822517	C/T	C	ENSBTAG00000005871	MECOM	ENSBTAT00000070527.1	Transcript	downstream_gene_variant	-	1:g.98348991T>C	-	-	MECOM	out	2.669	1.7635		0.2068		80	96	11	11	7
1	98348991	rs109822517	C/T	C	ENSBTAG00000005871	MECOM	ENSBTAT00000078562.1	Transcript	downstream_gene_variant	-	1:g.98348991T>C	-	-	MECOM	out	2.669	1.7635		0.2068		80	96	11	11	7
1	98348991	rs109822517	C/T	C	ENSBTAG00000005871	MECOM	ENSBTAT00000079180.1	Transcript	downstream_gene_variant	-	1:g.98348991T>C	-	-	MECOM	out	2.669	1.7635		0.2068		80	96	11	11	7
1	98354356	rs109005884	C/T	C	-	-	-	-	intergenic_variant	-	1:g.98354356T>C	-	-	MECOM	out	1.2962	2.7212		0.2587		78	95	11	10	6
1	98355661	rs136570889	G/A	G	-	-	-	-	intergenic_variant	-	1:g.98355661A>G	-	-	MECOM	out	1.6333	2.4814		0.2823		81	97	11	9	10
1	119525303	rs209610852	C/T	T	ENSBTAG00000045633	AGTR1	ENSBTAT00000063575.2	Transcript	upstream_gene_variant	-	1:g.119525303C>T	-	-	AGTR1	out	2.9381	1.2431	0.3598		0.1346	131	52	19	5	7
1	119531952	rs440852006	T/A	A	-	-	-	-	intergenic_variant	-	1:g.119531952T>A	-	-	AGTR1	out	1.8075	2.7709	0.947		0.7095	131	51	18	5	7
1	119557502	rs378512702	G/A	A	-	-	-	-	intergenic_variant	-	1:g.119557502G>A	-	-	AGTR1	out	2.0356	2.2999	0.6007	0.5391	0.6304	135	50	20	10	4
1	141171424	rs3423124230	A/G	A	-	-	-	-	intergenic_variant	-	1:g.141171424G>A	-	-	BACE2	out	1.4337	2.6834	0.3763		0.0521	159	136	71	41	32
2	5753749	rs109798793	G/A	G	-	-	-	-	intergenic_variant	-	2:g.5753749A>G	-	-	NEMP2	out	0.1304	3.3423		0.0377		191	153	89	74	22
2	5753776	rs109055151	G/A	G	-	-	-	-	intergenic_variant	-	2:g.5753776A>G	-	-	NEMP2	out	0.1304	3.3423		0.0377		191	154	91	75	21
2	5753874	rs109642503	C/T	C	-	-	-	-	intergenic_variant	-	2:g.5753874T>C	-	-	NEMP2	out	0.1239	2.3788	0.0456			191	154	90	74	19
2	5754070	rs109548704	C/A	C	-	-	-	-	intergenic_variant	-	2:g.5754070A>C	-	-	NEMP2	out	0.1547	3.1553	0.0136	0.0022		191	154	92	75	15
2	5754887	rs110237384	T/C	T	-	-	-	-	intergenic_variant	-	2:g.5754887C>T	-	-	NEMP2	out	0.1291	3.4948		0.0138		191	155	89	74	17
2	5756625	rs211644440	G/A	G	-	-	-	-	intergenic_variant	-	2:g.5756625A>G	-	-	NEMP2	out		2.687	0.3806			191	155	90	78	18
2	5906745	rs109952650	G/A	G	-	-	-	-	intergenic_variant	-	2:g.5906745A>G	-	-	MFSD6	out	4.8285	3.2845	1.5822	0.472	0.303	146	107	38	22	9
2	8669746	rs378315967	C/T	T	-	-	-	-	intergenic_variant	-	2:g.8669746C>T	-	-	TFPI	out	0.1503	0.1819	3.5188	1.6377	1.3311	1	14	83	41	171
2	8671289	rs380679486	G/T	T	-	-	-	-	intergenic_variant	-	2:g.8671289G>T	-	-	TFPI	out	0.1521	0.9948	3.5018	0.6632	3.0831	1	14	81	41	173
2	8674849	rs208369268	T/C	C	-	-	-	-	intergenic_variant	-	2:g.8674849T>C	-	-	TFPI	out	0.0032	0.1337	2.4821	1.8061	2.8047	9	17	85	69	176
2	8703667	rs384678487	G/A	A	-	-	-	-	intergenic_variant	-	2:g.8703667G>A	-	-	TFPI	out	0.1536	0.9901	5.2038	2.7708	1.263	1	15	82	41	172
2	8720677	rs380767077	A/G	G	-	-	-	-	intergenic_variant	-	2:g.8720677A>G	-	-	TFPI	out	0.1611	0.7147	1.6156	2.5045	1.9031	1	15	86	38	170
2	8724227	rs385900389	T/G	G	-	-	-	-	intergenic_variant	-	2:g.8724227T>G	-	-	TFPI	out	0.1555	0.9267	5.3982	1.9245	2.2053	1	13	82	39	173
2	8727110	rs386119958	C/A	A	-	-	-	-	intergenic_variant	-	2:g.8727110C>A	-	-	TFPI	out	0.1616	0.9224	2.8236	1.0287	0.8033	1	13	84	39	172
2	8727476	rs208069592	C/A	A	-	-	-	-	intergenic_variant	-	2:g.8727476C>A	-	-	TFPI	out	0.155		2.3195	0.54	1.1008	1	13	79	39	171
2	8727708	rs209523880	G/A	A	-	-	-	-	intergenic_variant	-	2:g.8727708G>A	-	-	TFPI	out	0.1547	0.011	4.3225	0.6121	0.6255	1	15	84	39	171
2	8727889	rs378405925	T/C	C	-	-	-	-	intergenic_variant	-	2:g.8727889T>C	-	-	TFPI	out	0.1538		2.5239	0.4261	0.5187	1	14	82	40	169
2	8728041	rs211668479	G/A	A	-	-	-	-	intergenic_variant	-	2:g.8728041G>A	-	-	TFPI	out		0.317	4.8954	1.1407	1.5255	0	15	83	37	174
2	8728179	rs210091079	C/T	T	-	-	-	-	intergenic_variant	-	2:g.8728179C>T	-	-	TFPI	out	0.1546	0.0246	3.0498	1.297	0.739	1	15	83	39	174
2	8728448	rs383535141	T/C	C	-	-	-	-	intergenic_variant	-	2:g.8728448T>C	-	-	TFPI	out	0.1596	0.1314	2.2929	0.8858	1.1952	1	14	85	42	172
2	8728603	rs211016124	G/A	A	-	-	-	-	intergenic_variant	-	2:g.8728603G>A	-	-	TFPI	out	0.1587	0.0822	3.0251	0.3589	1.3833	1	16	85	40	172
2	8728973	rs379251314	G/T	T	-	-	-	-	intergenic_variant	-	2:g.8728973G>T	-	-	TFPI	out	0.1598		3.6824	0.4333	1.6196	1	15	85	41	168
2	8729092	rs383049181	C/T	T	-	-	-	-	intergenic_variant	-	2:g.8729092C>T	-	-	TFPI	out	0.16	0.3874	3.4859	0.1527	3.1392	1	13	79	39	171
2	14367862	rs42301377	C/G	G	ENSBTAG00000012100	PDE1A	ENSBTAT00000016060.6	Transcript	intron_variant	-	2:g.14367862C>G	-	-	ENSBTAG00000050322	out	2.4752	0.2526	1.0604	0.0066	0.4236	83	107	18	6	8
2	14367862	rs42301377	C/G	G	ENSBTAG00000012100	PDE1A	ENSBTAT00000052318.2	Transcript	intron_variant	-	2:g.14367862C>G	-	-	ENSBTAG00000050322	out	2.4752	0.2526	1.0604	0.0066	0.4236	83	107	18	6	8
2	14371041	rs42301379	C/T	C	ENSBTAG00000012100	PDE1A	ENSBTAT00000016060.6	Transcript	intron_variant	-	2:g.14371041T>C	-	-	ENSBTAG00000050322	out	3.985	0.4934	1.1091	0.7472	0.2494	85	111	20	6	9
2	14371041	rs42301379	C/T	C	ENSBTAG00000012100	PDE1A	ENSBTAT00000052318.2	Transcript	intron_variant	-	2:g.14371041T>C	-	-	ENSBTAG00000050322	out	3.985	0.4934	1.1091	0.7472	0.2494	85	111	20	6	9
2	14800137	rs42244707	C/T	T	-	-	-	-	intergenic_variant	-	2:g.14800137C>T	-	-	ITPRID2	out	2.5551	0.088	2.2512	0.0218	1.533	142	62	21	14	14
2	14803137	rs41601412	C/T	T	-	-	-	-	intergenic_variant	-	2:g.14803137C>T	-	-	ITPRID2	out	3.2482		1.7068	0.093	1.4281	145	67	19	14	17
2	17452866	rs467029978	C/T	T	-	-	-	-	intergenic_variant	-	2:g.17452866C>T	-	-	ENSBTAG00000046904	out	4.2225	1.2883		0.4353	0.0813	145	45	12	11	8
2	17453870	rs109992865	T/C	C	-	-	-	-	intergenic_variant	-	2:g.17453870T>C	-	-	ENSBTAG00000046904	out	3.9282	0.2865	0.051	0.3618	0.0171	147	48	13	12	9
2	17457479	rs207801278	T/A	A	-	-	-	-	intergenic_variant	-	2:g.17457479T>A	-	-	ENSBTAG00000046904	out	0.8292	2.6745	0.4941	0.6755	1.4376	147	50	12	12	6
2	17457987	rs455177443	A/T	T	-	-	-	-	intergenic_variant	-	2:g.17457987A>T	-	-	ENSBTAG00000046904	out	1.7052	2.5479	0.4698	0.6079	1.2678	143	48	12	12	10
2	17460354	rs720724083	G/A	A	-	-	-	-	intergenic_variant	-	2:g.17460354G>A	-	-	ENSBTAG00000046904	out	11.0928	3.5846	1.2378	0.8944	1.9738	138	43	9	13	9
2	17460769	rs380204596	C/T	T	-	-	-	-	intergenic_variant	-	2:g.17460769C>T	-	-	ENSBTAG00000046904	out	1.2937	2.2666	0.5591	0.6921	0.8675	146	47	12	12	9
2	17467500	rs209426834	G/A	A	-	-	-	-	intergenic_variant	-	2:g.17467500G>A	-	-	ENSBTAG00000046904	out	4.6393	2.5758	0.5764	0.62	0.516	141	48	9	12	8
2	17469043	rs209760106	C/T	T	-	-	-	-	intergenic_variant	-	2:g.17469043C>T	-	-	ENSBTAG00000046904	out	2.3231	2.5963	0.3311	0.8299	0.9961	145	48	12	12	10
2	17472370	rs439106451	T/C	C	-	-	-	-	intergenic_variant	-	2:g.17472370T>C	-	-	ENSBTAG00000046904	out	6.6033	4.7184	1.3881	1.6617	0.9867	144	49	11	12	9
2	17480091	rs381663196	G/A	A	-	-	-	-	intergenic_variant	-	2:g.17480091G>A	-	-	ENSBTAG00000046904	out	5.0043	1.9934	0.1642	0.3571	0.6241	144	49	12	11	9
2	17481350	rs383008665	G/A	A	-	-	-	-	intergenic_variant	-	2:g.17481350G>A	-	-	ENSBTAG00000046904	out	1.7873	2.7453	0.0378	0.4641	0.3806	144	47	12	12	10
2	17481351	rs385637349	C/T	T	-	-	-	-	intergenic_variant	-	2:g.17481351C>T	-	-	ENSBTAG00000046904	out	2.3136	2.4106	0.0288	0.3881	0.4095	144	47	12	12	10
2	17483076	rs379488157	C/T	T	-	-	-	-	intergenic_variant	-	2:g.17483076C>T	-	-	ENSBTAG00000046904	out	2.7786	1.7649	0.6945	1.0843	0.3715	146	47	11	12	10
2	28125992	rs132755317	G/A	G	ENSBTAG00000017162	STK39	ENSBTAT00000030845.5	Transcript	intron_variant	-	2:g.28125992A>G	-	-	ENSBTAG00000052016	out	0.323	2.6527			0.0131	91	138	23	6	14
2	28125992	rs132755317	G/A	G	ENSBTAG00000017162	STK39	ENSBTAT00000074419.1	Transcript	intron_variant	-	2:g.28125992A>G	-	-	ENSBTAG00000052016	out	0.323	2.6527			0.0131	91	138	23	6	14
2	28134152	rs109316880	C/T	C	ENSBTAG00000017162	STK39	ENSBTAT00000030845.5	Transcript	intron_variant	-	2:g.28134152T>C	-	-	ENSBTAG00000052016	out	0.13	4.4363	0.0699			90	141	25	6	14
2	28134152	rs109316880	C/T	C	ENSBTAG00000017162	STK39	ENSBTAT00000074419.1	Transcript	intron_variant	-	2:g.28134152T>C	-	-	ENSBTAG00000052016	out	0.13	4.4363	0.0699			90	141	25	6	14
2	28140427	rs137006894	C/T	C	ENSBTAG00000017162	STK39	ENSBTAT00000030845.5	Transcript	intron_variant	-	2:g.28140427T>C	-	-	ENSBTAG00000052016	out	0.3992	3.7162				93	137	25	6	15
2	28140427	rs137006894	C/T	C	ENSBTAG00000017162	STK39	ENSBTAT00000074419.1	Transcript	intron_variant	-	2:g.28140427T>C	-	-	ENSBTAG00000052016	out	0.3992	3.7162				93	137	25	6	15
2	28140428	rs134933776	C/T	C	ENSBTAG00000017162	STK39	ENSBTAT00000030845.5	Transcript	intron_variant	-	2:g.28140428T>C	-	-	ENSBTAG00000052016	out	0.1576	4.5355				93	137	25	6	15
2	28140428	rs134933776	C/T	C	ENSBTAG00000017162	STK39	ENSBTAT00000074419.1	Transcript	intron_variant	-	2:g.28140428T>C	-	-	ENSBTAG00000052016	out	0.1576	4.5355				93	137	25	6	15
2	28140662	rs134673973	G/T	G	ENSBTAG00000017162	STK39	ENSBTAT00000030845.5	Transcript	intron_variant	-	2:g.28140662T>G	-	-	ENSBTAG00000052016	out	0.8537	3.278			0.0599	90	140	24	6	15
2	28140662	rs134673973	G/T	G	ENSBTAG00000017162	STK39	ENSBTAT00000074419.1	Transcript	intron_variant	-	2:g.28140662T>G	-	-	ENSBTAG00000052016	out	0.8537	3.278			0.0599	90	140	24	6	15
2	28140866	rs378210240	C/A	C	ENSBTAG00000017162	STK39	ENSBTAT00000030845.5	Transcript	intron_variant	-	2:g.28140866A>C	-	-	ENSBTAG00000052016	out	0.8684	2.2856			0.0295	90	144	26	6	13
2	28140866	rs378210240	C/A	C	ENSBTAG00000017162	STK39	ENSBTAT00000074419.1	Transcript	intron_variant	-	2:g.28140866A>C	-	-	ENSBTAG00000052016	out	0.8684	2.2856			0.0295	90	144	26	6	13
2	28161071	rs110787847	A/T	A	ENSBTAG00000017162	STK39	ENSBTAT00000030845.5	Transcript	intron_variant	-	2:g.28161071T>A	-	-	ENSBTAG00000052016	out	1.4209	2.5215	0.003			88	139	22	6	15
2	28161071	rs110787847	A/T	A	ENSBTAG00000017162	STK39	ENSBTAT00000074419.1	Transcript	intron_variant	-	2:g.28161071T>A	-	-	ENSBTAG00000052016	out	1.4209	2.5215	0.003			88	139	22	6	15
2	32235812	rs383806624	C/T	T	-	-	-	-	intergenic_variant	-	2:g.32235812C>T	-	-	FIGN	out	2.6797	2.331	1.034	0.454	2.9655	73	76	170	172	169
2	43806338	rs41636172	T/C	C	ENSBTAG00000026851	FMNL2	ENSBTAT00000038390.5	Transcript	intron_variant	-	2:g.43806338T>C	-	-	FMNL2	out	0.584	0.3469	1.7653	3.2142	1.0342	77	58	156	171	176
2	43806338	rs41636172	T/C	C	ENSBTAG00000026851	FMNL2	ENSBTAT00000065141.2	Transcript	intron_variant	-	2:g.43806338T>C	-	-	FMNL2	out	0.584	0.3469	1.7653	3.2142	1.0342	77	58	156	171	176
2	43806338	rs41636172	T/C	C	ENSBTAG00000026851	FMNL2	ENSBTAT00000066414.1	Transcript	intron_variant	-	2:g.43806338T>C	-	-	FMNL2	out	0.584	0.3469	1.7653	3.2142	1.0342	77	58	156	171	176
2	43806338	rs41636172	T/C	C	ENSBTAG00000026851	FMNL2	ENSBTAT00000073284.1	Transcript	intron_variant	-	2:g.43806338T>C	-	-	FMNL2	out	0.584	0.3469	1.7653	3.2142	1.0342	77	58	156	171	176
2	43806338	rs41636172	T/C	C	ENSBTAG00000026851	FMNL2	ENSBTAT00000078539.1	Transcript	intron_variant	-	2:g.43806338T>C	-	-	FMNL2	out	0.584	0.3469	1.7653	3.2142	1.0342	77	58	156	171	176
2	43807084	-	C/G	G	ENSBTAG00000026851	FMNL2	ENSBTAT00000038390.5	Transcript	intron_variant	-	2:g.43807084C>G	-	-	FMNL2	out	0.5902	0.613	2.778	4.7592	1.9072	78	57	159	171	179
2	43807084	-	C/G	G	ENSBTAG00000026851	FMNL2	ENSBTAT00000065141.2	Transcript	intron_variant	-	2:g.43807084C>G	-	-	FMNL2	out	0.5902	0.613	2.778	4.7592	1.9072	78	57	159	171	179
2	43807084	-	C/G	G	ENSBTAG00000026851	FMNL2	ENSBTAT00000066414.1	Transcript	intron_variant	-	2:g.43807084C>G	-	-	FMNL2	out	0.5902	0.613	2.778	4.7592	1.9072	78	57	159	171	179
2	43807084	-	C/G	G	ENSBTAG00000026851	FMNL2	ENSBTAT00000073284.1	Transcript	intron_variant	-	2:g.43807084C>G	-	-	FMNL2	out	0.5902	0.613	2.778	4.7592	1.9072	78	57	159	171	179
2	43807084	-	C/G	G	ENSBTAG00000026851	FMNL2	ENSBTAT00000078539.1	Transcript	intron_variant	-	2:g.43807084C>G	-	-	FMNL2	out	0.5902	0.613	2.778	4.7592	1.9072	78	57	159	171	179
2	43846319	rs109917865	T/A	A	ENSBTAG00000026851	FMNL2	ENSBTAT00000038390.5	Transcript	intron_variant	-	2:g.43846319T>A	-	-	FMNL2	out	0.1482	0.3068	1.2478	2.0961	2.6141	78	58	150	172	177
2	43846319	rs109917865	T/A	A	ENSBTAG00000026851	FMNL2	ENSBTAT00000065141.2	Transcript	intron_variant	-	2:g.43846319T>A	-	-	FMNL2	out	0.1482	0.3068	1.2478	2.0961	2.6141	78	58	150	172	177
2	43846319	rs109917865	T/A	A	ENSBTAG00000026851	FMNL2	ENSBTAT00000066414.1	Transcript	intron_variant	-	2:g.43846319T>A	-	-	FMNL2	out	0.1482	0.3068	1.2478	2.0961	2.6141	78	58	150	172	177
2	43846319	rs109917865	T/A	A	ENSBTAG00000026851	FMNL2	ENSBTAT00000073284.1	Transcript	intron_variant	-	2:g.43846319T>A	-	-	FMNL2	out	0.1482	0.3068	1.2478	2.0961	2.6141	78	58	150	172	177
2	43846319	rs109917865	T/A	A	ENSBTAG00000026851	FMNL2	ENSBTAT00000078539.1	Transcript	intron_variant	-	2:g.43846319T>A	-	-	FMNL2	out	0.1482	0.3068	1.2478	2.0961	2.6141	78	58	150	172	177
2	43849186	rs134954226	G/A	A	ENSBTAG00000026851	FMNL2	ENSBTAT00000038390.5	Transcript	intron_variant	-	2:g.43849186G>A	-	-	FMNL2	out	0.4725	4.0363	1.6231	3.7723	3.6767	74	71	152	172	175
2	43849186	rs134954226	G/A	A	ENSBTAG00000026851	FMNL2	ENSBTAT00000065141.2	Transcript	intron_variant	-	2:g.43849186G>A	-	-	FMNL2	out	0.4725	4.0363	1.6231	3.7723	3.6767	74	71	152	172	175
2	43849186	rs134954226	G/A	A	ENSBTAG00000026851	FMNL2	ENSBTAT00000066414.1	Transcript	intron_variant	-	2:g.43849186G>A	-	-	FMNL2	out	0.4725	4.0363	1.6231	3.7723	3.6767	74	71	152	172	175
2	43849186	rs134954226	G/A	A	ENSBTAG00000026851	FMNL2	ENSBTAT00000073284.1	Transcript	intron_variant	-	2:g.43849186G>A	-	-	FMNL2	out	0.4725	4.0363	1.6231	3.7723	3.6767	74	71	152	172	175
2	43849186	rs134954226	G/A	A	ENSBTAG00000026851	FMNL2	ENSBTAT00000078539.1	Transcript	intron_variant	-	2:g.43849186G>A	-	-	FMNL2	out	0.4725	4.0363	1.6231	3.7723	3.6767	74	71	152	172	175
2	43849909	rs111012967	G/A	A	ENSBTAG00000026851	FMNL2	ENSBTAT00000038390.5	Transcript	intron_variant	-	2:g.43849909G>A	-	-	FMNL2	out		3.0436	0.6127	0.7574	2.0139	78	74	156	176	178
2	43849909	rs111012967	G/A	A	ENSBTAG00000026851	FMNL2	ENSBTAT00000065141.2	Transcript	intron_variant	-	2:g.43849909G>A	-	-	FMNL2	out		3.0436	0.6127	0.7574	2.0139	78	74	156	176	178
2	43849909	rs111012967	G/A	A	ENSBTAG00000026851	FMNL2	ENSBTAT00000066414.1	Transcript	intron_variant	-	2:g.43849909G>A	-	-	FMNL2	out		3.0436	0.6127	0.7574	2.0139	78	74	156	176	178
2	43849909	rs111012967	G/A	A	ENSBTAG00000026851	FMNL2	ENSBTAT00000073284.1	Transcript	intron_variant	-	2:g.43849909G>A	-	-	FMNL2	out		3.0436	0.6127	0.7574	2.0139	78	74	156	176	178
2	43849909	rs111012967	G/A	A	ENSBTAG00000026851	FMNL2	ENSBTAT00000078539.1	Transcript	intron_variant	-	2:g.43849909G>A	-	-	FMNL2	out		3.0436	0.6127	0.7574	2.0139	78	74	156	176	178
2	46850822	rs135117201	T/C	T	-	-	-	-	intergenic_variant	-	2:g.46850822C>T	-	-	LYPD6	out	0.0426	4.002	1.3662		0.9871	37	154	22	2	6
2	46852751	rs110666734	G/T	G	-	-	-	-	intergenic_variant	-	2:g.46852751T>G	-	-	LYPD6	out	0.0027	2.6284	0.4084		0.0448	38	156	23	3	9
2	46855461	rs109512667	T/A	T	-	-	-	-	intergenic_variant	-	2:g.46855461A>T	-	-	LYPD6	out	0.375	2.8383	0.6538		0.1356	38	153	22	2	8
2	46874255	rs3423136258	G/A	G	-	-	-	-	intergenic_variant	-	2:g.46874255A>G	-	-	LYPD6B	out	0.6185	4.7432	1.2311			35	151	25	2	10
2	56710873	rs133339702	A/C	C	ENSBTAG00000024632	-	ENSBTAT00000034302.5	Transcript	intron_variant	-	2:g.56710873A>C	-	-	ENSBTAG00000024632	out	0.6306	0.023	2.7751	1.0587	0.1489	75	48	160	190	169
2	56710873	rs133339702	A/C	C	ENSBTAG00000024632	-	ENSBTAT00000066370.1	Transcript	intron_variant	-	2:g.56710873A>C	-	-	ENSBTAG00000024632	out	0.6306	0.023	2.7751	1.0587	0.1489	75	48	160	190	169
2	56710873	rs133339702	A/C	C	ENSBTAG00000024632	-	ENSBTAT00000072434.1	Transcript	intron_variant	-	2:g.56710873A>C	-	-	ENSBTAG00000024632	out	0.6306	0.023	2.7751	1.0587	0.1489	75	48	160	190	169
2	56710873	rs133339702	A/C	C	ENSBTAG00000024632	-	ENSBTAT00000073835.1	Transcript	intron_variant	-	2:g.56710873A>C	-	-	ENSBTAG00000024632	out	0.6306	0.023	2.7751	1.0587	0.1489	75	48	160	190	169
2	56710873	rs133339702	A/C	C	ENSBTAG00000024632	-	ENSBTAT00000075027.1	Transcript	intron_variant	-	2:g.56710873A>C	-	-	ENSBTAG00000024632	out	0.6306	0.023	2.7751	1.0587	0.1489	75	48	160	190	169
2	56710873	rs133339702	A/C	C	ENSBTAG00000024632	-	ENSBTAT00000081232.1	Transcript	intron_variant	-	2:g.56710873A>C	-	-	ENSBTAG00000024632	out	0.6306	0.023	2.7751	1.0587	0.1489	75	48	160	190	169
2	56710873	rs133339702	A/C	C	ENSBTAG00000024632	-	ENSBTAT00000081404.1	Transcript	intron_variant	-	2:g.56710873A>C	-	-	ENSBTAG00000024632	out	0.6306	0.023	2.7751	1.0587	0.1489	75	48	160	190	169
2	56710873	rs133339702	A/C	C	ENSBTAG00000024632	-	ENSBTAT00000082270.1	Transcript	intron_variant	-	2:g.56710873A>C	-	-	ENSBTAG00000024632	out	0.6306	0.023	2.7751	1.0587	0.1489	75	48	160	190	169
2	56710873	rs133339702	A/C	C	ENSBTAG00000024632	-	ENSBTAT00000082697.1	Transcript	intron_variant	-	2:g.56710873A>C	-	-	ENSBTAG00000024632	out	0.6306	0.023	2.7751	1.0587	0.1489	75	48	160	190	169
2	56710873	rs133339702	A/C	C	ENSBTAG00000024632	-	ENSBTAT00000086188.1	Transcript	intron_variant	-	2:g.56710873A>C	-	-	ENSBTAG00000024632	out	0.6306	0.023	2.7751	1.0587	0.1489	75	48	160	190	169
2	56715905	rs385424057	G/A	A	ENSBTAG00000024632	-	ENSBTAT00000034302.5	Transcript	intron_variant	-	2:g.56715905G>A	-	-	ENSBTAG00000024632	out			2.7916	0.5165	0.0257	75	47	159	187	167
2	56715905	rs385424057	G/A	A	ENSBTAG00000024632	-	ENSBTAT00000066370.1	Transcript	intron_variant	-	2:g.56715905G>A	-	-	ENSBTAG00000024632	out			2.7916	0.5165	0.0257	75	47	159	187	167
2	56715905	rs385424057	G/A	A	ENSBTAG00000024632	-	ENSBTAT00000072434.1	Transcript	intron_variant	-	2:g.56715905G>A	-	-	ENSBTAG00000024632	out			2.7916	0.5165	0.0257	75	47	159	187	167
2	56715905	rs385424057	G/A	A	ENSBTAG00000024632	-	ENSBTAT00000073835.1	Transcript	intron_variant	-	2:g.56715905G>A	-	-	ENSBTAG00000024632	out			2.7916	0.5165	0.0257	75	47	159	187	167
2	56715905	rs385424057	G/A	A	ENSBTAG00000024632	-	ENSBTAT00000075027.1	Transcript	intron_variant	-	2:g.56715905G>A	-	-	ENSBTAG00000024632	out			2.7916	0.5165	0.0257	75	47	159	187	167
2	56715905	rs385424057	G/A	A	ENSBTAG00000024632	-	ENSBTAT00000081232.1	Transcript	intron_variant	-	2:g.56715905G>A	-	-	ENSBTAG00000024632	out			2.7916	0.5165	0.0257	75	47	159	187	167
2	56715905	rs385424057	G/A	A	ENSBTAG00000024632	-	ENSBTAT00000081404.1	Transcript	intron_variant	-	2:g.56715905G>A	-	-	ENSBTAG00000024632	out			2.7916	0.5165	0.0257	75	47	159	187	167
2	56715905	rs385424057	G/A	A	ENSBTAG00000024632	-	ENSBTAT00000082270.1	Transcript	intron_variant	-	2:g.56715905G>A	-	-	ENSBTAG00000024632	out			2.7916	0.5165	0.0257	75	47	159	187	167
2	56715905	rs385424057	G/A	A	ENSBTAG00000024632	-	ENSBTAT00000082697.1	Transcript	intron_variant	-	2:g.56715905G>A	-	-	ENSBTAG00000024632	out			2.7916	0.5165	0.0257	75	47	159	187	167
2	56715905	rs385424057	G/A	A	ENSBTAG00000024632	-	ENSBTAT00000086188.1	Transcript	intron_variant	-	2:g.56715905G>A	-	-	ENSBTAG00000024632	out			2.7916	0.5165	0.0257	75	47	159	187	167
2	56718017	rs209454321	C/T	T	ENSBTAG00000024632	-	ENSBTAT00000034302.5	Transcript	intron_variant	-	2:g.56718017C>T	-	-	ENSBTAG00000024632	out	0.1488		3.1079	0.4386	0.5145	76	47	161	189	168
2	56718017	rs209454321	C/T	T	ENSBTAG00000024632	-	ENSBTAT00000066370.1	Transcript	intron_variant	-	2:g.56718017C>T	-	-	ENSBTAG00000024632	out	0.1488		3.1079	0.4386	0.5145	76	47	161	189	168
2	56718017	rs209454321	C/T	T	ENSBTAG00000024632	-	ENSBTAT00000072434.1	Transcript	intron_variant	-	2:g.56718017C>T	-	-	ENSBTAG00000024632	out	0.1488		3.1079	0.4386	0.5145	76	47	161	189	168
2	56718017	rs209454321	C/T	T	ENSBTAG00000024632	-	ENSBTAT00000073835.1	Transcript	intron_variant	-	2:g.56718017C>T	-	-	ENSBTAG00000024632	out	0.1488		3.1079	0.4386	0.5145	76	47	161	189	168
2	56718017	rs209454321	C/T	T	ENSBTAG00000024632	-	ENSBTAT00000075027.1	Transcript	intron_variant	-	2:g.56718017C>T	-	-	ENSBTAG00000024632	out	0.1488		3.1079	0.4386	0.5145	76	47	161	189	168
2	56718017	rs209454321	C/T	T	ENSBTAG00000024632	-	ENSBTAT00000081232.1	Transcript	intron_variant	-	2:g.56718017C>T	-	-	ENSBTAG00000024632	out	0.1488		3.1079	0.4386	0.5145	76	47	161	189	168
2	56718017	rs209454321	C/T	T	ENSBTAG00000024632	-	ENSBTAT00000081404.1	Transcript	intron_variant	-	2:g.56718017C>T	-	-	ENSBTAG00000024632	out	0.1488		3.1079	0.4386	0.5145	76	47	161	189	168
2	56718017	rs209454321	C/T	T	ENSBTAG00000024632	-	ENSBTAT00000082270.1	Transcript	intron_variant	-	2:g.56718017C>T	-	-	ENSBTAG00000024632	out	0.1488		3.1079	0.4386	0.5145	76	47	161	189	168
2	56718017	rs209454321	C/T	T	ENSBTAG00000024632	-	ENSBTAT00000082697.1	Transcript	intron_variant	-	2:g.56718017C>T	-	-	ENSBTAG00000024632	out	0.1488		3.1079	0.4386	0.5145	76	47	161	189	168
2	56718017	rs209454321	C/T	T	ENSBTAG00000024632	-	ENSBTAT00000086188.1	Transcript	intron_variant	-	2:g.56718017C>T	-	-	ENSBTAG00000024632	out	0.1488		3.1079	0.4386	0.5145	76	47	161	189	168
2	61244019	rs109999784	G/T	G	-	-	-	-	intergenic_variant	-	2:g.61244019T>G	-	-	CXCR4	out	0.6019	2.3913			0.7192	78	98	11	12	5
2	61285710	rs110842916	C/T	C	-	-	-	-	intergenic_variant	-	2:g.61285710T>C	-	-	CXCR4	out	1.2644	2.5456	0.6866	0.2491	0.7497	68	116	7	2	6
2	61293900	rs135086762	C/T	C	-	-	-	-	intergenic_variant	-	2:g.61293900T>C	-	-	CXCR4	out	3.5957	6.6038	0.5714		0.4993	88	119	12	3	6
2	61299281	rs109137681	A/G	A	-	-	-	-	intergenic_variant	-	2:g.61299281G>A	-	-	CXCR4	out	2.5986	5.332	0.8852	0.2581	0.557	66	112	6	3	7
2	61300454	rs41571167	T/C	T	-	-	-	-	intergenic_variant	-	2:g.61300454C>T	-	-	CXCR4	out	2.2511	4.3825	0.6503		0.6405	87	114	12	3	6
2	61301828	rs109987670	C/T	C	-	-	-	-	intergenic_variant	-	2:g.61301828T>C	-	-	CXCR4	out	2.7107	5.9314	0.6907		0.1131	92	112	13	4	13
2	61302875	rs109448690	T/A	T	-	-	-	-	intergenic_variant	-	2:g.61302875A>T	-	-	CXCR4	out	2.7808	4.3845	0.5857		0.2504	89	115	11	3	12
2	61307330	rs208751991	G/A	G	-	-	-	-	intergenic_variant	-	2:g.61307330A>G	-	-	CXCR4	out	3.0014	5.2214	0.5572		0.147	88	116	11	3	13
2	61308070	-	G/C	G	-	-	-	-	intergenic_variant	-	2:g.61308070C>G	-	-	CXCR4	out	1.6363	2.2558	0.5806		0.0662	93	120	12	3	12
2	61320212	rs110386404	G/A	G	-	-	-	-	intergenic_variant	-	2:g.61320212A>G	-	-	DARS1	out	2.7614	5.6658	0.4386		0.2941	91	115	12	4	13
2	61320687	rs109450875	T/C	T	-	-	-	-	intergenic_variant	-	2:g.61320687C>T	-	-	DARS1	out	1.3047	4.8898	0.4645		0.1507	91	114	11	3	12
2	61324688	rs133879127	C/T	C	-	-	-	-	intergenic_variant	-	2:g.61324688T>C	-	-	DARS1	out	1.1035	4.0618	0.5025		0.1305	89	116	12	3	12
2	61324863	rs110871308	T/C	T	-	-	-	-	intergenic_variant	-	2:g.61324863C>T	-	-	DARS1	out	2.9932	5.0757	0.5484		0.9723	90	115	11	3	6
2	61327392	rs383034123	T/A	T	-	-	-	-	intergenic_variant	-	2:g.61327392A>T	-	-	DARS1	out	1.4848	2.2947	0.4361		0.1201	89	116	10	3	15
2	61328789	rs208264175	C/A	C	-	-	-	-	intergenic_variant	-	2:g.61328789A>C	-	-	DARS1	out	1.3256	2.6456	0.4058		0.0686	92	119	11	4	14
2	61330255	rs110323173	G/A	G	-	-	-	-	intergenic_variant	-	2:g.61330255A>G	-	-	DARS1	out	1.5932	3.559	0.4981		0.0388	91	116	12	3	15
2	61330704	rs135960069	T/A	T	-	-	-	-	intergenic_variant	-	2:g.61330704A>T	-	-	DARS1	out	1.157	3.6184	0.3247		0.0064	89	116	10	3	13
2	61333336	rs110836662	C/T	C	-	-	-	-	intergenic_variant	-	2:g.61333336T>C	-	-	DARS1	out	1.5725	3.8709	0.3612		0.0379	94	126	16	3	12
2	61333673	rs136989647	G/A	G	-	-	-	-	intergenic_variant	-	2:g.61333673A>G	-	-	DARS1	out	1.1949	4.8497	0.403		0.057	90	116	13	3	21
2	61336257	rs109537124	A/T	A	-	-	-	-	intergenic_variant	-	2:g.61336257T>A	-	-	DARS1	out	1.0225	4.1917	0.3248		0.134	92	116	13	3	12
2	61339624	rs109326382	G/C	G	-	-	-	-	intergenic_variant	-	2:g.61339624C>G	-	-	DARS1	out	2.6597	6.3248	0.7542	0.3746	0.0195	89	115	12	2	15
2	61340988	rs109545141	T/C	T	-	-	-	-	intergenic_variant	-	2:g.61340988C>T	-	-	DARS1	out	3.8466	5.904	0.6436	0.3817	0.0316	87	114	11	3	13
2	61345207	rs109088663	T/C	T	-	-	-	-	intergenic_variant	-	2:g.61345207C>T	-	-	DARS1	out	1.5665	3.2733	0.0921	0.3834	0.0059	89	116	10	4	11
2	66870964	rs110984331	C/T	C	-	-	-	-	intergenic_variant	-	2:g.66870964T>C	-	-	DPP10	out	1.8037	5.859	1.9269	0.3604	0.6413	74	132	27	12	8
2	66886945	rs110632395	G/A	G	-	-	-	-	intergenic_variant	-	2:g.66886945A>G	-	-	DPP10	out	2.2221	3.2604	1.2748	0.0955	0.0195	71	130	26	10	8
2	66888642	rs209837146	A/G	A	-	-	-	-	intergenic_variant	-	2:g.66888642G>A	-	-	DPP10	out	1.3517	3.0518	2.1011	0.6055	0.5889	73	133	26	9	6
2	72271174	-	C/T	T	-	-	-	-	intergenic_variant	-	2:g.72271174C>T	-	-	INHBB	out	2.3548		1.2306	1.7968	1.1773	73	34	139	163	152
2	76309739	rs42076238	C/T	C	ENSBTAG00000031898	CNTNAP5	ENSBTAT00000045240.4	Transcript	intron_variant	-	2:g.76309739T>C	-	-	CNTNAP5	out	0.1454	0.3681	1.2954	1.4444	3.4147	64	43	147	162	143
2	76309739	rs42076238	C/T	C	ENSBTAG00000031898	CNTNAP5	ENSBTAT00000068996.1	Transcript	intron_variant	-	2:g.76309739T>C	-	-	CNTNAP5	out	0.1454	0.3681	1.2954	1.4444	3.4147	64	43	147	162	143
2	76309739	rs42076238	C/T	C	ENSBTAG00000031898	CNTNAP5	ENSBTAT00000070785.1	Transcript	intron_variant	-	2:g.76309739T>C	-	-	CNTNAP5	out	0.1454	0.3681	1.2954	1.4444	3.4147	64	43	147	162	143
2	76309739	rs42076238	C/T	C	ENSBTAG00000031898	CNTNAP5	ENSBTAT00000082798.1	Transcript	intron_variant	-	2:g.76309739T>C	-	-	CNTNAP5	out	0.1454	0.3681	1.2954	1.4444	3.4147	64	43	147	162	143
2	76309739	rs42076238	C/T	C	ENSBTAG00000031898	CNTNAP5	ENSBTAT00000084865.1	Transcript	intron_variant	-	2:g.76309739T>C	-	-	CNTNAP5	out	0.1454	0.3681	1.2954	1.4444	3.4147	64	43	147	162	143
2	78662804	rs384751368	A/G	G	-	-	-	-	intergenic_variant	-	2:g.78662804A>G	-	-	GYPC	out	3.5556	6.5833	1.0718	0.8604	0.5381	109	156	48	25	35
2	78665753	rs42495215	C/T	T	-	-	-	-	intergenic_variant	-	2:g.78665753C>T	-	-	GYPC	out	0.9121	4.5831	0.1568	0.265	0.9589	113	159	46	25	35
2	78667465	rs42495212	T/A	A	-	-	-	-	intergenic_variant	-	2:g.78667465T>A	-	-	GYPC	out	1.2761	3.7358	0.4655	1.5163	0.5811	113	156	41	14	33
2	78688094	rs110154733	A/T	T	-	-	-	-	intergenic_variant	-	2:g.78688094A>T	-	-	GYPC	out	3.5662	2.9394	0.5733	0.7305	0.6468	112	158	48	22	34
2	78698163	rs42495168	G/A	A	-	-	-	-	intergenic_variant	-	2:g.78698163G>A	-	-	GYPC	out	4.7949	5.0755	2.6169	0.3926	2.033	112	156	46	24	33
2	78700819	rs209913322	A/G	A	-	-	-	-	intergenic_variant	-	2:g.78700819G>A	-	-	GYPC	out	0.8907	3.1569	2.232	0.0582	0.5598	116	158	51	25	37
2	78708292	rs385482191	G/A	G	-	-	-	-	intergenic_variant	-	2:g.78708292A>G	-	-	GYPC	out	0.2045	2.6387	1.1955	0.2582	0.4531	122	158	49	18	43
2	78708801	-	C/T	C	-	-	-	-	intergenic_variant	-	2:g.78708801T>C	-	-	GYPC	out	0.1653	4.2444	1.391	0.3355	0.5995	114	160	49	24	39
2	78725734	rs42926955	T/C	T	-	-	-	-	intergenic_variant	-	2:g.78725734C>T	-	-	GYPC	out	0.7541	5.6715	0.4519	0.7395	0.0802	117	160	51	26	39
2	78734736	rs210028092	T/G	T	-	-	-	-	intergenic_variant	-	2:g.78734736G>T	-	-	GYPC	out	0.888	4.5821	1.4515	0.8448	0.6434	119	157	50	23	39
2	78739596	rs384219179	C/T	C	-	-	-	-	intergenic_variant	-	2:g.78739596T>C	-	-	GYPC	out	0.3298	5.6641	0.3865	0.1282	0.5067	117	160	51	25	36
2	78740689	rs209688507	A/G	G	-	-	-	-	intergenic_variant	-	2:g.78740689A>G	-	-	GYPC	out	0.3614	5.5847	0.0814	0.9601	0.8774	112	156	48	23	33
2	78751599	rs466932780	G/A	G	-	-	-	-	intergenic_variant	-	2:g.78751599A>G	-	-	GYPC	out	2.2091	2.4239	1.4879	0.2444	1.2044	112	161	53	25	35
2	78812132	rs133053898	T/C	T	-	-	-	-	intergenic_variant	-	2:g.78812132C>T	-	-	GYPC	out	2.3195	1.8805	0.0633	0.6		98	144	24	37	8
2	78813393	rs110170801	T/C	T	-	-	-	-	intergenic_variant	-	2:g.78813393C>T	-	-	GYPC	out	3.8306	1.0032	0.284	0.4145	0.0011	98	145	26	38	9
2	78816499	rs209107176	T/C	T	-	-	-	-	intergenic_variant	-	2:g.78816499C>T	-	-	GYPC	out	1.4649	3.0849	0.0177	0.2842	0.022	123	156	36	46	15
2	78818711	rs110683030	C/A	C	-	-	-	-	intergenic_variant	-	2:g.78818711A>C	-	-	GYPC	out	2.05	3.6682	0.2597	0.6312	0.9001	122	157	36	49	13
2	78818871	rs109822910	G/A	G	-	-	-	-	intergenic_variant	-	2:g.78818871A>G	-	-	GYPC	out	2.682	3.0997	0.0975	0.7785	0.5285	121	157	38	45	14
2	78819696	rs109854922	C/G	C	-	-	-	-	intergenic_variant	-	2:g.78819696G>C	-	-	GYPC	out	2.1363	3.0403	0.1496	0.3967	0.0581	119	157	38	47	14
2	78825421	rs136517178	A/G	A	-	-	-	-	intergenic_variant	-	2:g.78825421G>A	-	-	GYPC	out	4.7372	4.2872	0.6697	1.5465	0.574	95	146	26	35	10
2	78829307	rs133783392	G/A	G	-	-	-	-	intergenic_variant	-	2:g.78829307A>G	-	-	GYPC	out	4.7316	5.2121	1.2775	0.9589	0.8651	100	147	24	35	10
2	78831367	rs135641628	G/T	G	-	-	-	-	intergenic_variant	-	2:g.78831367T>G	-	-	GYPC	out	1.1692	2.3599	0.5958	0.0106	0.7639	126	158	38	46	15
2	78835419	rs137017737	G/T	G	-	-	-	-	intergenic_variant	-	2:g.78835419T>G	-	-	GYPC	out	2.7768	1.2178	0.6554	0.553	0.8301	95	156	24	36	14
2	87353657	rs137298603	G/T	G	-	-	-	-	intergenic_variant	-	2:g.87353657T>G	-	-	SATB2	out	0.3206	3.3616	0.0002			106	126	33	13	16
2	87369725	rs136398074	T/C	T	-	-	-	-	intergenic_variant	-	2:g.87369725C>T	-	-	SATB2	out	0.3535	3.4028				105	128	34	14	15
2	88847471	rs135375559	A/G	A	ENSBTAG00000016092	SPATS2L	ENSBTAT00000033018.5	Transcript	intron_variant	-	2:g.88847471G>A	-	-	SPATS2L	out	0.582	2.5406	0.0439			172	162	91	42	66
2	88847471	rs135375559	A/G	A	ENSBTAG00000016092	SPATS2L	ENSBTAT00000071221.1	Transcript	intron_variant	-	2:g.88847471G>A	-	-	SPATS2L	out	0.582	2.5406	0.0439			172	162	91	42	66
2	88847471	rs135375559	A/G	A	ENSBTAG00000016092	SPATS2L	ENSBTAT00000071494.1	Transcript	intron_variant	-	2:g.88847471G>A	-	-	SPATS2L	out	0.582	2.5406	0.0439			172	162	91	42	66
2	88850917	rs137702550	G/C	G	ENSBTAG00000016092	SPATS2L	ENSBTAT00000033018.5	Transcript	intron_variant	-	2:g.88850917C>G	-	-	SPATS2L	out	0.6712	3.3814				169	162	90	42	65
2	88850917	rs137702550	G/C	G	ENSBTAG00000016092	SPATS2L	ENSBTAT00000071221.1	Transcript	intron_variant	-	2:g.88850917C>G	-	-	SPATS2L	out	0.6712	3.3814				169	162	90	42	65
2	88850917	rs137702550	G/C	G	ENSBTAG00000016092	SPATS2L	ENSBTAT00000071494.1	Transcript	intron_variant	-	2:g.88850917C>G	-	-	SPATS2L	out	0.6712	3.3814				169	162	90	42	65
2	88855245	rs108962421	C/T	C	ENSBTAG00000016092	SPATS2L	ENSBTAT00000033018.5	Transcript	intron_variant	-	2:g.88855245T>C	-	-	SPATS2L	out	0.3357	3.5878	0.0074	0.0057		170	160	93	40	68
2	88855245	rs108962421	C/T	C	ENSBTAG00000016092	SPATS2L	ENSBTAT00000071221.1	Transcript	intron_variant	-	2:g.88855245T>C	-	-	SPATS2L	out	0.3357	3.5878	0.0074	0.0057		170	160	93	40	68
2	88855245	rs108962421	C/T	C	ENSBTAG00000016092	SPATS2L	ENSBTAT00000071494.1	Transcript	intron_variant	-	2:g.88855245T>C	-	-	SPATS2L	out	0.3357	3.5878	0.0074	0.0057		170	160	93	40	68
2	88855548	rs110136740	C/T	C	ENSBTAG00000016092	SPATS2L	ENSBTAT00000033018.5	Transcript	intron_variant	-	2:g.88855548T>C	-	-	SPATS2L	out	0.3052	4.4476	0.1168	0.0167		170	161	93	42	66
2	88855548	rs110136740	C/T	C	ENSBTAG00000016092	SPATS2L	ENSBTAT00000071221.1	Transcript	intron_variant	-	2:g.88855548T>C	-	-	SPATS2L	out	0.3052	4.4476	0.1168	0.0167		170	161	93	42	66
2	88855548	rs110136740	C/T	C	ENSBTAG00000016092	SPATS2L	ENSBTAT00000071494.1	Transcript	intron_variant	-	2:g.88855548T>C	-	-	SPATS2L	out	0.3052	4.4476	0.1168	0.0167		170	161	93	42	66
2	88856627	rs109111955	C/G	C	ENSBTAG00000016092	SPATS2L	ENSBTAT00000033018.5	Transcript	intron_variant	-	2:g.88856627G>C	-	-	SPATS2L	out	0.5559	2.5725				170	162	94	44	64
2	88856627	rs109111955	C/G	C	ENSBTAG00000016092	SPATS2L	ENSBTAT00000071221.1	Transcript	intron_variant	-	2:g.88856627G>C	-	-	SPATS2L	out	0.5559	2.5725				170	162	94	44	64
2	88856627	rs109111955	C/G	C	ENSBTAG00000016092	SPATS2L	ENSBTAT00000071494.1	Transcript	intron_variant	-	2:g.88856627G>C	-	-	SPATS2L	out	0.5559	2.5725				170	162	94	44	64
2	88944825	rs110459298	T/A	T	ENSBTAG00000016092	SPATS2L	ENSBTAT00000033018.5	Transcript	intron_variant	-	2:g.88944825A>T	-	-	SPATS2L	out	0.693	3.2368	0.252		0.1859	111	171	41	29	50
2	88944825	rs110459298	T/A	T	ENSBTAG00000016092	SPATS2L	ENSBTAT00000067856.1	Transcript	intron_variant	-	2:g.88944825A>T	-	-	SPATS2L	out	0.693	3.2368	0.252		0.1859	111	171	41	29	50
2	88944825	rs110459298	T/A	T	ENSBTAG00000016092	SPATS2L	ENSBTAT00000071026.1	Transcript	intron_variant	-	2:g.88944825A>T	-	-	SPATS2L	out	0.693	3.2368	0.252		0.1859	111	171	41	29	50
2	88944825	rs110459298	T/A	T	ENSBTAG00000016092	SPATS2L	ENSBTAT00000071221.1	Transcript	intron_variant	-	2:g.88944825A>T	-	-	SPATS2L	out	0.693	3.2368	0.252		0.1859	111	171	41	29	50
2	88944825	rs110459298	T/A	T	ENSBTAG00000016092	SPATS2L	ENSBTAT00000071494.1	Transcript	intron_variant	-	2:g.88944825A>T	-	-	SPATS2L	out	0.693	3.2368	0.252		0.1859	111	171	41	29	50
2	88944825	rs110459298	T/A	T	ENSBTAG00000016092	SPATS2L	ENSBTAT00000078162.1	Transcript	intron_variant	-	2:g.88944825A>T	-	-	SPATS2L	out	0.693	3.2368	0.252		0.1859	111	171	41	29	50
2	89231012	rs109991111	C/T	C	-	-	-	-	intergenic_variant	-	2:g.89231012T>C	-	-	AOX4	out	5.9765	0.6197	1.3761	1.1745	0.8306	122	170	65	34	26
2	94502728	rs382730515	C/T	T	ENSBTAG00000017043	CMKLR2	ENSBTAT00000022660.6	Transcript	downstream_gene_variant	-	2:g.94502728C>T	-	-	EEF1B2	out	0.1752	0.0673	1.3455	2.8304	1.4196	24	7	113	86	128
2	106066294	rs110158882	C/T	T	ENSBTAG00000002485	TNS1	ENSBTAT00000003229.6	Transcript	intron_variant	-	2:g.106066294C>T	-	-	TNS1	out		0.7814	1.4431	3.0732	2.0598	15	29	129	114	107
2	106066294	rs110158882	C/T	T	ENSBTAG00000002485	TNS1	ENSBTAT00000067607.1	Transcript	intron_variant	-	2:g.106066294C>T	-	-	TNS1	out		0.7814	1.4431	3.0732	2.0598	15	29	129	114	107
2	106066294	rs110158882	C/T	T	ENSBTAG00000002485	TNS1	ENSBTAT00000086292.1	Transcript	intron_variant	-	2:g.106066294C>T	-	-	TNS1	out		0.7814	1.4431	3.0732	2.0598	15	29	129	114	107
2	118992743	rs385206901	A/G	G	ENSBTAG00000018502	ARMC9	ENSBTAT00000024631.6	Transcript	intron_variant	-	2:g.118992743A>G	-	-	ARMC9	out	7.693	0.7566	0.2561	1.1009	0.2762	129	43	10	8	3
2	118992743	rs385206901	A/G	G	ENSBTAG00000018502	ARMC9	ENSBTAT00000068975.1	Transcript	intron_variant	-	2:g.118992743A>G	-	-	ARMC9	out	7.693	0.7566	0.2561	1.1009	0.2762	129	43	10	8	3
2	118992743	rs385206901	A/G	G	ENSBTAG00000018502	ARMC9	ENSBTAT00000074361.1	Transcript	intron_variant	-	2:g.118992743A>G	-	-	ARMC9	out	7.693	0.7566	0.2561	1.1009	0.2762	129	43	10	8	3
2	118992743	rs385206901	A/G	G	ENSBTAG00000018502	ARMC9	ENSBTAT00000079273.1	Transcript	intron_variant	-	2:g.118992743A>G	-	-	ARMC9	out	7.693	0.7566	0.2561	1.1009	0.2762	129	43	10	8	3
2	119202355	rs109697907	C/T	T	-	-	-	-	intergenic_variant	-	2:g.119202355C>T	-	-	ENSBTAG00000050689	out			3.0324	0.5841	0.0401	81	120	185	184	187
2	122248301	rs385062712	C/A	C	ENSBTAG00000035081	SERINC2	ENSBTAT00000015387.5	Transcript	intron_variant	-	2:g.122248301A>C	-	-	SERINC2	out	3.8063	2.1993	1.8524	0.7149	1.5373	129	149	61	23	45
2	122248301	rs385062712	C/A	C	ENSBTAG00000035081	SERINC2	ENSBTAT00000038024.5	Transcript	intron_variant	-	2:g.122248301A>C	-	-	SERINC2	out	3.8063	2.1993	1.8524	0.7149	1.5373	129	149	61	23	45
2	122248301	rs385062712	C/A	C	ENSBTAG00000035081	SERINC2	ENSBTAT00000076014.1	Transcript	upstream_gene_variant	-	2:g.122248301A>C	-	-	SERINC2	out	3.8063	2.1993	1.8524	0.7149	1.5373	129	149	61	23	45
2	122248301	rs385062712	C/A	C	ENSBTAG00000035081	SERINC2	ENSBTAT00000076368.1	Transcript	intron_variant	-	2:g.122248301A>C	-	-	SERINC2	out	3.8063	2.1993	1.8524	0.7149	1.5373	129	149	61	23	45
2	122269839	rs377786617	G/A	G	-	-	-	-	intergenic_variant	-	2:g.122269839A>G	-	-	ENSBTAG00000052286	out	1.5629	3.4148	1.7993	1.1457	0.6755	127	142	52	18	32
2	122271588	rs133765544	G/A	G	-	-	-	-	intergenic_variant	-	2:g.122271588A>G	-	-	ENSBTAG00000052286	out	2.394	7.2783	2.3213	1.1757	1.2792	126	138	51	18	34
2	122271925	rs210764872	G/C	G	-	-	-	-	intergenic_variant	-	2:g.122271925C>G	-	-	ENSBTAG00000052286	out	1.7511	4.3658	1.4627	1.194	1.2398	123	144	47	19	32
2	122272551	rs110972731	T/C	T	-	-	-	-	intergenic_variant	-	2:g.122272551C>T	-	-	FABP3	out	1.5961	4.7394	1.214	1.0542	0.4234	125	142	49	17	33
2	122297088	rs109349927	G/A	G	ENSBTAG00000016818	ZCCHC17	ENSBTAT00000022373.3	Transcript	intron_variant	-	2:g.122297088A>G	-	-	FABP3	out	1.199	3.6478	1.7508	0.556		123	138	55	19	36
2	122297088	rs109349927	G/A	G	ENSBTAG00000016819	FABP3	ENSBTAT00000022375.5	Transcript	downstream_gene_variant	-	2:g.122297088A>G	-	-	FABP3	out	1.199	3.6478	1.7508	0.556		123	138	55	19	36
2	122297088	rs109349927	G/A	G	ENSBTAG00000016818	ZCCHC17	ENSBTAT00000069067.1	Transcript	intron_variant	-	2:g.122297088A>G	-	-	FABP3	out	1.199	3.6478	1.7508	0.556		123	138	55	19	36
2	122306027	rs209676677	G/A	G	ENSBTAG00000016818	ZCCHC17	ENSBTAT00000022373.3	Transcript	intron_variant	-	2:g.122306027A>G	-	-	FABP3	out	0.5648	4.0362	0.5447	0.0015	0.1237	125	139	55	19	36
2	122306027	rs209676677	G/A	G	ENSBTAG00000016818	ZCCHC17	ENSBTAT00000069067.1	Transcript	intron_variant	-	2:g.122306027A>G	-	-	FABP3	out	0.5648	4.0362	0.5447	0.0015	0.1237	125	139	55	19	36
3	1123047	rs134040682	C/G	G	-	-	-	-	intergenic_variant	-	3:g.1123047C>G	-	-	CREG1	out	0.8044	0.9879	1.3897	2.9712	0.1447	18	47	117	140	136
3	2739723	rs137392122	C/T	T	ENSBTAG00000047468	FAM78B	ENSBTAT00000066304.2	Transcript	intron_variant	-	3:g.2739723C>T	-	-	FAM78B	out	1.9024	3.4496	0.016			140	55	17	15	10
3	2739723	rs137392122	C/T	T	ENSBTAG00000047468	FAM78B	ENSBTAT00000084825.1	Transcript	intron_variant	-	3:g.2739723C>T	-	-	FAM78B	out	1.9024	3.4496	0.016			140	55	17	15	10
3	9033826	rs378778199	C/T	T	-	-	-	-	intergenic_variant	-	3:g.9033826C>T	-	-	ENSBTAG00000051438	out	1.3857	2.8416	0.5047	0.8191	0.8326	97	125	19	17	6
3	9034857	rs133386312	C/A	A	-	-	-	-	intergenic_variant	-	3:g.9034857C>A	-	-	ENSBTAG00000051438	out	5.423	1.2947	1.3208	0.4142	0.7357	98	131	17	20	7
3	9036886	rs380104326	G/A	A	-	-	-	-	intergenic_variant	-	3:g.9036886G>A	-	-	ENSBTAG00000051438	out	2.3175	0.0517	0.3405	0.2624	0.1875	96	132	41	21	8
3	9051325	rs133552767	G/A	A	-	-	-	-	intergenic_variant	-	3:g.9051325G>A	-	-	CD84	out		2.7059	0.7059		0.5001	103	126	19	20	8
3	9052526	rs135460022	G/C	C	-	-	-	-	intergenic_variant	-	3:g.9052526G>C	-	-	CD84	out	1.271	5.384	1.8023	0.16	0.8351	102	129	18	19	8
3	9054384	rs137800972	T/C	C	-	-	-	-	intergenic_variant	-	3:g.9054384T>C	-	-	CD84	out	1.247	3.7248	0.5098	1.0773	0.9651	103	127	21	18	8
3	9058823	rs209396552	A/C	C	-	-	-	-	intergenic_variant	-	3:g.9058823A>C	-	-	CD84	out	0.461	2.5207	0.4097	0.3805	0.0025	99	127	19	21	8
3	9067542	rs135161327	A/G	G	-	-	-	-	intergenic_variant	-	3:g.9067542A>G	-	-	CD84	out	2.3229	0.0998	0.9494	1.1886		102	129	18	19	7
3	9071826	rs134710363	G/A	A	ENSBTAG00000019033	CD84	ENSBTAT00000025333.6	Transcript	upstream_gene_variant	-	3:g.9071826G>A	-	-	CD84	out	4.7591	0.1191	0.4927	0.5072	0.6811	99	131	21	18	6
3	9071826	rs134710363	G/A	A	ENSBTAG00000019033	CD84	ENSBTAT00000053223.3	Transcript	upstream_gene_variant	-	3:g.9071826G>A	-	-	CD84	out	4.7591	0.1191	0.4927	0.5072	0.6811	99	131	21	18	6
3	9098042	rs381657770	A/T	T	ENSBTAG00000019033	CD84	ENSBTAT00000025333.6	Transcript	intron_variant	-	3:g.9098042A>T	-	-	CD84	out	4.8678	2.2957	2.3858	0.9161	1.1277	90	121	15	16	8
3	9098042	rs381657770	A/T	T	ENSBTAG00000019033	CD84	ENSBTAT00000053223.3	Transcript	intron_variant	-	3:g.9098042A>T	-	-	CD84	out	4.8678	2.2957	2.3858	0.9161	1.1277	90	121	15	16	8
3	9149192	rs382402097	T/C	C	ENSBTAG00000014368	SLAMF6	ENSBTAT00000034482.3	Transcript	upstream_gene_variant	-	3:g.9149192T>C	-	-	SLAMF6	out	3.8309	3.3668	0.8948	1.4359	0.7692	52	129	11	16	6
3	9232167	rs136140629	G/C	C	-	-	-	-	intergenic_variant	-	3:g.9232167G>C	-	-	ENSBTAG00000015741	out	0.9556	2.3723	0.0041	0.8583	0.0794	54	130	12	14	7
3	22211945	rs111029730	T/C	T	-	-	-	-	intergenic_variant	-	3:g.22211945C>T	-	-	OR13L2	out	0.0582		0.8377	2.3475	1.0487	165	161	95	66	34
3	22221525	rs29019824	T/G	T	-	-	-	-	intergenic_variant	-	3:g.22221525G>T	-	-	OR13L2	out	0.399	0.0152	0.1582	2.3687	0.6446	165	163	93	67	37
3	24074633	rs110079933	A/G	A	ENSBTAG00000005064	WARS2	ENSBTAT00000006675.3	Transcript	intron_variant	-	3:g.24074633G>A	-	-	TBX15	out	1.6341	3.8288	1.7727	1.3351	0.5497	106	144	42	26	23
3	24074633	rs110079933	A/G	A	ENSBTAG00000005064	WARS2	ENSBTAT00000067027.1	Transcript	intron_variant	-	3:g.24074633G>A	-	-	TBX15	out	1.6341	3.8288	1.7727	1.3351	0.5497	106	144	42	26	23
3	24074633	rs110079933	A/G	A	ENSBTAG00000005064	WARS2	ENSBTAT00000081338.1	Transcript	intron_variant	-	3:g.24074633G>A	-	-	TBX15	out	1.6341	3.8288	1.7727	1.3351	0.5497	106	144	42	26	23
3	24078366	rs136727836	G/T	G	ENSBTAG00000005064	WARS2	ENSBTAT00000006675.3	Transcript	intron_variant	-	3:g.24078366T>G	-	-	TBX15	out	1.6603	5.701	0.7385	0.9976	0.451	105	140	43	28	20
3	24078366	rs136727836	G/T	G	ENSBTAG00000005064	WARS2	ENSBTAT00000067027.1	Transcript	intron_variant	-	3:g.24078366T>G	-	-	TBX15	out	1.6603	5.701	0.7385	0.9976	0.451	105	140	43	28	20
3	24078366	rs136727836	G/T	G	ENSBTAG00000005064	WARS2	ENSBTAT00000081338.1	Transcript	intron_variant	-	3:g.24078366T>G	-	-	TBX15	out	1.6603	5.701	0.7385	0.9976	0.451	105	140	43	28	20
3	24088300	rs133477732	G/A	G	ENSBTAG00000005064	WARS2	ENSBTAT00000006675.3	Transcript	intron_variant	-	3:g.24088300A>G	-	-	TBX15	out	0.5105	3.3627	0.8993	0.701	0.4939	134	143	52	25	27
3	24088300	rs133477732	G/A	G	ENSBTAG00000005064	WARS2	ENSBTAT00000067027.1	Transcript	intron_variant	-	3:g.24088300A>G	-	-	TBX15	out	0.5105	3.3627	0.8993	0.701	0.4939	134	143	52	25	27
3	24088300	rs133477732	G/A	G	ENSBTAG00000005064	WARS2	ENSBTAT00000081338.1	Transcript	intron_variant	-	3:g.24088300A>G	-	-	TBX15	out	0.5105	3.3627	0.8993	0.701	0.4939	134	143	52	25	27
3	24107487	rs109689646	G/A	G	-	-	-	-	intergenic_variant	-	3:g.24107487A>G	-	-	TBX15	out	0.7542	2.2183	2.9569	0.6343	0.1284	118	145	50	25	29
3	24107919	rs135200469	T/C	T	-	-	-	-	intergenic_variant	-	3:g.24107919C>T	-	-	TBX15	out	0.7542	3.1745	2.9569	0.6343	0.1284	119	145	52	25	29
3	24108239	rs41588449	G/A	G	-	-	-	-	intergenic_variant	-	3:g.24108239A>G	-	-	TBX15	out	0.4564	4.8602	1.7461	0.5731	0.3232	120	144	51	28	33
3	24111078	rs136788759	G/A	G	-	-	-	-	intergenic_variant	-	3:g.24111078A>G	-	-	TBX15	out	3.4657	6.4795	2.7307	0.2119	0.5626	119	149	49	25	31
3	24112364	rs137825277	G/T	G	-	-	-	-	intergenic_variant	-	3:g.24112364T>G	-	-	TBX15	out	1.8716	6.2861	2.2957	0.3628	0.2825	122	148	53	30	31
3	24115331	rs109428971	C/T	C	-	-	-	-	intergenic_variant	-	3:g.24115331T>C	-	-	TBX15	out	2.2957	5.1549	1.7288	0.3448	0.5768	121	145	51	31	29
3	24121036	rs110872569	T/C	T	-	-	-	-	intergenic_variant	-	3:g.24121036C>T	-	-	TBX15	out	0.8775	3.4835	1.0682	0.0784	0.4722	121	149	55	31	35
3	24138321	rs110476541	G/A	G	ENSBTAG00000007767	TBX15	ENSBTAT00000010213.5	Transcript	intron_variant	-	3:g.24138321A>G	-	-	TBX15	out	2.6499	4.8663	2.8821	1.6558	0.2193	117	151	56	30	31
3	24138321	rs110476541	G/A	G	ENSBTAG00000007767	TBX15	ENSBTAT00000033724.5	Transcript	intron_variant	-	3:g.24138321A>G	-	-	TBX15	out	2.6499	4.8663	2.8821	1.6558	0.2193	117	151	56	30	31
3	24150331	rs109875889	A/C	A	ENSBTAG00000007767	TBX15	ENSBTAT00000010213.5	Transcript	intron_variant	-	3:g.24150331C>A	-	-	TBX15	out	2.091	10.4837	3.1111	0.8905	0.6561	111	145	51	28	26
3	24150331	rs109875889	A/C	A	ENSBTAG00000007767	TBX15	ENSBTAT00000033724.5	Transcript	intron_variant	-	3:g.24150331C>A	-	-	TBX15	out	2.091	10.4837	3.1111	0.8905	0.6561	111	145	51	28	26
3	24170625	rs109215322	T/C	T	ENSBTAG00000007767	TBX15	ENSBTAT00000010213.5	Transcript	intron_variant	-	3:g.24170625C>T	-	-	TBX15	out	0.8039	5.565	1.9772	0.8628	0.7081	114	144	50	28	28
3	24170625	rs109215322	T/C	T	ENSBTAG00000007767	TBX15	ENSBTAT00000033724.5	Transcript	intron_variant	-	3:g.24170625C>T	-	-	TBX15	out	0.8039	5.565	1.9772	0.8628	0.7081	114	144	50	28	28
3	24185185	rs109403903	G/A	G	ENSBTAG00000007767	TBX15	ENSBTAT00000010213.5	Transcript	intron_variant	-	3:g.24185185A>G	-	-	TBX15	out	0.7081	4.3527	2.3435	1.145	0.0094	116	142	48	27	30
3	24185185	rs109403903	G/A	G	ENSBTAG00000007767	TBX15	ENSBTAT00000033724.5	Transcript	intron_variant	-	3:g.24185185A>G	-	-	TBX15	out	0.7081	4.3527	2.3435	1.145	0.0094	116	142	48	27	30
3	24188288	rs109586955	T/A	T	ENSBTAG00000007767	TBX15	ENSBTAT00000010213.5	Transcript	intron_variant	-	3:g.24188288A>T	-	-	TBX15	out	2.3999	6.4149	2.3887	1.1544	1.4967	113	147	47	27	29
3	24188288	rs109586955	T/A	T	ENSBTAG00000007767	TBX15	ENSBTAT00000033724.5	Transcript	intron_variant	-	3:g.24188288A>T	-	-	TBX15	out	2.3999	6.4149	2.3887	1.1544	1.4967	113	147	47	27	29
3	24188350	rs110262737	A/G	A	ENSBTAG00000007767	TBX15	ENSBTAT00000010213.5	Transcript	intron_variant	-	3:g.24188350G>A	-	-	TBX15	out	2.8136	4.9456	1.4884	1.1553	0.1255	111	145	48	26	27
3	24188350	rs110262737	A/G	A	ENSBTAG00000007767	TBX15	ENSBTAT00000033724.5	Transcript	intron_variant	-	3:g.24188350G>A	-	-	TBX15	out	2.8136	4.9456	1.4884	1.1553	0.1255	111	145	48	26	27
3	24200351	rs384021771	A/T	A	ENSBTAG00000007767	TBX15	ENSBTAT00000010213.5	Transcript	intron_variant	-	3:g.24200351T>A	-	-	TBX15	out	3.0345	4.4606	1.5585	1.3982	0.1742	116	145	50	30	29
3	24200351	rs384021771	A/T	A	ENSBTAG00000007767	TBX15	ENSBTAT00000033724.5	Transcript	intron_variant	-	3:g.24200351T>A	-	-	TBX15	out	3.0345	4.4606	1.5585	1.3982	0.1742	116	145	50	30	29
3	25370908	rs211652531	G/A	A	-	-	-	-	intergenic_variant	-	3:g.25370908G>A	-	-	ENSBTAG00000051931	out	0.4724	2.784	0.6899	1.181	0.0256	97	101	11	18	1
3	25375889	rs207719654	T/C	C	-	-	-	-	intergenic_variant	-	3:g.25375889T>C	-	-	ENSBTAG00000051931	out	3.2487	6.8879	0.0743	0.5708	0.0256	64	94	5	7	1
3	25379124	rs475911704	G/A	A	-	-	-	-	intergenic_variant	-	3:g.25379124G>A	-	-	ENSBTAG00000051931	out	1.3993	5.9423	0.1336	0.8601	0.0254	66	96	5	6	1
3	25382636	rs435867462	T/C	C	-	-	-	-	intergenic_variant	-	3:g.25382636T>C	-	-	ENSBTAG00000051931	out	2.6261	3.6996	0.1949	0.954	0.0253	64	99	5	7	1
3	25389573	rs210710951	T/C	C	-	-	-	-	intergenic_variant	-	3:g.25389573T>C	-	-	ENSBTAG00000051931	out	2.1727	3.7515	0.6608	0.8417	0.0254	66	96	4	7	1
3	25391751	rs465314760	G/A	A	-	-	-	-	intergenic_variant	-	3:g.25391751G>A	-	-	ENSBTAG00000051931	out	2.5506	0.423		0.0472	0.0251	95	104	13	18	1
3	25392109	rs211193231	T/C	C	-	-	-	-	intergenic_variant	-	3:g.25392109T>C	-	-	ENSBTAG00000051931	out	1.6277	2.9442	0.0046	0.0182	0.0255	95	102	11	17	1
3	25396370	rs210518126	C/T	T	-	-	-	-	intergenic_variant	-	3:g.25396370C>T	-	-	ENSBTAG00000051931	out	0.7939	3.5606	0.2008	0.0278	0.0255	94	99	13	17	1
3	25405292	rs453635970	C/A	A	-	-	-	-	intergenic_variant	-	3:g.25405292C>A	-	-	ENSBTAG00000051931	out	0.7209	3.869	0.3087	1.0323	0.0255	66	97	4	7	1
3	25415736	rs211219412	G/A	A	-	-	-	-	intergenic_variant	-	3:g.25415736G>A	-	-	ENSBTAG00000051931	out	1.7624	3.0082	0.1938	0.7659	0.0258	65	99	5	7	1
3	29561772	rs136870475	T/C	T	ENSBTAG00000019617	PTPN22	ENSBTAT00000026136.6	Transcript	intron_variant	-	3:g.29561772C>T	-	-	RSBN1	out	2.6414	3.0162	1.1997	0.803	1.2524	152	137	46	66	29
3	29574496	rs109747405	G/A	G	ENSBTAG00000031940	RSBN1	ENSBTAT00000026134.4	Transcript	upstream_gene_variant	-	3:g.29574496A>G	-	-	RSBN1	out		0.5635	5.2793	0.6427	0.3041	153	136	47	65	29
3	29574496	rs109747405	G/A	G	ENSBTAG00000019617	PTPN22	ENSBTAT00000026136.6	Transcript	intron_variant	-	3:g.29574496A>G	-	-	RSBN1	out		0.5635	5.2793	0.6427	0.3041	153	136	47	65	29
3	29579044	rs110768640	C/T	C	ENSBTAG00000031940	RSBN1	ENSBTAT00000026134.4	Transcript	upstream_gene_variant	-	3:g.29579044T>C	-	-	RSBN1	out	3.0615	4.6624	0.9037	1.6579	0.6239	156	134	48	68	29
3	29579044	rs110768640	C/T	C	ENSBTAG00000019617	PTPN22	ENSBTAT00000026136.6	Transcript	downstream_gene_variant	-	3:g.29579044T>C	-	-	RSBN1	out	3.0615	4.6624	0.9037	1.6579	0.6239	156	134	48	68	29
3	29657741	rs133707832	T/A	T	ENSBTAG00000019615	PHTF1	ENSBTAT00000026132.6	Transcript	intron_variant	-	3:g.29657741A>T	-	-	PHTF1	out	3.1778	3.4001	0.3339	1.3956	1.2465	153	131	44	64	28
3	29657741	rs133707832	T/A	T	ENSBTAG00000019615	PHTF1	ENSBTAT00000079095.1	Transcript	intron_variant	-	3:g.29657741A>T	-	-	PHTF1	out	3.1778	3.4001	0.3339	1.3956	1.2465	153	131	44	64	28
3	29657741	rs133707832	T/A	T	ENSBTAG00000019615	PHTF1	ENSBTAT00000084866.1	Transcript	intron_variant	-	3:g.29657741A>T	-	-	PHTF1	out	3.1778	3.4001	0.3339	1.3956	1.2465	153	131	44	64	28
3	29657741	rs133707832	T/A	T	ENSBTAG00000019615	PHTF1	ENSBTAT00000087367.1	Transcript	intron_variant	-	3:g.29657741A>T	-	-	PHTF1	out	3.1778	3.4001	0.3339	1.3956	1.2465	153	131	44	64	28
3	31360300	rs135452304	C/T	C	ENSBTAG00000031654	KCND3	ENSBTAT00000044879.3	Transcript	intron_variant	-	3:g.31360300T>C	-	-	KCND3	out	2.3693	5.7017	0.0967	0.3888		95	125	12	28	8
3	31364723	rs110863091	C/A	C	ENSBTAG00000031654	KCND3	ENSBTAT00000044879.3	Transcript	intron_variant	-	3:g.31364723A>C	-	-	KCND3	out	2.1869	5.9639		0.0446	0.0884	92	123	13	24	8
3	31372587	rs110390531	A/G	A	ENSBTAG00000031654	KCND3	ENSBTAT00000044879.3	Transcript	intron_variant	-	3:g.31372587G>A	-	-	KCND3	out	1.6624	4.0602		0.0028		96	123	12	25	6
3	49824257	rs210062834	C/T	T	ENSBTAG00000003245	BCAR3	ENSBTAT00000004211.6	Transcript	intron_variant	-	3:g.49824257C>T	-	-	BCAR3	out	6.1254	2.1647		0.1512	0.3446	141	54	6	10	13
3	49824257	rs210062834	C/T	T	ENSBTAG00000003245	BCAR3	ENSBTAT00000063777.2	Transcript	intron_variant	-	3:g.49824257C>T	-	-	BCAR3	out	6.1254	2.1647		0.1512	0.3446	141	54	6	10	13
3	49824257	rs210062834	C/T	T	ENSBTAG00000003245	BCAR3	ENSBTAT00000073790.1	Transcript	intron_variant	-	3:g.49824257C>T	-	-	BCAR3	out	6.1254	2.1647		0.1512	0.3446	141	54	6	10	13
3	49824257	rs210062834	C/T	T	ENSBTAG00000003245	BCAR3	ENSBTAT00000083159.1	Transcript	intron_variant	-	3:g.49824257C>T	-	-	BCAR3	out	6.1254	2.1647		0.1512	0.3446	141	54	6	10	13
3	49824257	rs210062834	C/T	T	ENSBTAG00000003245	BCAR3	ENSBTAT00000085760.1	Transcript	intron_variant	-	3:g.49824257C>T	-	-	BCAR3	out	6.1254	2.1647		0.1512	0.3446	141	54	6	10	13
3	49828814	rs209404771	C/T	T	ENSBTAG00000003245	BCAR3	ENSBTAT00000004211.6	Transcript	intron_variant	-	3:g.49828814C>T	-	-	BCAR3	out	3.4809	0.8591			0.4564	148	60	6	14	9
3	49828814	rs209404771	C/T	T	ENSBTAG00000003245	BCAR3	ENSBTAT00000063777.2	Transcript	intron_variant	-	3:g.49828814C>T	-	-	BCAR3	out	3.4809	0.8591			0.4564	148	60	6	14	9
3	49828814	rs209404771	C/T	T	ENSBTAG00000003245	BCAR3	ENSBTAT00000073790.1	Transcript	intron_variant	-	3:g.49828814C>T	-	-	BCAR3	out	3.4809	0.8591			0.4564	148	60	6	14	9
3	49828814	rs209404771	C/T	T	ENSBTAG00000003245	BCAR3	ENSBTAT00000083159.1	Transcript	intron_variant	-	3:g.49828814C>T	-	-	BCAR3	out	3.4809	0.8591			0.4564	148	60	6	14	9
3	49828814	rs209404771	C/T	T	ENSBTAG00000003245	BCAR3	ENSBTAT00000085760.1	Transcript	intron_variant	-	3:g.49828814C>T	-	-	BCAR3	out	3.4809	0.8591			0.4564	148	60	6	14	9
3	49830805	rs207598103	C/T	T	ENSBTAG00000003245	BCAR3	ENSBTAT00000004211.6	Transcript	intron_variant	-	3:g.49830805C>T	-	-	BCAR3	out	6.1947	2.2624	0.0071	0.1731	1.1381	143	43	5	11	10
3	49830805	rs207598103	C/T	T	ENSBTAG00000003245	BCAR3	ENSBTAT00000063777.2	Transcript	intron_variant	-	3:g.49830805C>T	-	-	BCAR3	out	6.1947	2.2624	0.0071	0.1731	1.1381	143	43	5	11	10
3	49830805	rs207598103	C/T	T	ENSBTAG00000003245	BCAR3	ENSBTAT00000073790.1	Transcript	intron_variant	-	3:g.49830805C>T	-	-	BCAR3	out	6.1947	2.2624	0.0071	0.1731	1.1381	143	43	5	11	10
3	49830805	rs207598103	C/T	T	ENSBTAG00000003245	BCAR3	ENSBTAT00000083159.1	Transcript	intron_variant	-	3:g.49830805C>T	-	-	BCAR3	out	6.1947	2.2624	0.0071	0.1731	1.1381	143	43	5	11	10
3	49830805	rs207598103	C/T	T	ENSBTAG00000003245	BCAR3	ENSBTAT00000085760.1	Transcript	intron_variant	-	3:g.49830805C>T	-	-	BCAR3	out	6.1947	2.2624	0.0071	0.1731	1.1381	143	43	5	11	10
3	51814391	rs209206335	G/A	G	-	-	-	-	intergenic_variant	-	3:g.51814391A>G	-	-	CDC7	out	6.7783	5.1804	0.6494	0.3546	1.0988	112	67	7	3	19
3	51837532	rs109253546	T/A	T	-	-	-	-	intergenic_variant	-	3:g.51837532A>T	-	-	CDC7	out	9.9294	5.2342	0.5733	0.5336	2.172	114	69	8	3	18
3	53530734	rs109102274	G/A	G	ENSBTAG00000050182	-	ENSBTAT00000068434.1	Transcript	downstream_gene_variant	-	3:g.53530734A>G	-	-	LRRC8C	out	2.1461	2.7835	1.961	0.7768	1.3453	136	112	28	21	32
3	53530734	rs109102274	G/A	G	ENSBTAG00000050182	-	ENSBTAT00000081632.1	Transcript	downstream_gene_variant	-	3:g.53530734A>G	-	-	LRRC8C	out	2.1461	2.7835	1.961	0.7768	1.3453	136	112	28	21	32
3	59934113	rs211594922	G/A	G	ENSBTAG00000011953	PRKACB	ENSBTAT00000015863.5	Transcript	intron_variant	-	3:g.59934113A>G	-	-	PRKACB	out	0.9471	2.3132	0.0464	0.0585	0.0947	60	95	5	1	8
3	59934113	rs211594922	G/A	G	ENSBTAG00000011953	PRKACB	ENSBTAT00000044032.4	Transcript	intron_variant	-	3:g.59934113A>G	-	-	PRKACB	out	0.9471	2.3132	0.0464	0.0585	0.0947	60	95	5	1	8
3	59934113	rs211594922	G/A	G	ENSBTAG00000011953	PRKACB	ENSBTAT00000050033.4	Transcript	intron_variant	-	3:g.59934113A>G	-	-	PRKACB	out	0.9471	2.3132	0.0464	0.0585	0.0947	60	95	5	1	8
3	59934113	rs211594922	G/A	G	ENSBTAG00000011953	PRKACB	ENSBTAT00000074614.1	Transcript	intron_variant	-	3:g.59934113A>G	-	-	PRKACB	out	0.9471	2.3132	0.0464	0.0585	0.0947	60	95	5	1	8
3	59934113	rs211594922	G/A	G	ENSBTAG00000011953	PRKACB	ENSBTAT00000076339.1	Transcript	intron_variant	-	3:g.59934113A>G	-	-	PRKACB	out	0.9471	2.3132	0.0464	0.0585	0.0947	60	95	5	1	8
3	59934113	rs211594922	G/A	G	ENSBTAG00000011953	PRKACB	ENSBTAT00000077834.1	Transcript	intron_variant	-	3:g.59934113A>G	-	-	PRKACB	out	0.9471	2.3132	0.0464	0.0585	0.0947	60	95	5	1	8
3	59934113	rs211594922	G/A	G	ENSBTAG00000011953	PRKACB	ENSBTAT00000080990.1	Transcript	intron_variant	-	3:g.59934113A>G	-	-	PRKACB	out	0.9471	2.3132	0.0464	0.0585	0.0947	60	95	5	1	8
3	59963706	rs445567935	G/A	G	ENSBTAG00000011953	PRKACB	ENSBTAT00000050033.4	Transcript	intron_variant	-	3:g.59963706A>G	-	-	PRKACB	out	0.084	3.3289		0.0622	0.7472	61	101	5	1	7
3	59963706	rs445567935	G/A	G	ENSBTAG00000011953	PRKACB	ENSBTAT00000074614.1	Transcript	intron_variant	-	3:g.59963706A>G	-	-	PRKACB	out	0.084	3.3289		0.0622	0.7472	61	101	5	1	7
3	59966493	rs110603084	T/C	T	ENSBTAG00000011953	PRKACB	ENSBTAT00000050033.4	Transcript	intron_variant	-	3:g.59966493C>T	-	-	PRKACB	out	0.2227	4.9746		0.0614	0.072	60	97	6	1	7
3	59966493	rs110603084	T/C	T	ENSBTAG00000011953	PRKACB	ENSBTAT00000074614.1	Transcript	intron_variant	-	3:g.59966493C>T	-	-	PRKACB	out	0.2227	4.9746		0.0614	0.072	60	97	6	1	7
3	65359880	rs210564134	G/A	A	-	-	-	-	intergenic_variant	-	3:g.65359880G>A	-	-	ADGRL4	out	1.1423	3.6132	0.5079	0.0505	0.3959	115	148	61	18	12
3	65362030	rs109609092	C/G	G	-	-	-	-	intergenic_variant	-	3:g.65362030C>G	-	-	ADGRL4	out	2.7159	3.4533	2.2382	0.252	0.4141	115	148	60	18	12
3	65386161	rs208608947	C/T	T	-	-	-	-	intergenic_variant	-	3:g.65386161C>T	-	-	ADGRL4	out	4.1465	6.9593	1.5254	0.6674	0.0256	80	81	11	4	1
3	65386819	rs209663586	T/C	C	-	-	-	-	intergenic_variant	-	3:g.65386819T>C	-	-	ADGRL4	out	3.7518	4.8551	1.391	0.728	0.0257	82	82	11	4	2
3	65390419	rs211326908	T/C	C	-	-	-	-	intergenic_variant	-	3:g.65390419T>C	-	-	ADGRL4	out	2.1507	2.4074	0.5948	0.6894		82	81	11	4	0
3	65401902	rs209501862	C/T	T	-	-	-	-	intergenic_variant	-	3:g.65401902C>T	-	-	ADGRL4	out	1.2767	5.3942	0.55	0.4541	0.0254	83	77	12	4	1
3	65409885	rs431987723	C/T	T	-	-	-	-	intergenic_variant	-	3:g.65409885C>T	-	-	ADGRL4	out	1.6415	4.7751	0.7411	0.2666	0.0264	84	86	11	9	1
3	65414093	rs211387737	A/G	G	-	-	-	-	intergenic_variant	-	3:g.65414093A>G	-	-	ADGRL4	out	5.6636	4.7001	1.0242	0.2071	0.0262	81	87	9	8	1
3	65418746	rs209642923	A/G	G	-	-	-	-	intergenic_variant	-	3:g.65418746A>G	-	-	ADGRL4	out	5.0685	5.184	1.08	0.5584	0.0253	84	82	9	7	1
3	65419042	rs210832030	G/A	A	-	-	-	-	intergenic_variant	-	3:g.65419042G>A	-	-	ADGRL4	out	2.2393	2.5872	0.2163	0.0031	0.0252	80	86	10	8	1
3	65427093	rs209583241	T/C	C	-	-	-	-	intergenic_variant	-	3:g.65427093T>C	-	-	ADGRL4	out	4.9355	3.7208	1.1263	0.5633	0.0262	82	86	10	7	1
3	65432752	rs210469218	G/T	T	-	-	-	-	intergenic_variant	-	3:g.65432752G>T	-	-	ADGRL4	out	2.6654	5.3891	0.7285	0.4138	0.0262	85	84	10	7	1
3	65450417	rs208060518	C/T	T	-	-	-	-	intergenic_variant	-	3:g.65450417C>T	-	-	ADGRL4	out	2.7996	4.9111	0.6824	0.3238	0.0258	83	85	11	8	1
3	65467820	rs208143199	A/T	T	-	-	-	-	intergenic_variant	-	3:g.65467820A>T	-	-	ADGRL4	out	5.3756	9.506	1.0865	0.3274	0.0258	80	84	11	6	1
3	65475255	rs211213736	C/T	T	-	-	-	-	intergenic_variant	-	3:g.65475255C>T	-	-	ADGRL4	out	4.3511	4.0207	1.6439	1.0009	0.0253	84	84	11	7	1
3	65487728	rs208194120	A/C	C	-	-	-	-	intergenic_variant	-	3:g.65487728A>C	-	-	ADGRL4	out	6.7874	8.4145	1.9031	1.2435	0.0261	83	84	9	4	1
3	65498982	rs209006898	C/T	T	-	-	-	-	intergenic_variant	-	3:g.65498982C>T	-	-	ADGRL4	out	2.3093	6.1437	1.3051	0.3851	0.0253	82	83	11	7	1
3	65500205	rs211159556	T/C	C	-	-	-	-	intergenic_variant	-	3:g.65500205T>C	-	-	ADGRL4	out	5.0651	1.7284	0.7196	0.1437	0.0254	81	83	11	7	1
3	65665422	rs209844906	G/A	A	ENSBTAG00000019733	ADGRL4	ENSBTAT00000026299.5	Transcript	upstream_gene_variant	-	3:g.65665422G>A	-	-	ADGRL4	out	0.4151	0.1665	3.0334	0.5581	2.3951	79	91	10	7	2
3	65665422	rs209844906	G/A	A	ENSBTAG00000019733	ADGRL4	ENSBTAT00000071367.1	Transcript	upstream_gene_variant	-	3:g.65665422G>A	-	-	ADGRL4	out	0.4151	0.1665	3.0334	0.5581	2.3951	79	91	10	7	2
3	65665422	rs209844906	G/A	A	ENSBTAG00000019733	ADGRL4	ENSBTAT00000073076.1	Transcript	upstream_gene_variant	-	3:g.65665422G>A	-	-	ADGRL4	out	0.4151	0.1665	3.0334	0.5581	2.3951	79	91	10	7	2
3	66026118	-	C/T	T	ENSBTAG00000034349	IFI44	ENSBTAT00000048651.4	Transcript	downstream_gene_variant	-	3:g.66026118C>T	-	-	IFI44	out	6.4173	3.9625	4.4639	1.3688	1.2614	140	125	56	40	17
3	66026118	-	C/T	T	ENSBTAG00000034349	IFI44	ENSBTAT00000070327.1	Transcript	downstream_gene_variant	-	3:g.66026118C>T	-	-	IFI44	out	6.4173	3.9625	4.4639	1.3688	1.2614	140	125	56	40	17
3	66026118	-	C/T	T	ENSBTAG00000034349	IFI44	ENSBTAT00000073092.1	Transcript	downstream_gene_variant	-	3:g.66026118C>T	-	-	IFI44	out	6.4173	3.9625	4.4639	1.3688	1.2614	140	125	56	40	17
3	66076097	rs3423156110	T/G	G	ENSBTAG00000030932	IFI44L	ENSBTAT00000031066.5	Transcript	upstream_gene_variant	-	3:g.66076097T>G	-	-	IFI44L	out	2.5439	0.3108	3.9276	1.6987	1.8085	177	140	73	63	38
3	66206723	rs383683598	G/A	A	-	-	-	-	intergenic_variant	-	3:g.66206723G>A	-	-	PTGFR	out	2.9672	3.8762	1.5838	1.1531	0.0245	82	81	9	5	1
3	66347434	rs207575575	T/G	G	-	-	-	-	intergenic_variant	-	3:g.66347434T>G	-	-	ENSBTAG00000050046	out	3.8451	6.4032	1.323	0.9943	0.0249	83	81	7	6	1
3	66635370	rs109098259	G/A	A	ENSBTAG00000011733	GIPC2	ENSBTAT00000015583.6	Transcript	intron_variant	-	3:g.66635370G>A	-	-	GIPC2	out	5.4986	7.7578	1.5604	1.0844	0.0264	75	81	8	6	1
3	66635370	rs109098259	G/A	A	ENSBTAG00000011733	GIPC2	ENSBTAT00000071967.1	Transcript	intron_variant	-	3:g.66635370G>A	-	-	GIPC2	out	5.4986	7.7578	1.5604	1.0844	0.0264	75	81	8	6	1
3	66686919	rs42359175	A/G	A	ENSBTAG00000021752	DNAJB4	ENSBTAT00000028994.5	Transcript	intron_variant	-	3:g.66686919G>A	-	-	DNAJB4	out	0.9842	3.7457	0.0063		0.0324	82	118	19	11	19
3	66686919	rs42359175	A/G	A	ENSBTAG00000044786	U6	ENSBTAT00000062219.2	Transcript	downstream_gene_variant	-	3:g.66686919G>A	-	-	DNAJB4	out	0.9842	3.7457	0.0063		0.0324	82	118	19	11	19
3	66735811	rs211144403	A/G	G	ENSBTAG00000008926	FUBP1	ENSBTAT00000011751.6	Transcript	intron_variant	-	3:g.66735811A>G	-	-	FUBP1	out	0.9015	3.4258	0.8421	0.2465	0.2134	81	85	11	8	1
3	66735811	rs211144403	A/G	G	ENSBTAG00000008926	FUBP1	ENSBTAT00000074091.1	Transcript	intron_variant	-	3:g.66735811A>G	-	-	FUBP1	out	0.9015	3.4258	0.8421	0.2465	0.2134	81	85	11	8	1
3	66735811	rs211144403	A/G	G	ENSBTAG00000008926	FUBP1	ENSBTAT00000085173.1	Transcript	intron_variant	-	3:g.66735811A>G	-	-	FUBP1	out	0.9015	3.4258	0.8421	0.2465	0.2134	81	85	11	8	1
3	66735811	rs211144403	A/G	G	ENSBTAG00000008926	FUBP1	ENSBTAT00000086565.1	Transcript	intron_variant	-	3:g.66735811A>G	-	-	FUBP1	out	0.9015	3.4258	0.8421	0.2465	0.2134	81	85	11	8	1
3	66773106	rs42359205	A/G	A	ENSBTAG00000008921	NEXN	ENSBTAT00000039125.5	Transcript	intron_variant	-	3:g.66773106G>A	-	-	NEXN	out	0.2827	5.0273		0.0054		84	112	18	11	14
3	66773106	rs42359205	A/G	A	ENSBTAG00000008921	NEXN	ENSBTAT00000067986.1	Transcript	intron_variant	-	3:g.66773106G>A	-	-	NEXN	out	0.2827	5.0273		0.0054		84	112	18	11	14
3	66773106	rs42359205	A/G	A	ENSBTAG00000008921	NEXN	ENSBTAT00000068094.1	Transcript	intron_variant	-	3:g.66773106G>A	-	-	NEXN	out	0.2827	5.0273		0.0054		84	112	18	11	14
3	66773106	rs42359205	A/G	A	ENSBTAG00000008921	NEXN	ENSBTAT00000075022.1	Transcript	intron_variant	-	3:g.66773106G>A	-	-	NEXN	out	0.2827	5.0273		0.0054		84	112	18	11	14
3	66773106	rs42359205	A/G	A	ENSBTAG00000008921	NEXN	ENSBTAT00000084473.1	Transcript	intron_variant	-	3:g.66773106G>A	-	-	NEXN	out	0.2827	5.0273		0.0054		84	112	18	11	14
3	66804874	rs210779270	A/G	G	ENSBTAG00000031044	MIGA1	ENSBTAT00000043938.4	Transcript	downstream_gene_variant	-	3:g.66804874A>G	-	-	NEXN	out	2.4033	4.3583	1.0365	0.9391	0.0241	75	83	9	6	1
3	67256442	rs43339836	G/A	A	ENSBTAG00000017411	AK5	ENSBTAT00000023151.6	Transcript	intron_variant	-	3:g.67256442G>A	-	-	AK5	out	2.4059	3.31	1.2587	0.6595	0.0252	75	85	7	6	1
3	67256442	rs43339836	G/A	A	ENSBTAG00000017411	AK5	ENSBTAT00000067934.1	Transcript	intron_variant	-	3:g.67256442G>A	-	-	AK5	out	2.4059	3.31	1.2587	0.6595	0.0252	75	85	7	6	1
3	67256442	rs43339836	G/A	A	ENSBTAG00000017411	AK5	ENSBTAT00000076708.1	Transcript	intron_variant	-	3:g.67256442G>A	-	-	AK5	out	2.4059	3.31	1.2587	0.6595	0.0252	75	85	7	6	1
3	68146791	rs211586161	G/A	G	-	-	-	-	intergenic_variant	-	3:g.68146791A>G	-	-	ENSBTAG00000050685	out	7.4141	5.3905	1.1689	1.0417	0.026	76	82	9	6	1
3	68160042	rs42255006	C/T	C	-	-	-	-	intergenic_variant	-	3:g.68160042T>C	-	-	ENSBTAG00000050685	out	5.5424	2.8426	1.1395	1.1118	0.1786	74	87	8	6	4
3	99870544	rs109682758	C/T	T	ENSBTAG00000013322	POMGNT1	ENSBTAT00000017718.4	Transcript	intron_variant	-	3:g.99870544C>T	-	-	POMGNT1	out	4.618	1.9178	0.429	0.422	1.0924	101	82	12	9	6
3	99870544	rs109682758	C/T	T	ENSBTAG00000024144	LURAP1	ENSBTAT00000033319.2	Transcript	synonymous_variant	ENSBTAP00000033234.1:p.Pro161%3D	3:g.99870544C>T	-	MobiDB_lite:mobidb-lite,PANTHER:PTHR33767	POMGNT1	out	4.618	1.9178	0.429	0.422	1.0924	101	82	12	9	6
3	99929400	rs207801471	T/A	A	ENSBTAG00000053842	U6	ENSBTAT00000078842.1	Transcript	upstream_gene_variant	-	3:g.99929400T>A	-	-	P3R3URF	out	7.1113	7.7164	1.9862	0.905	1.0445	102	75	9	9	9
3	99929401	rs209916246	C/A	A	ENSBTAG00000053842	U6	ENSBTAT00000078842.1	Transcript	upstream_gene_variant	-	3:g.99929401C>A	-	-	P3R3URF	out	6.2592	6.5754	2.2854	1.0182	1.0385	102	75	9	9	9
3	105320560	rs109110910	G/A	G	-	-	-	-	intergenic_variant	-	3:g.105320560A>G	-	-	CITED4	out	0.8524	2.2981	0.6245	0.0415		89	129	34	22	8
3	108518046	rs41601727	G/A	G	-	-	-	-	intergenic_variant	-	3:g.108518046A>G	-	-	ZC3H12A	out	0.537	4.1315			0.1118	102	126	29	16	25
3	108545496	rs135858237	C/T	C	-	-	-	-	intergenic_variant	-	3:g.108545496T>C	-	-	ZC3H12A	out	0.7148	2.6854	0.7296	0.2631	0.0438	110	125	20	18	9
3	108558170	rs137359402	C/T	C	-	-	-	-	intergenic_variant	-	3:g.108558170T>C	-	-	ZC3H12A	out	2.5295	1.4408	0.8933	0.0965	0.0791	115	122	18	17	11
3	108560461	rs136963941	C/T	C	-	-	-	-	intergenic_variant	-	3:g.108560461T>C	-	-	ZC3H12A	out	2.2735	1.4015	1.0544	0.0581	0.0796	108	123	23	18	4
3	114774976	rs110828176	A/T	A	-	-	-	-	intergenic_variant	-	3:g.114774976T>A	-	-	SH3BP4	out	1.8693	3.9913	0.5254	1.7362	0.5584	115	132	26	35	10
3	117708659	rs110574943	C/G	G	-	-	-	-	intergenic_variant	-	3:g.117708659C>G	-	-	ASB1	out	2.298	1.835	0.8982	0.3275	0.4116	147	155	63	26	61
3	117709070	rs43372580	G/A	A	-	-	-	-	intergenic_variant	-	3:g.117709070G>A	-	-	ASB1	out	6.9703	4.7236	2.7535	1.3619	2.3081	144	155	66	26	61
3	117709175	rs43372583	C/T	T	-	-	-	-	intergenic_variant	-	3:g.117709175C>T	-	-	ASB1	out	3.139	1.0048	2.1913	0.9491	0.482	142	156	65	27	62
3	117710891	rs208486487	A/C	C	-	-	-	-	intergenic_variant	-	3:g.117710891A>C	-	-	ASB1	out	0.2294	0.9362	2.7041	0.2946	1.1483	145	158	62	26	61
4	19226531	rs41649081	C/G	C	-	-	-	-	intergenic_variant	-	4:g.19226531G>C	-	-	PHF14	out	0.948	2.7181			0.0607	105	86	7	6	25
4	19228542	rs41649078	C/T	T	-	-	-	-	intergenic_variant	-	4:g.19228542C>T	-	-	PHF14	out	2.3469	1.7636			0.085	103	83	6	6	24
4	19502956	rs3423172461	G/A	G	-	-	-	-	intergenic_variant	-	4:g.19502956A>G	-	-	PHF14	out	0.3223	2.4539	0.1023		1.046	130	144	49	27	36
4	38176308	rs109808060	G/A	G	ENSBTAG00000020569	CACNA2D1	ENSBTAT00000027409.6	Transcript	intron_variant	-	4:g.38176308A>G	-	-	CACNA2D1	out	3.2345	2.1096	2.7771		2.3273	181	178	95	69	75
4	38176308	rs109808060	G/A	G	ENSBTAG00000020569	CACNA2D1	ENSBTAT00000069478.1	Transcript	intron_variant	-	4:g.38176308A>G	-	-	CACNA2D1	out	3.2345	2.1096	2.7771		2.3273	181	178	95	69	75
4	38194863	rs136215751	A/G	A	ENSBTAG00000020569	CACNA2D1	ENSBTAT00000027409.6	Transcript	intron_variant	-	4:g.38194863G>A	-	-	CACNA2D1	out	0.7901	0.1825	1.9854		2.5175	197	178	114	77	92
4	38194863	rs136215751	A/G	A	ENSBTAG00000020569	CACNA2D1	ENSBTAT00000069478.1	Transcript	intron_variant	-	4:g.38194863G>A	-	-	CACNA2D1	out	0.7901	0.1825	1.9854		2.5175	197	178	114	77	92
4	41523282	rs208418942	G/T	G	-	-	-	-	intergenic_variant	-	4:g.41523282T>G	-	-	GNAI1	out	3.6915	6.3982	0.7421	0.0209	0.7445	118	110	32	15	27
4	41534521	rs42880089	T/C	T	-	-	-	-	intergenic_variant	-	4:g.41534521C>T	-	-	GNAI1	out	0.394	2.6213	0.0555		0.3248	122	112	37	17	27
4	41534658	rs42880090	C/T	C	-	-	-	-	intergenic_variant	-	4:g.41534658T>C	-	-	GNAI1	out	1.2416	10.7675	1.1293	0.4087	1.4485	117	110	30	13	30
4	41539065	rs42880096	A/T	A	-	-	-	-	intergenic_variant	-	4:g.41539065T>A	-	-	GNAI1	out	0.7735	4.7041	0.516	0.0027	0.435	115	113	32	13	26
4	41543287	rs42880099	T/A	A	-	-	-	-	intergenic_variant	-	4:g.41543287T>A	-	-	GNAI1	out	1.352	3.7252	0.17	0.3191	0.7245	112	109	31	11	22
4	41552894	rs210358358	G/T	T	-	-	-	-	intergenic_variant	-	4:g.41552894G>T	-	-	GNAI1	out	4.7958	5.0649	0.3885	0.9822	0.9563	102	104	24	13	17
4	41563959	rs42880108	A/G	A	ENSBTAG00000044831	5S_rRNA	ENSBTAT00000062264.2	Transcript	upstream_gene_variant	-	4:g.41563959G>A	-	-	GNAI1	out	2.121	3.1797	0.3457	0.302	1.5779	104	114	26	13	23
4	41570308	rs42881569	C/A	C	ENSBTAG00000044831	5S_rRNA	ENSBTAT00000062264.2	Transcript	downstream_gene_variant	-	4:g.41570308A>C	-	-	GNAI1	out	3.8001	4.6109	0.6709	0.3974	0.9914	103	110	26	13	20
4	41577806	rs42881559	C/A	C	-	-	-	-	intergenic_variant	-	4:g.41577806A>C	-	-	GNAI1	out	2.1794	3.1349	0.0089		0.6688	108	113	28	17	21
4	41579231	rs42881560	C/G	C	-	-	-	-	intergenic_variant	-	4:g.41579231G>C	-	-	GNAI1	out	1.5081	2.5977	0.6806	0.1657	1.1795	104	110	26	14	21
4	41589671	rs42881566	T/C	T	-	-	-	-	intergenic_variant	-	4:g.41589671C>T	-	-	GNAI1	out	2.8895	2.1551	0.6205	0.2268	1.2193	107	111	25	13	20
4	41603869	rs42881537	G/T	G	-	-	-	-	intergenic_variant	-	4:g.41603869T>G	-	-	GNAI1	out	0.8152	2.7491	1.1031	0.0847	0.0038	114	112	32	18	23
4	41604211	rs42881538	C/T	T	-	-	-	-	intergenic_variant	-	4:g.41604211C>T	-	-	GNAI1	out	4.9713	8.4034	2.6045	0.2104	1.778	104	104	21	13	16
4	41632255	rs211277129	C/T	C	-	-	-	-	intergenic_variant	-	4:g.41632255T>C	-	-	GNAI1	out	1.5823	0.9869	0.6327		2.2918	135	153	32	21	29
4	41648226	rs110144008	C/T	C	-	-	-	-	intergenic_variant	-	4:g.41648226T>C	-	-	GNAI1	out	1.0014	3.6116				139	162	34	29	36
4	41648520	rs109052089	C/G	C	-	-	-	-	intergenic_variant	-	4:g.41648520G>C	-	-	GNAI1	out	1.1942	3.0433				135	163	32	28	33
4	41649388	rs133766146	A/G	A	-	-	-	-	intergenic_variant	-	4:g.41649388G>A	-	-	GNAI1	out	0.4631	3.9879	0.0087		0.841	139	161	32	21	29
4	41649718	-	G/T	G	-	-	-	-	intergenic_variant	-	4:g.41649718T>G	-	-	GNAI1	out	0.8879	2.9938	0.2632		0.6329	136	163	28	25	30
4	41651909	rs110158069	T/C	T	-	-	-	-	intergenic_variant	-	4:g.41651909C>T	-	-	GNAI1	out	0.5522	5.5662	0.3015		0.974	138	147	27	21	30
4	41657672	rs135406905	G/A	G	-	-	-	-	intergenic_variant	-	4:g.41657672A>G	-	-	GNAI1	out	0.421	3.7074	0.6862			138	146	30	21	32
4	41657687	rs110737611	G/A	G	-	-	-	-	intergenic_variant	-	4:g.41657687A>G	-	-	GNAI1	out	0.3141	4.029	0.5296			138	148	30	21	32
4	41658302	rs109161375	C/T	C	-	-	-	-	intergenic_variant	-	4:g.41658302T>C	-	-	GNAI1	out	0.0345	3.0309	0.078			139	146	28	21	28
4	41658392	rs134986949	G/C	C	-	-	-	-	intergenic_variant	-	4:g.41658392G>C	-	-	GNAI1	out	1.7157		0.1623	2.3673	0.0045	59	46	159	150	151
4	41658393	rs136428257	A/T	T	-	-	-	-	intergenic_variant	-	4:g.41658393A>T	-	-	GNAI1	out	2.246		0.1192	1.7649	0.1483	59	46	159	150	151
4	41658666	rs110218098	C/A	C	-	-	-	-	intergenic_variant	-	4:g.41658666A>C	-	-	GNAI1	out		2.8384	0.6188		0.0287	138	147	27	20	27
4	41658801	rs210562213	C/T	C	-	-	-	-	intergenic_variant	-	4:g.41658801T>C	-	-	GNAI1	out	0.035	4.6364	0.7061		0.1707	136	146	28	19	28
4	41659163	rs136943437	G/A	G	-	-	-	-	intergenic_variant	-	4:g.41659163A>G	-	-	GNAI1	out	0.0778	5.807	1.2198		0.0746	132	145	29	19	29
4	41659252	rs109211280	G/A	G	-	-	-	-	intergenic_variant	-	4:g.41659252A>G	-	-	GNAI1	out	0.0936	2.3045	0.095		0.0064	139	147	30	22	28
4	41659960	rs209818843	C/T	C	-	-	-	-	intergenic_variant	-	4:g.41659960T>C	-	-	GNAI1	out	0.3364	3.3968	0.0056			135	149	30	21	33
4	41659993	rs380489158	C/T	C	-	-	-	-	intergenic_variant	-	4:g.41659993T>C	-	-	GNAI1	out	0.3259	3.916	0.0749			136	147	31	21	37
4	41660635	rs109567265	A/T	A	-	-	-	-	intergenic_variant	-	4:g.41660635T>A	-	-	GNAI1	out	0.4975	4.8415	0.1812		0.0066	139	151	28	22	34
4	41660661	rs109528487	G/C	G	-	-	-	-	intergenic_variant	-	4:g.41660661C>G	-	-	GNAI1	out	0.4648	4.1233	0.2682		0.232	136	150	29	22	34
4	41660705	rs135276999	G/T	G	-	-	-	-	intergenic_variant	-	4:g.41660705T>G	-	-	GNAI1	out	0.0837	3.102	0.0287		0.0484	144	150	31	22	36
4	41660708	rs137783911	C/A	A	-	-	-	-	intergenic_variant	-	4:g.41660708C>A	-	-	GNAI1	out	1.0684		0.3505	2.6897	0.9599	52	27	151	145	143
4	41661086	rs136072242	A/G	G	-	-	-	-	intergenic_variant	-	4:g.41661086A>G	-	-	GNAI1	out	0.9264		1.6817	2.6069	2.463	58	31	154	149	140
4	41661536	rs110504198	G/A	G	-	-	-	-	intergenic_variant	-	4:g.41661536A>G	-	-	GNAI1	out	0.3647	3.5133	0.0144		0.1544	139	147	31	23	34
4	41662003	rs137369915	G/A	G	-	-	-	-	intergenic_variant	-	4:g.41662003A>G	-	-	GNAI1	out	0.4475	3.1392	0.1055		0.5218	136	151	28	21	30
4	41662048	rs109769603	G/A	G	-	-	-	-	intergenic_variant	-	4:g.41662048A>G	-	-	GNAI1	out	0.6282	2.6386	0.2532		0.0662	136	150	29	21	35
4	41662190	rs110612733	G/A	G	-	-	-	-	intergenic_variant	-	4:g.41662190A>G	-	-	GNAI1	out	1.1222	2.9812	0.206		0.2747	134	146	28	21	30
4	41662667	rs135605461	T/C	T	-	-	-	-	intergenic_variant	-	4:g.41662667C>T	-	-	GNAI1	out	1.0301	2.6879	0.04		0.2847	139	146	28	21	29
4	49824591	rs136224443	G/A	A	ENSBTAG00000050348	-	ENSBTAT00000074095.1	Transcript	intron_variant,non_coding_transcript_variant	-	4:g.49824591G>A	-	-	EPDR1	out	2.6023	1.9036	0.3537	0.0951	2.2025	132	137	61	15	40
4	49831445	rs211397457	T/C	C	ENSBTAG00000050348	-	ENSBTAT00000074095.1	Transcript	intron_variant,non_coding_transcript_variant	-	4:g.49831445T>C	-	-	EPDR1	out	4.0347	0.8064	1.5797	0.1717	1.3433	138	134	59	15	42
4	49917015	rs135550103	C/G	G	ENSBTAG00000050348	-	ENSBTAT00000077565.1	Transcript	intron_variant,non_coding_transcript_variant	-	4:g.49917015C>G	-	-	STARD3NL	out	0.9963	1.6689	2.907	0.0212	1.2228	132	139	59	15	39
4	50782050	rs211321620	T/C	T	ENSBTAG00000006589	CFTR	ENSBTAT00000053450.2	Transcript	intron_variant	-	4:g.50782050C>T	-	-	CFTR	out			0.022	2.9252	2.6736	12	38	105	144	140
4	50782050	rs211321620	T/C	T	ENSBTAG00000006589	CFTR	ENSBTAT00000079211.1	Transcript	intron_variant	-	4:g.50782050C>T	-	-	CFTR	out			0.022	2.9252	2.6736	12	38	105	144	140
4	50782532	rs208976395	T/C	T	ENSBTAG00000006589	CFTR	ENSBTAT00000053450.2	Transcript	intron_variant	-	4:g.50782532C>T	-	-	CFTR	out			0.0765	2.2525	0.0214	12	36	105	143	141
4	50782532	rs208976395	T/C	T	ENSBTAG00000006589	CFTR	ENSBTAT00000079211.1	Transcript	intron_variant	-	4:g.50782532C>T	-	-	CFTR	out			0.0765	2.2525	0.0214	12	36	105	143	141
4	50783820	rs210830311	G/A	G	ENSBTAG00000006589	CFTR	ENSBTAT00000053450.2	Transcript	intron_variant	-	4:g.50783820A>G	-	-	CFTR	out			0.0992	3.6049	1.417	12	39	104	146	141
4	50783820	rs210830311	G/A	G	ENSBTAG00000006589	CFTR	ENSBTAT00000079211.1	Transcript	intron_variant	-	4:g.50783820A>G	-	-	CFTR	out			0.0992	3.6049	1.417	12	39	104	146	141
4	50784289	rs137739119	G/A	G	ENSBTAG00000006589	CFTR	ENSBTAT00000053450.2	Transcript	intron_variant	-	4:g.50784289A>G	-	-	CFTR	out	0.1909		0.3012	3.0588	0.9231	1	31	101	129	130
4	50784289	rs137739119	G/A	G	ENSBTAG00000006589	CFTR	ENSBTAT00000079211.1	Transcript	intron_variant	-	4:g.50784289A>G	-	-	CFTR	out	0.1909		0.3012	3.0588	0.9231	1	31	101	129	130
4	50784696	rs209006422	C/T	C	ENSBTAG00000006589	CFTR	ENSBTAT00000053450.2	Transcript	intron_variant	-	4:g.50784696T>C	-	-	CFTR	out			0.1995	2.8579	1.3441	15	38	106	145	140
4	50784696	rs209006422	C/T	C	ENSBTAG00000006589	CFTR	ENSBTAT00000079211.1	Transcript	intron_variant	-	4:g.50784696T>C	-	-	CFTR	out			0.1995	2.8579	1.3441	15	38	106	145	140
4	50787100	rs211203781	A/G	A	ENSBTAG00000006589	CFTR	ENSBTAT00000053450.2	Transcript	intron_variant	-	4:g.50787100G>A	-	-	CFTR	out			0.4158	2.8384	1.5662	13	39	102	141	141
4	50787100	rs211203781	A/G	A	ENSBTAG00000006589	CFTR	ENSBTAT00000079211.1	Transcript	intron_variant	-	4:g.50787100G>A	-	-	CFTR	out			0.4158	2.8384	1.5662	13	39	102	141	141
4	50788357	rs379629998	T/G	T	ENSBTAG00000006589	CFTR	ENSBTAT00000053450.2	Transcript	intron_variant	-	4:g.50788357G>T	-	-	CFTR	out			0.2427	3.7586	2.1238	12	38	105	144	138
4	50788357	rs379629998	T/G	T	ENSBTAG00000006589	CFTR	ENSBTAT00000079211.1	Transcript	intron_variant	-	4:g.50788357G>T	-	-	CFTR	out			0.2427	3.7586	2.1238	12	38	105	144	138
4	50794813	rs133828869	C/T	C	ENSBTAG00000006589	CFTR	ENSBTAT00000053450.2	Transcript	intron_variant	-	4:g.50794813T>C	-	-	CFTR	out	0.1899		0.0526	5.2431	1.9258	1	34	100	130	134
4	50794813	rs133828869	C/T	C	ENSBTAG00000006589	CFTR	ENSBTAT00000079211.1	Transcript	intron_variant	-	4:g.50794813T>C	-	-	CFTR	out	0.1899		0.0526	5.2431	1.9258	1	34	100	130	134
4	58502085	rs3423177848	G/A	G	-	-	-	-	intergenic_variant	-	4:g.58502085A>G	-	-	RGS2	out	4.0757	4.4691	0.3008	0.1513	0.5866	84	96	15	6	5
4	58502888	rs3423178436	C/T	T	-	-	-	-	intergenic_variant	-	4:g.58502888C>T	-	-	RGS2	out	2.8679	2.4412	0.523	0.0982	0.3399	80	88	13	6	4
4	58542948	rs211589266	G/C	G	-	-	-	-	intergenic_variant	-	4:g.58542948C>G	-	-	RGS2	out	2.2951	3.8699	0.0259	0.1093	0.0779	85	99	14	8	5
4	58555389	rs3423176570	C/T	C	-	-	-	-	intergenic_variant	-	4:g.58555389T>C	-	-	RGS2	out	1.7436	2.9473	0.929	0.1063	0.6617	79	99	15	6	5
4	70963563	rs110544028	G/A	A	ENSBTAG00000019342	OSBPL3	ENSBTAT00000025767.4	Transcript	intron_variant	-	4:g.70963563G>A	-	-	ENSBTAG00000046586	out		3.6229	1.338	0.2181	1.3207	15	136	141	181	185
4	70963563	rs110544028	G/A	A	ENSBTAG00000043109	-	ENSBTAT00000060101.2	Transcript	upstream_gene_variant	-	4:g.70963563G>A	-	-	ENSBTAG00000046586	out		3.6229	1.338	0.2181	1.3207	15	136	141	181	185
4	70963563	rs110544028	G/A	A	ENSBTAG00000019342	OSBPL3	ENSBTAT00000079125.1	Transcript	intron_variant	-	4:g.70963563G>A	-	-	ENSBTAG00000046586	out		3.6229	1.338	0.2181	1.3207	15	136	141	181	185
4	70963563	rs110544028	G/A	A	ENSBTAG00000019342	OSBPL3	ENSBTAT00000085579.1	Transcript	intron_variant	-	4:g.70963563G>A	-	-	ENSBTAG00000046586	out		3.6229	1.338	0.2181	1.3207	15	136	141	181	185
4	80235129	rs42316906	C/T	C	ENSBTAG00000032121	SUGCT	ENSBTAT00000045567.4	Transcript	intron_variant	-	4:g.80235129T>C	-	-	ENSBTAG00000053253	out	0.7546	5.3798	0.8757	0.5317	2.5342	121	153	44	25	54
4	86438565	rs110197365	A/G	A	ENSBTAG00000012119	PTPRZ1	ENSBTAT00000061644.3	Transcript	intron_variant	-	4:g.86438565G>A	-	-	PTPRZ1	out	3.519	1.585	3.1922	3.1136	0.5253	122	126	44	41	4
4	86438565	rs110197365	A/G	A	ENSBTAG00000012119	PTPRZ1	ENSBTAT00000072470.1	Transcript	intron_variant	-	4:g.86438565G>A	-	-	PTPRZ1	out	3.519	1.585	3.1922	3.1136	0.5253	122	126	44	41	4
4	86438565	rs110197365	A/G	A	ENSBTAG00000012119	PTPRZ1	ENSBTAT00000078531.1	Transcript	intron_variant	-	4:g.86438565G>A	-	-	PTPRZ1	out	3.519	1.585	3.1922	3.1136	0.5253	122	126	44	41	4
4	92440784	rs109483931	T/A	T	ENSBTAG00000014911	LEP	ENSBTAT00000019853.5	Transcript	intron_variant	-	4:g.92440784A>T	-	-	LEP	4_91945002_92933940	4.1533	1.6167	0.7836	0.0236	0.0277	97	127	40	5	12
4	92440886	rs109865740	T/C	T	ENSBTAG00000014911	LEP	ENSBTAT00000019853.5	Transcript	intron_variant	-	4:g.92440886C>T	-	-	LEP	4_91945002_92933940	4.9476	5.6947	0.2786	0.2581	0.4343	92	84	12	3	4
4	92446755	rs136437313	T/C	T	ENSBTAG00000014911	LEP	ENSBTAT00000019853.5	Transcript	intron_variant	-	4:g.92446755C>T	-	-	LEP	4_91945002_92933940	2.5554	3.1463	1.3178	0.201	0.4031	95	85	11	4	3
4	92448398	rs110681079	G/A	G	ENSBTAG00000014911	LEP	ENSBTAT00000019853.5	Transcript	intron_variant	-	4:g.92448398A>G	-	-	LEP	4_91945002_92933940	2.9555	1.1774	0.2941	0.2271	0.4259	95	88	14	3	3
4	92451748	rs29004519	T/C	T	ENSBTAG00000014911	LEP	ENSBTAT00000019853.5	Transcript	3_prime_UTR_variant	-	4:g.92451748C>T	-	-	LEP	4_91945002_92933940	2.8906	1.1524	1.3274	0.2	0.355	94	86	12	3	4
4	92452804	rs110333024	T/C	T	ENSBTAG00000014911	LEP	ENSBTAT00000019853.5	Transcript	3_prime_UTR_variant	-	4:g.92452804C>T	-	-	LEP	4_91945002_92933940	3.6102	1.4139	0.9686	0.2756	0.4141	93	88	12	3	3
4	92452950	rs110404364	T/C	T	ENSBTAG00000014911	LEP	ENSBTAT00000019853.5	Transcript	3_prime_UTR_variant	-	4:g.92452950C>T	-	-	LEP	4_91945002_92933940	3.3776	1.3448	1.24	0.2882	0.3678	95	89	12	3	3
4	92459297	rs109921811	T/C	T	-	-	-	-	intergenic_variant	-	4:g.92459297C>T	-	-	LEP	4_91945002_92933940	4.1323	1.2239	0.6283	0.4524	0.0412	102	130	50	12	11
4	111583776	rs211132288	T/C	C	-	-	-	-	intergenic_variant	-	4:g.111583776T>C	-	-	ENSBTAG00000052473	out	1.3813	1.0491	2.7665	0.6716	1.2362	147	125	70	30	24
4	111599548	rs208365608	G/C	C	-	-	-	-	intergenic_variant	-	4:g.111599548G>C	-	-	ENSBTAG00000052473	out	2.734	3.9383	2.4988	1.2908	1.1128	148	123	67	29	25
4	111846601	rs109003833	A/G	A	-	-	-	-	intergenic_variant	-	4:g.111846601G>A	-	-	CUL1	out	3.3466	2.0965	0.749	1.3199	0.5771	131	139	35	43	36
5	14949271	rs136964519	C/T	T	-	-	-	-	intergenic_variant	-	5:g.14949271C>T	-	-	ALX1	out		3.5559	0.1868	0.0514	0.0367	119	139	41	20	41
5	15018598	rs42544532	C/T	T	-	-	-	-	intergenic_variant	-	5:g.15018598C>T	-	-	ALX1	out	2.7946	1.3497			0.3385	113	123	28	16	22
5	17787189	rs137614183	C/T	C	-	-	-	-	intergenic_variant	-	5:g.17787189T>C	-	-	C5H12orf50	out	2.7597	1.1595	0.5802	1.1129	0.8732	133	163	54	45	35
5	17790219	rs109051991	C/T	C	-	-	-	-	intergenic_variant	-	5:g.17790219T>C	-	-	C5H12orf50	out	3.749	3.6644	1.6619	1.7262	1.4507	134	162	58	45	35
5	17791487	rs133851316	C/T	C	-	-	-	-	intergenic_variant	-	5:g.17791487T>C	-	-	C5H12orf50	out	2.7231	0.8034	1.1818	0.3945	0.2374	137	167	51	45	36
5	17802910	rs135333959	G/A	G	ENSBTAG00000018180	C5H12orf50	ENSBTAT00000047880.3	Transcript	intron_variant	-	5:g.17802910A>G	-	-	C5H12orf50	out	2.9173	5.5846	0.9419	0.4017	0.9702	139	160	62	48	35
5	17811585	rs133858993	C/G	C	ENSBTAG00000018180	C5H12orf50	ENSBTAT00000047880.3	Transcript	intron_variant	-	5:g.17811585G>C	-	-	C5H12orf50	out	3.3244	3.9854	1.1412	0.3023	0.4793	134	162	60	43	36
5	17820852	rs109450382	A/G	A	ENSBTAG00000018180	C5H12orf50	ENSBTAT00000047880.3	Transcript	upstream_gene_variant	-	5:g.17820852G>A	-	-	C5H12orf50	out	2.6335	3.6402	1.3469	1.2202	1.026	135	164	61	43	36
5	17821992	rs210259102	A/G	A	ENSBTAG00000018743	C5H12orf29	ENSBTAT00000024959.4	Transcript	upstream_gene_variant	-	5:g.17821992G>A	-	-	C5H12orf50	out	2.9338	3.2887	0.8095	0.971	1.8344	134	161	62	42	33
5	17821992	rs210259102	A/G	A	ENSBTAG00000018180	C5H12orf50	ENSBTAT00000047880.3	Transcript	upstream_gene_variant	-	5:g.17821992G>A	-	-	C5H12orf50	out	2.9338	3.2887	0.8095	0.971	1.8344	134	161	62	42	33
5	17840553	rs137385341	A/G	A	ENSBTAG00000018743	C5H12orf29	ENSBTAT00000024959.4	Transcript	downstream_gene_variant	-	5:g.17840553G>A	-	-	ENSBTAG00000052837	out	6.3678	3.1768	1.515	0.6168	0.9754	133	162	65	43	34
5	17840553	rs137385341	A/G	A	ENSBTAG00000018745	CEP290	ENSBTAT00000024961.6	Transcript	intron_variant	-	5:g.17840553G>A	-	-	ENSBTAG00000052837	out	6.3678	3.1768	1.515	0.6168	0.9754	133	162	65	43	34
5	17897399	rs3423647221	G/A	G	ENSBTAG00000018745	CEP290	ENSBTAT00000024961.6	Transcript	upstream_gene_variant	-	5:g.17897399A>G	-	-	CEP290	out	3.6254	5.6021	0.6014	1.0416	1.4022	135	160	69	46	34
5	17897399	rs3423647221	G/A	G	ENSBTAG00000051348	-	ENSBTAT00000063396.2	Transcript	intron_variant	-	5:g.17897399A>G	-	-	CEP290	out	3.6254	5.6021	0.6014	1.0416	1.4022	135	160	69	46	34
5	17897399	rs3423647221	G/A	G	ENSBTAG00000051348	-	ENSBTAT00000065117.2	Transcript	downstream_gene_variant	-	5:g.17897399A>G	-	-	CEP290	out	3.6254	5.6021	0.6014	1.0416	1.4022	135	160	69	46	34
5	17903782	rs3423193192	A/T	A	ENSBTAG00000051348	-	ENSBTAT00000063396.2	Transcript	intron_variant	-	5:g.17903782T>A	-	-	CEP290	out	4.4543	1.2868	1.274	1.5468	0.6501	136	162	68	51	37
5	17903782	rs3423193192	A/T	A	ENSBTAG00000051348	-	ENSBTAT00000065117.2	Transcript	intron_variant	-	5:g.17903782T>A	-	-	CEP290	out	4.4543	1.2868	1.274	1.5468	0.6501	136	162	68	51	37
5	18377025	rs110945721	A/G	A	-	-	-	-	intergenic_variant	-	5:g.18377025G>A	-	-	KITLG	out	0.5092	2.8306	0.2096	0.0067	0.4249	102	168	26	36	48
5	25047044	rs383395484	G/A	A	-	-	-	-	intergenic_variant	-	5:g.25047044G>A	-	-	ENSBTAG00000052805	out	2.2954	2.5321	0.9499	0.0836	0.0718	105	72	10	7	4
5	33808923	rs209475630	A/C	C	-	-	-	-	intergenic_variant	-	5:g.33808923A>C	-	-	SLC38A2	out	5.8999	2.0251	0.2143	0.8838	0.786	149	39	9	15	5
5	36947511	rs136608312	A/G	A	ENSBTAG00000000395	ADAMTS20	ENSBTAT00000036986.3	Transcript	intron_variant	-	5:g.36947511G>A	-	-	ADAMTS20	out	1.9018	3.2448	0.5562	1.6547	0.4517	118	157	52	35	30
5	36947511	rs136608312	A/G	A	ENSBTAG00000000395	ADAMTS20	ENSBTAT00000078410.1	Transcript	intron_variant	-	5:g.36947511G>A	-	-	ADAMTS20	out	1.9018	3.2448	0.5562	1.6547	0.4517	118	157	52	35	30
5	39242145	rs211524335	G/A	A	ENSBTAG00000012624	PDZRN4	ENSBTAT00000016758.5	Transcript	intron_variant	-	5:g.39242145G>A	-	-	PDZRN4	out	0.0756	3.5978	4.7959	0.3503	1.805	43	66	158	159	152
5	39242145	rs211524335	G/A	A	ENSBTAG00000012624	PDZRN4	ENSBTAT00000075106.1	Transcript	intron_variant	-	5:g.39242145G>A	-	-	PDZRN4	out	0.0756	3.5978	4.7959	0.3503	1.805	43	66	158	159	152
5	39242773	rs380901238	T/G	G	ENSBTAG00000012624	PDZRN4	ENSBTAT00000016758.5	Transcript	intron_variant	-	5:g.39242773T>G	-	-	PDZRN4	out		1.1163	3.9476	0.2994	0.1876	45	72	164	161	160
5	39242773	rs380901238	T/G	G	ENSBTAG00000012624	PDZRN4	ENSBTAT00000075106.1	Transcript	intron_variant	-	5:g.39242773T>G	-	-	PDZRN4	out		1.1163	3.9476	0.2994	0.1876	45	72	164	161	160
5	39244073	rs136500835	C/A	A	ENSBTAG00000012624	PDZRN4	ENSBTAT00000016758.5	Transcript	intron_variant	-	5:g.39244073C>A	-	-	PDZRN4	out	0.0086	2.9118	3.9793	0.9755	1.4102	45	77	163	158	154
5	39244073	rs136500835	C/A	A	ENSBTAG00000012624	PDZRN4	ENSBTAT00000075106.1	Transcript	intron_variant	-	5:g.39244073C>A	-	-	PDZRN4	out	0.0086	2.9118	3.9793	0.9755	1.4102	45	77	163	158	154
5	39272062	rs209871447	G/A	A	ENSBTAG00000012624	PDZRN4	ENSBTAT00000016758.5	Transcript	intron_variant	-	5:g.39272062G>A	-	-	PDZRN4	out	0.2567	4.2478	1.3866	1.01	3.2911	44	73	164	166	160
5	39272062	rs209871447	G/A	A	ENSBTAG00000012624	PDZRN4	ENSBTAT00000075106.1	Transcript	intron_variant	-	5:g.39272062G>A	-	-	PDZRN4	out	0.2567	4.2478	1.3866	1.01	3.2911	44	73	164	166	160
5	39275703	rs110916114	T/C	C	ENSBTAG00000012624	PDZRN4	ENSBTAT00000016758.5	Transcript	intron_variant	-	5:g.39275703T>C	-	-	PDZRN4	out	1.5634	2.5253	2.7752	1.6427	3.346	43	75	164	164	155
5	39275703	rs110916114	T/C	C	ENSBTAG00000012624	PDZRN4	ENSBTAT00000075106.1	Transcript	intron_variant	-	5:g.39275703T>C	-	-	PDZRN4	out	1.5634	2.5253	2.7752	1.6427	3.346	43	75	164	164	155
5	39277809	rs211565624	A/G	G	ENSBTAG00000012624	PDZRN4	ENSBTAT00000016758.5	Transcript	intron_variant	-	5:g.39277809A>G	-	-	PDZRN4	out	0.6825	2.964	2.742	0.8073	1.8899	42	74	165	164	156
5	39277809	rs211565624	A/G	G	ENSBTAG00000012624	PDZRN4	ENSBTAT00000075106.1	Transcript	intron_variant	-	5:g.39277809A>G	-	-	PDZRN4	out	0.6825	2.964	2.742	0.8073	1.8899	42	74	165	164	156
5	39278206	rs110447844	G/A	A	ENSBTAG00000012624	PDZRN4	ENSBTAT00000016758.5	Transcript	intron_variant	-	5:g.39278206G>A	-	-	PDZRN4	out	0.0285	1.9648	3.0113	0.1922	0.5501	46	75	164	166	160
5	39278206	rs110447844	G/A	A	ENSBTAG00000012624	PDZRN4	ENSBTAT00000075106.1	Transcript	intron_variant	-	5:g.39278206G>A	-	-	PDZRN4	out	0.0285	1.9648	3.0113	0.1922	0.5501	46	75	164	166	160
5	39282669	rs110696483	A/G	G	ENSBTAG00000012624	PDZRN4	ENSBTAT00000016758.5	Transcript	intron_variant	-	5:g.39282669A>G	-	-	PDZRN4	out	0.408	1.3667	2.7691	0.4632	1.1968	45	72	165	167	159
5	39282669	rs110696483	A/G	G	ENSBTAG00000012624	PDZRN4	ENSBTAT00000075106.1	Transcript	intron_variant	-	5:g.39282669A>G	-	-	PDZRN4	out	0.408	1.3667	2.7691	0.4632	1.1968	45	72	165	167	159
5	39284323	rs3423196682	C/T	T	ENSBTAG00000012624	PDZRN4	ENSBTAT00000016758.5	Transcript	intron_variant	-	5:g.39284323C>T	-	-	PDZRN4	out	0.0743	0.3934	2.4677	0.4947	0.0063	44	75	165	168	158
5	39284323	rs3423196682	C/T	T	ENSBTAG00000012624	PDZRN4	ENSBTAT00000075106.1	Transcript	intron_variant	-	5:g.39284323C>T	-	-	PDZRN4	out	0.0743	0.3934	2.4677	0.4947	0.0063	44	75	165	168	158
5	39285130	rs211082727	G/C	C	ENSBTAG00000012624	PDZRN4	ENSBTAT00000016758.5	Transcript	intron_variant	-	5:g.39285130G>C	-	-	PDZRN4	out	0.0212	3.8321	6.3115	2.2624	2.8552	45	73	164	165	162
5	39285130	rs211082727	G/C	C	ENSBTAG00000012624	PDZRN4	ENSBTAT00000075106.1	Transcript	intron_variant	-	5:g.39285130G>C	-	-	PDZRN4	out	0.0212	3.8321	6.3115	2.2624	2.8552	45	73	164	165	162
5	39286944	rs133795761	G/A	A	ENSBTAG00000012624	PDZRN4	ENSBTAT00000016758.5	Transcript	intron_variant	-	5:g.39286944G>A	-	-	PDZRN4	out		0.8173	2.9178	1.3507	0.2732	46	75	166	163	162
5	39286944	rs133795761	G/A	A	ENSBTAG00000012624	PDZRN4	ENSBTAT00000075106.1	Transcript	intron_variant	-	5:g.39286944G>A	-	-	PDZRN4	out		0.8173	2.9178	1.3507	0.2732	46	75	166	163	162
5	39286959	rs134090264	T/G	G	ENSBTAG00000012624	PDZRN4	ENSBTAT00000016758.5	Transcript	intron_variant	-	5:g.39286959T>G	-	-	PDZRN4	out		0.089	2.9008	1.1442	1.2695	46	75	163	163	161
5	39286959	rs134090264	T/G	G	ENSBTAG00000012624	PDZRN4	ENSBTAT00000075106.1	Transcript	intron_variant	-	5:g.39286959T>G	-	-	PDZRN4	out		0.089	2.9008	1.1442	1.2695	46	75	163	163	161
5	39587780	rs110871530	C/A	C	ENSBTAG00000012624	PDZRN4	ENSBTAT00000016758.5	Transcript	intron_variant	-	5:g.39587780A>C	-	-	PDZRN4	out	5.9931	4.1406	1.4773	0.1997	0.9713	158	115	41	21	45
5	39599629	rs110450418	G/A	G	ENSBTAG00000012624	PDZRN4	ENSBTAT00000016758.5	Transcript	intron_variant	-	5:g.39599629A>G	-	-	PDZRN4	out	3.9115	0.6384	0.7823	0.0088	0.2602	160	118	52	24	48
5	39633113	rs211149531	C/T	T	ENSBTAG00000012624	PDZRN4	ENSBTAT00000016758.5	Transcript	upstream_gene_variant	-	5:g.39633113C>T	-	-	PDZRN4	out	6.2086	2.7188	0.3844	0.7386	0.0035	145	40	11	6	12
5	39639608	rs210987121	G/A	A	-	-	-	-	intergenic_variant	-	5:g.39639608G>A	-	-	PDZRN4	out	4.4231	3.299	0.5731	0.0758		145	41	10	7	14
5	40045088	rs208267335	A/G	G	-	-	-	-	intergenic_variant	-	5:g.40045088A>G	-	-	CNTN1	out	0.039		0.4662	2.3019	0.4925	11	16	84	137	109
5	40498682	rs42729858	A/G	G	ENSBTAG00000016260	LRRK2	ENSBTAT00000061570.3	Transcript	intron_variant	-	5:g.40498682A>G	-	-	LRRK2	out	5.2522	3.4472	4.7506	0.6776	2.0418	120	127	41	26	28
5	40502058	rs42729860	C/T	T	ENSBTAG00000016260	LRRK2	ENSBTAT00000061570.3	Transcript	intron_variant	-	5:g.40502058C>T	-	-	LRRK2	out	3.0816	2.9651	2.7896	0.9155	1.065	122	132	46	22	28
5	40513209	rs41568896	C/T	T	ENSBTAG00000016260	LRRK2	ENSBTAT00000061570.3	Transcript	intron_variant	-	5:g.40513209C>T	-	-	LRRK2	out	2.5774	0.4358	1.0505	1.2909	2.1179	122	130	45	22	24
5	43667636	rs109879103	A/C	A	ENSBTAG00000031950	RAB3IP	ENSBTAT00000022990.4	Transcript	intron_variant	-	5:g.43667636C>A	-	-	MYRFL	out	5.0645	0.6415	2.661	1.7408	0.2886	167	156	78	41	48
5	43667636	rs109879103	A/C	A	ENSBTAG00000031950	RAB3IP	ENSBTAT00000079672.1	Transcript	downstream_gene_variant	-	5:g.43667636C>A	-	-	MYRFL	out	5.0645	0.6415	2.661	1.7408	0.2886	167	156	78	41	48
5	43673889	rs132975247	G/C	G	ENSBTAG00000031950	RAB3IP	ENSBTAT00000022990.4	Transcript	intron_variant	-	5:g.43673889C>G	-	-	MYRFL	out	3.9818	0.6755	2.0623	1.7545	0.5816	168	157	79	41	53
5	43673889	rs132975247	G/C	G	ENSBTAG00000031950	RAB3IP	ENSBTAT00000079672.1	Transcript	intron_variant	-	5:g.43673889C>G	-	-	MYRFL	out	3.9818	0.6755	2.0623	1.7545	0.5816	168	157	79	41	53
5	43686612	rs109426329	A/C	A	ENSBTAG00000031950	RAB3IP	ENSBTAT00000022990.4	Transcript	intron_variant	-	5:g.43686612C>A	-	-	RAB3IP	out	2.4626	1.7111	0.9318	0.1707	0.3613	182	183	104	62	85
5	43686612	rs109426329	A/C	A	ENSBTAG00000031950	RAB3IP	ENSBTAT00000079672.1	Transcript	intron_variant	-	5:g.43686612C>A	-	-	RAB3IP	out	2.4626	1.7111	0.9318	0.1707	0.3613	182	183	104	62	85
5	43687045	rs110331780	C/T	C	ENSBTAG00000031950	RAB3IP	ENSBTAT00000022990.4	Transcript	intron_variant	-	5:g.43687045T>C	-	-	RAB3IP	out	3.5137	2.2866	1.7572	0.2807	0.9479	165	156	76	20	45
5	43687045	rs110331780	C/T	C	ENSBTAG00000031950	RAB3IP	ENSBTAT00000079672.1	Transcript	intron_variant	-	5:g.43687045T>C	-	-	RAB3IP	out	3.5137	2.2866	1.7572	0.2807	0.9479	165	156	76	20	45
5	47152041	rs135268794	C/T	T	ENSBTAG00000033726	GRIP1	ENSBTAT00000047829.4	Transcript	intron_variant	-	5:g.47152041C>T	-	-	GRIP1	out	0.4289	0.021	2.094	2.1036	3.4854	12	17	122	114	98
5	47574677	rs134141094	C/G	G	ENSBTAG00000007636	IRAK3	ENSBTAT00000033701.4	Transcript	intron_variant	-	5:g.47574677C>G	-	-	IRAK3	out	0.088	0.5447	1.6969	3.0257	1.1022	12	38	144	126	139
5	47574677	rs134141094	C/G	G	ENSBTAG00000007636	IRAK3	ENSBTAT00000064078.2	Transcript	intron_variant	-	5:g.47574677C>G	-	-	IRAK3	out	0.088	0.5447	1.6969	3.0257	1.1022	12	38	144	126	139
5	47574677	rs134141094	C/G	G	ENSBTAG00000007636	IRAK3	ENSBTAT00000074526.1	Transcript	intron_variant	-	5:g.47574677C>G	-	-	IRAK3	out	0.088	0.5447	1.6969	3.0257	1.1022	12	38	144	126	139
5	47574677	rs134141094	C/G	G	ENSBTAG00000007636	IRAK3	ENSBTAT00000079243.1	Transcript	intron_variant	-	5:g.47574677C>G	-	-	IRAK3	out	0.088	0.5447	1.6969	3.0257	1.1022	12	38	144	126	139
5	47574677	rs134141094	C/G	G	ENSBTAG00000007636	IRAK3	ENSBTAT00000086758.1	Transcript	intron_variant	-	5:g.47574677C>G	-	-	IRAK3	out	0.088	0.5447	1.6969	3.0257	1.1022	12	38	144	126	139
5	47574677	rs134141094	C/G	G	ENSBTAG00000007636	IRAK3	ENSBTAT00000086967.1	Transcript	intron_variant	-	5:g.47574677C>G	-	-	IRAK3	out	0.088	0.5447	1.6969	3.0257	1.1022	12	38	144	126	139
5	47576676	rs379348137	C/T	T	ENSBTAG00000007636	IRAK3	ENSBTAT00000033701.4	Transcript	intron_variant	-	5:g.47576676C>T	-	-	IRAK3	out	0.0781	0.5253	1.3862	3.408	0.9616	12	37	143	118	134
5	47576676	rs379348137	C/T	T	ENSBTAG00000007636	IRAK3	ENSBTAT00000064078.2	Transcript	intron_variant	-	5:g.47576676C>T	-	-	IRAK3	out	0.0781	0.5253	1.3862	3.408	0.9616	12	37	143	118	134
5	47576676	rs379348137	C/T	T	ENSBTAG00000007636	IRAK3	ENSBTAT00000074526.1	Transcript	intron_variant	-	5:g.47576676C>T	-	-	IRAK3	out	0.0781	0.5253	1.3862	3.408	0.9616	12	37	143	118	134
5	47576676	rs379348137	C/T	T	ENSBTAG00000007636	IRAK3	ENSBTAT00000079243.1	Transcript	intron_variant	-	5:g.47576676C>T	-	-	IRAK3	out	0.0781	0.5253	1.3862	3.408	0.9616	12	37	143	118	134
5	47576676	rs379348137	C/T	T	ENSBTAG00000007636	IRAK3	ENSBTAT00000086758.1	Transcript	intron_variant	-	5:g.47576676C>T	-	-	IRAK3	out	0.0781	0.5253	1.3862	3.408	0.9616	12	37	143	118	134
5	47576676	rs379348137	C/T	T	ENSBTAG00000007636	IRAK3	ENSBTAT00000086967.1	Transcript	intron_variant	-	5:g.47576676C>T	-	-	IRAK3	out	0.0781	0.5253	1.3862	3.408	0.9616	12	37	143	118	134
5	47584042	rs136943756	C/A	A	ENSBTAG00000007636	IRAK3	ENSBTAT00000033701.4	Transcript	intron_variant	-	5:g.47584042C>A	-	-	IRAK3	out	0.0701	1.3441	1.5722	3.7241		12	35	146	124	140
5	47584042	rs136943756	C/A	A	ENSBTAG00000007636	IRAK3	ENSBTAT00000064078.2	Transcript	intron_variant	-	5:g.47584042C>A	-	-	IRAK3	out	0.0701	1.3441	1.5722	3.7241		12	35	146	124	140
5	47584042	rs136943756	C/A	A	ENSBTAG00000007636	IRAK3	ENSBTAT00000074526.1	Transcript	intron_variant	-	5:g.47584042C>A	-	-	IRAK3	out	0.0701	1.3441	1.5722	3.7241		12	35	146	124	140
5	47584042	rs136943756	C/A	A	ENSBTAG00000007636	IRAK3	ENSBTAT00000079243.1	Transcript	intron_variant	-	5:g.47584042C>A	-	-	IRAK3	out	0.0701	1.3441	1.5722	3.7241		12	35	146	124	140
5	47584042	rs136943756	C/A	A	ENSBTAG00000007636	IRAK3	ENSBTAT00000086758.1	Transcript	intron_variant	-	5:g.47584042C>A	-	-	IRAK3	out	0.0701	1.3441	1.5722	3.7241		12	35	146	124	140
5	47584042	rs136943756	C/A	A	ENSBTAG00000007636	IRAK3	ENSBTAT00000086967.1	Transcript	intron_variant	-	5:g.47584042C>A	-	-	IRAK3	out	0.0701	1.3441	1.5722	3.7241		12	35	146	124	140
5	47584603	rs132989156	A/G	G	ENSBTAG00000007636	IRAK3	ENSBTAT00000033701.4	Transcript	intron_variant	-	5:g.47584603A>G	-	-	IRAK3	out	0.0155	0.1278	0.5699	4.6028	0.0953	12	39	144	123	137
5	47584603	rs132989156	A/G	G	ENSBTAG00000007636	IRAK3	ENSBTAT00000064078.2	Transcript	intron_variant	-	5:g.47584603A>G	-	-	IRAK3	out	0.0155	0.1278	0.5699	4.6028	0.0953	12	39	144	123	137
5	47584603	rs132989156	A/G	G	ENSBTAG00000007636	IRAK3	ENSBTAT00000074526.1	Transcript	intron_variant	-	5:g.47584603A>G	-	-	IRAK3	out	0.0155	0.1278	0.5699	4.6028	0.0953	12	39	144	123	137
5	47584603	rs132989156	A/G	G	ENSBTAG00000007636	IRAK3	ENSBTAT00000079243.1	Transcript	intron_variant	-	5:g.47584603A>G	-	-	IRAK3	out	0.0155	0.1278	0.5699	4.6028	0.0953	12	39	144	123	137
5	47584603	rs132989156	A/G	G	ENSBTAG00000007636	IRAK3	ENSBTAT00000086758.1	Transcript	intron_variant	-	5:g.47584603A>G	-	-	IRAK3	out	0.0155	0.1278	0.5699	4.6028	0.0953	12	39	144	123	137
5	47584603	rs132989156	A/G	G	ENSBTAG00000007636	IRAK3	ENSBTAT00000086967.1	Transcript	intron_variant	-	5:g.47584603A>G	-	-	IRAK3	out	0.0155	0.1278	0.5699	4.6028	0.0953	12	39	144	123	137
5	47621198	rs135841148	C/T	T	ENSBTAG00000007636	IRAK3	ENSBTAT00000086967.1	Transcript	intron_variant	-	5:g.47621198C>T	-	-	IRAK3	out	0.0079	1.1027	1.7054	3.2516	0.6403	11	40	145	126	141
5	47643594	rs110029262	C/A	A	ENSBTAG00000026993	TMBIM4	ENSBTAT00000008243.6	Transcript	upstream_gene_variant	-	5:g.47643594C>A	-	-	TMBIM4	out	0.0164	0.008	9.3133	2.1967	1.2293	12	40	147	125	136
5	47643594	rs110029262	C/A	A	ENSBTAG00000026993	TMBIM4	ENSBTAT00000085266.1	Transcript	upstream_gene_variant	-	5:g.47643594C>A	-	-	TMBIM4	out	0.0164	0.008	9.3133	2.1967	1.2293	12	40	147	125	136
5	47647728	rs135911533	C/G	G	ENSBTAG00000026993	TMBIM4	ENSBTAT00000008243.6	Transcript	intron_variant	-	5:g.47647728C>G	-	-	TMBIM4	out	0.0962	0.2418	3.6347	6.7347	0.4926	14	39	148	121	139
5	47647728	rs135911533	C/G	G	ENSBTAG00000026993	TMBIM4	ENSBTAT00000085266.1	Transcript	intron_variant	-	5:g.47647728C>G	-	-	TMBIM4	out	0.0962	0.2418	3.6347	6.7347	0.4926	14	39	148	121	139
5	47692348	rs110302869	T/C	C	-	-	-	-	intergenic_variant	-	5:g.47692348T>C	-	-	LLPH	out	0.5383	0.4236	2.8975	2.3635	3.2866	15	39	150	124	144
5	47694930	rs133020273	G/A	A	-	-	-	-	intergenic_variant	-	5:g.47694930G>A	-	-	LLPH	out	0.8989	2.005	1.9392	4.6612	1.2212	15	41	155	124	145
5	47700429	rs132855094	C/T	T	-	-	-	-	intergenic_variant	-	5:g.47700429C>T	-	-	LLPH	out	0.1193	1.806	6.481	1.9571	0.6766	15	37	152	125	148
5	47787042	rs110530078	A/C	A	-	-	-	-	intergenic_variant	-	5:g.47787042C>A	-	-	LLPH	out	1.4106	4.3563	0.3241	0.3629	0.8929	157	155	20	30	18
5	47790833	rs110959639	T/C	T	-	-	-	-	intergenic_variant	-	5:g.47790833C>T	-	-	LLPH	out	1.8029	4.9602	0.4371	0.0978	0.1431	157	153	16	28	21
5	47812886	rs137080311	A/G	A	-	-	-	-	intergenic_variant	-	5:g.47812886G>A	-	-	LLPH	out	4.3499	1.4572	0.4986	0.3874	0.39	157	158	17	28	21
5	47830765	rs110848744	C/T	C	ENSBTAG00000044118	HMGA2	ENSBTAT00000061005.3	Transcript	intron_variant	-	5:g.47830765T>C	-	-	HMGA2	out	3.5384	3.2412	0.0033	0.0699	0.1227	143	151	17	17	21
5	47841346	rs109397394	C/G	C	ENSBTAG00000044118	HMGA2	ENSBTAT00000061005.3	Transcript	intron_variant	-	5:g.47841346G>C	-	-	HMGA2	out	2.1841	3.3475		0.0038	0.8293	144	151	16	18	19
5	47848009	rs110330108	G/A	G	ENSBTAG00000044118	HMGA2	ENSBTAT00000061005.3	Transcript	intron_variant	-	5:g.47848009A>G	-	-	HMGA2	out	3.2687	3.7484	0.6183	0.1707	0.3509	146	151	17	18	23
5	47849829	rs137447160	T/A	T	ENSBTAG00000044118	HMGA2	ENSBTAT00000061005.3	Transcript	intron_variant	-	5:g.47849829A>T	-	-	HMGA2	out	3.1345	5.6288	0.0494	0.4164	0.5134	146	149	21	18	20
5	47850226	rs41593326	A/G	A	ENSBTAG00000044118	HMGA2	ENSBTAT00000061005.3	Transcript	intron_variant	-	5:g.47850226G>A	-	-	HMGA2	out	3.1488	6.7161	0.6453	0.76	1.0093	148	150	20	18	21
5	47850539	rs41593324	T/C	T	ENSBTAG00000044118	HMGA2	ENSBTAT00000061005.3	Transcript	intron_variant	-	5:g.47850539C>T	-	-	HMGA2	out	3.4445	5.1155	0.0727	0.4022	0.0035	146	149	20	17	22
5	47851825	rs109347862	G/A	G	ENSBTAG00000044118	HMGA2	ENSBTAT00000061005.3	Transcript	intron_variant	-	5:g.47851825A>G	-	-	HMGA2	out	2.2171	2.4495	0.4572		0.2055	158	164	20	18	19
5	47859867	rs110407802	C/T	C	ENSBTAG00000044118	HMGA2	ENSBTAT00000061005.3	Transcript	intron_variant	-	5:g.47859867T>C	-	-	HMGA2	out	5.1283	3.9464	0.293	0.4403	1.1648	147	150	20	20	20
5	47859883	rs110249304	C/T	C	ENSBTAG00000044118	HMGA2	ENSBTAT00000061005.3	Transcript	intron_variant	-	5:g.47859883T>C	-	-	HMGA2	out	5.9127	3.2722	0.4057	0.2814	0.8951	153	150	16	22	19
5	47863593	rs109133763	G/A	G	ENSBTAG00000044118	HMGA2	ENSBTAT00000061005.3	Transcript	intron_variant	-	5:g.47863593A>G	-	-	HMGA2	out	3.9008	3.4033	0.5016	0.0009	0.8132	158	163	20	18	22
5	47943291	rs469270176	G/A	A	ENSBTAG00000044118	HMGA2	ENSBTAT00000061005.3	Transcript	intron_variant	-	5:g.47943291G>A	-	-	HMGA2	out	0.3683	4.7428	3.9757	2.187	3.4141	11	62	147	111	144
5	47943360	rs381099323	A/G	G	ENSBTAG00000044118	HMGA2	ENSBTAT00000061005.3	Transcript	intron_variant	-	5:g.47943360A>G	-	-	HMGA2	out	0.4923	0.1576	1.768	1.848	2.8686	10	69	149	125	154
5	47951378	rs383694584	G/C	C	ENSBTAG00000044118	HMGA2	ENSBTAT00000061005.3	Transcript	intron_variant	-	5:g.47951378G>C	-	-	HMGA2	out	0.6856	4.0987	0.9917	0.8246	3.5435	10	69	152	119	156
5	47951378	rs383694584	G/C	C	ENSBTAG00000044118	HMGA2	ENSBTAT00000069895.1	Transcript	intron_variant	-	5:g.47951378G>C	-	-	HMGA2	out	0.6856	4.0987	0.9917	0.8246	3.5435	10	69	152	119	156
5	47953137	rs385123981	T/G	G	ENSBTAG00000044118	HMGA2	ENSBTAT00000061005.3	Transcript	intron_variant	-	5:g.47953137T>G	-	-	HMGA2	out	0.5162	1.5598	1.4235	2.3011	4.8244	10	71	152	120	153
5	47953137	rs385123981	T/G	G	ENSBTAG00000044118	HMGA2	ENSBTAT00000069895.1	Transcript	intron_variant	-	5:g.47953137T>G	-	-	HMGA2	out	0.5162	1.5598	1.4235	2.3011	4.8244	10	71	152	120	153
5	47982085	rs134804443	C/G	C	-	-	-	-	intergenic_variant	-	5:g.47982085G>C	-	-	HMGA2	out	3.9471	2.4885	0.2247	0.4779	0.3642	124	82	12	34	8
5	47995328	rs137274442	C/T	C	-	-	-	-	intergenic_variant	-	5:g.47995328T>C	-	-	HMGA2	out	4.7124	1.2361	0.1566	0.3941	0.0394	126	81	12	32	7
5	47996452	rs136218915	C/T	C	-	-	-	-	intergenic_variant	-	5:g.47996452T>C	-	-	HMGA2	out	2.8748	1.4596	0.0798	0.1076	0.0023	124	81	12	32	8
5	47996868	rs133120227	A/T	A	-	-	-	-	intergenic_variant	-	5:g.47996868T>A	-	-	HMGA2	out	3.7984	0.7967	0.0708	0.4143		124	83	14	32	7
5	47999928	rs378726770	C/T	C	-	-	-	-	intergenic_variant	-	5:g.47999928T>C	-	-	HMGA2	out	2.9422	1.6123	0.8599	0.0723	0.0544	122	81	12	7	7
5	48000808	rs110936971	G/A	A	-	-	-	-	intergenic_variant	-	5:g.48000808G>A	-	-	HMGA2	out	0.1051	3.6043	2.9018	4.6398	3.4119	14	70	153	143	153
5	48007219	rs109925272	A/G	G	-	-	-	-	intergenic_variant	-	5:g.48007219A>G	-	-	HMGA2	out		1.8259	6.2654	1.8299	0.5233	14	77	148	147	156
5	48011805	rs110048473	G/A	G	-	-	-	-	intergenic_variant	-	5:g.48011805A>G	-	-	HMGA2	out	2.5338	1.0866	0.7611			123	93	11	8	9
5	48012455	rs380415083	A/G	G	-	-	-	-	intergenic_variant	-	5:g.48012455A>G	-	-	HMGA2	out	0.3922	1.4411	6.8494	1.6056	2.9526	13	76	148	146	154
5	48013180	rs110577924	C/G	C	-	-	-	-	intergenic_variant	-	5:g.48013180G>C	-	-	HMGA2	out	2.3274	0.5874	0.9772			125	91	10	9	8
5	48014436	rs109415740	C/A	C	-	-	-	-	intergenic_variant	-	5:g.48014436A>C	-	-	HMGA2	out	3.0576	1.0831	0.5832		0.6753	125	89	10	8	8
5	48014456	rs110495937	G/C	G	-	-	-	-	intergenic_variant	-	5:g.48014456C>G	-	-	HMGA2	out	4.5285	1.4547	0.8677		0.4313	124	91	10	8	9
5	48015431	rs110413759	G/C	G	-	-	-	-	intergenic_variant	-	5:g.48015431C>G	-	-	HMGA2	out	2.9184	1.1519	0.6687		0.3729	125	90	10	7	7
5	48018777	rs109853102	T/G	T	-	-	-	-	intergenic_variant	-	5:g.48018777G>T	-	-	HMGA2	out	3.6546	0.5896	0.5785		0.4338	128	93	10	8	10
5	48023386	rs136709359	G/A	G	-	-	-	-	intergenic_variant	-	5:g.48023386A>G	-	-	HMGA2	out	2.5566	0.856	0.5766		0.3262	129	89	14	8	7
5	48027052	rs109695271	T/C	T	-	-	-	-	intergenic_variant	-	5:g.48027052C>T	-	-	HMGA2	out	2.5426	1.2113	0.7895		0.3619	125	90	12	8	8
5	48028298	rs110230387	A/G	A	-	-	-	-	intergenic_variant	-	5:g.48028298G>A	-	-	HMGA2	out	2.3154	1.1396	0.472		0.2524	128	89	12	10	9
5	48030309	rs110939959	T/C	T	-	-	-	-	intergenic_variant	-	5:g.48030309C>T	-	-	HMGA2	out	2.8303	1.6	0.7977		0.6599	129	88	13	8	7
5	48032306	rs133987720	C/G	C	-	-	-	-	intergenic_variant	-	5:g.48032306G>C	-	-	HMGA2	out	4.624	3.7631	0.7379		0.5621	125	90	12	8	7
5	48032567	rs134936500	C/T	C	-	-	-	-	intergenic_variant	-	5:g.48032567T>C	-	-	HMGA2	out	4.8109	3.0099	0.5049		0.403	128	90	12	9	6
5	48032668	rs109240226	A/G	A	-	-	-	-	intergenic_variant	-	5:g.48032668G>A	-	-	HMGA2	out	4.9366	5.1204	0.7676		0.4023	126	89	12	8	7
5	48034275	rs110525743	C/T	C	-	-	-	-	intergenic_variant	-	5:g.48034275T>C	-	-	HMGA2	out	6.5683	1.0821	0.5586		0.4513	126	91	13	7	9
5	48037278	rs110892413	C/T	C	-	-	-	-	intergenic_variant	-	5:g.48037278T>C	-	-	HMGA2	out	3.8179	1.3928	0.4672	0.0028	0.6423	128	90	11	7	10
5	48039390	rs109355513	G/C	G	-	-	-	-	intergenic_variant	-	5:g.48039390C>G	-	-	HMGA2	out	2.9551	1.7119	0.4146	0.01	0.3452	125	90	12	7	8
5	48048211	rs110327509	A/G	A	-	-	-	-	intergenic_variant	-	5:g.48048211G>A	-	-	HMGA2	out	6.5035	2.2411	0.6198		0.6701	125	101	11	7	8
5	48054691	rs210772510	G/A	G	-	-	-	-	intergenic_variant	-	5:g.48054691A>G	-	-	HMGA2	out	5.9653	4.0234	0.4979		0.6696	127	106	15	7	9
5	48137666	rs384484930	G/T	T	-	-	-	-	intergenic_variant	-	5:g.48137666G>T	-	-	HMGA2	out	1.1232	0.634	3.8226	1.498	5.2855	5	5	122	72	93
5	48182253	rs210607278	G/A	A	-	-	-	-	intergenic_variant	-	5:g.48182253G>A	-	-	HMGA2	out	0.176		2.1024	3.402	0.3406	37	13	162	142	170
5	48199522	rs132647579	T/C	C	-	-	-	-	intergenic_variant	-	5:g.48199522T>C	-	-	HMGA2	out			2.317	0.1058	0.5015	40	15	163	149	172
5	48203691	rs133263034	G/A	G	-	-	-	-	intergenic_variant	-	5:g.48203691A>G	-	-	HMGA2	out	0.0091	3.4383				164	184	38	40	27
5	48294396	rs210365144	C/G	G	-	-	-	-	intergenic_variant	-	5:g.48294396C>G	-	-	MSRB3	out	0.1119	0.424	0.1665	3.5941	0.0631	3	11	147	103	146
5	48295312	rs383547092	C/T	T	-	-	-	-	intergenic_variant	-	5:g.48295312C>T	-	-	MSRB3	out	0.1498	0.4595	0.3297	4.032	0.1525	3	10	145	100	145
5	48298855	rs209417338	A/C	C	-	-	-	-	intergenic_variant	-	5:g.48298855A>C	-	-	MSRB3	out	0.1288	0.5052	2.1742	2.0474	3.1372	2	11	150	104	140
5	48304945	rs207964290	G/A	A	-	-	-	-	intergenic_variant	-	5:g.48304945G>A	-	-	MSRB3	out	0.0819	0.3757	3.9927	2.5577	3.6434	3	11	150	103	146
5	48306181	rs381805369	A/G	G	-	-	-	-	intergenic_variant	-	5:g.48306181A>G	-	-	MSRB3	out	0.129	0.4473	3.9168	0.7644	1.1737	3	10	149	104	146
5	48306255	rs211257464	A/G	G	-	-	-	-	intergenic_variant	-	5:g.48306255A>G	-	-	MSRB3	out	0.1247	0.5271	4.6251	1.5441	3.1046	3	11	146	106	143
5	48308177	rs208440959	A/G	G	-	-	-	-	intergenic_variant	-	5:g.48308177A>G	-	-	MSRB3	out	0.1024	0.6523	2.4262	0.9107	2.1333	3	11	148	107	147
5	48309317	rs384321731	A/T	T	-	-	-	-	intergenic_variant	-	5:g.48309317A>T	-	-	MSRB3	out		0.5816	10.1003	1.4919	8.1471	0	7	134	71	137
5	48311412	rs379892017	T/C	C	-	-	-	-	intergenic_variant	-	5:g.48311412T>C	-	-	MSRB3	out	0.1158	0.8069	3.3382	0.859	1.7556	3	11	149	102	144
5	48311740	rs210401327	C/T	T	-	-	-	-	intergenic_variant	-	5:g.48311740C>T	-	-	MSRB3	out	0.1845	0.5276	2.0845	0.8367	2.8121	3	11	149	99	144
5	48312690	rs378009247	C/T	T	-	-	-	-	intergenic_variant	-	5:g.48312690C>T	-	-	MSRB3	out	0.1335	0.7101	3.1736	1.1903	1.5906	3	9	148	103	145
5	48326709	rs109954534	G/C	G	-	-	-	-	intergenic_variant	-	5:g.48326709C>G	-	-	MSRB3	out	3.8975	1.6614		0.4446	1.3563	130	109	21	38	20
5	48327982	rs135375025	C/T	C	ENSBTAG00000044017	MSRB3	ENSBTAT00000060985.3	Transcript	downstream_gene_variant	-	5:g.48327982T>C	-	-	MSRB3	out	3.4914	1.0217	0.0112	0.0939	1.0438	133	111	22	37	22
5	48327982	rs135375025	C/T	C	ENSBTAG00000044017	MSRB3	ENSBTAT00000074290.1	Transcript	downstream_gene_variant	-	5:g.48327982T>C	-	-	MSRB3	out	3.4914	1.0217	0.0112	0.0939	1.0438	133	111	22	37	22
5	48940581	rs446491796	T/C	C	-	-	-	-	intergenic_variant	-	5:g.48940581T>C	-	-	TBC1D30	out	2.5168	2.1189			0.4714	139	51	13	10	11
5	48940827	-	G/C	C	-	-	-	-	intergenic_variant	-	5:g.48940827G>C	-	-	TBC1D30	out	2.7042	1.0395			1.1618	142	49	12	10	12
5	48941453	-	G/C	C	-	-	-	-	intergenic_variant	-	5:g.48941453G>C	-	-	TBC1D30	out	3.8139	1.1462	0.5921	0.3135	0.6458	132	30	6	7	3
5	48941513	-	G/A	A	-	-	-	-	intergenic_variant	-	5:g.48941513G>A	-	-	TBC1D30	out	5.1978	0.887	0.4717	0.3001	0.811	134	29	5	8	4
5	49574710	rs110737955	A/G	A	-	-	-	-	intergenic_variant	-	5:g.49574710G>A	-	-	KICS2	5_49003227_49858272	3.854	3.2757	0.3455	0.1552	0.3871	98	128	26	13	34
5	49589551	rs110070448	C/T	C	ENSBTAG00000011892	SRGAP1	ENSBTAT00000015786.6	Transcript	intron_variant	-	5:g.49589551T>C	-	-	KICS2	5_49003227_49858272	4.2482	3.5965	0.0219	0.4319	0.8971	93	130	26	13	30
5	49589551	rs110070448	C/T	C	ENSBTAG00000011892	SRGAP1	ENSBTAT00000072463.1	Transcript	intron_variant	-	5:g.49589551T>C	-	-	KICS2	5_49003227_49858272	4.2482	3.5965	0.0219	0.4319	0.8971	93	130	26	13	30
5	49593499	rs109023536	G/A	G	ENSBTAG00000011892	SRGAP1	ENSBTAT00000015786.6	Transcript	intron_variant	-	5:g.49593499A>G	-	-	KICS2	5_49003227_49858272	3.345	4.2751	0.4491	0.3019	1.4031	95	131	26	10	34
5	49593499	rs109023536	G/A	G	ENSBTAG00000011892	SRGAP1	ENSBTAT00000072463.1	Transcript	intron_variant	-	5:g.49593499A>G	-	-	KICS2	5_49003227_49858272	3.345	4.2751	0.4491	0.3019	1.4031	95	131	26	10	34
5	49609971	rs208637669	A/T	A	ENSBTAG00000011892	SRGAP1	ENSBTAT00000015786.6	Transcript	intron_variant	-	5:g.49609971T>A	-	-	KICS2	5_49003227_49858272	3.1908	3.3057	0.3324	0.3989	0.6418	96	129	27	12	32
5	49609971	rs208637669	A/T	A	ENSBTAG00000011892	SRGAP1	ENSBTAT00000072463.1	Transcript	intron_variant	-	5:g.49609971T>A	-	-	KICS2	5_49003227_49858272	3.1908	3.3057	0.3324	0.3989	0.6418	96	129	27	12	32
5	49610935	rs110360150	A/G	A	ENSBTAG00000011892	SRGAP1	ENSBTAT00000015786.6	Transcript	intron_variant	-	5:g.49610935G>A	-	-	KICS2	5_49003227_49858272	1.0782	2.9152	0.2065	0.7293	1.0765	98	130	27	14	34
5	49610935	rs110360150	A/G	A	ENSBTAG00000011892	SRGAP1	ENSBTAT00000072463.1	Transcript	intron_variant	-	5:g.49610935G>A	-	-	KICS2	5_49003227_49858272	1.0782	2.9152	0.2065	0.7293	1.0765	98	130	27	14	34
5	49614733	rs135453059	G/A	G	ENSBTAG00000011892	SRGAP1	ENSBTAT00000015786.6	Transcript	intron_variant	-	5:g.49614733A>G	-	-	KICS2	5_49003227_49858272	0.7672	2.8556	0.2022	0.15	0.304	95	129	25	12	33
5	49614733	rs135453059	G/A	G	ENSBTAG00000011892	SRGAP1	ENSBTAT00000072463.1	Transcript	intron_variant	-	5:g.49614733A>G	-	-	KICS2	5_49003227_49858272	0.7672	2.8556	0.2022	0.15	0.304	95	129	25	12	33
5	49619192	rs110925310	T/C	T	ENSBTAG00000011892	SRGAP1	ENSBTAT00000015786.6	Transcript	intron_variant	-	5:g.49619192C>T	-	-	KICS2	5_49003227_49858272	1.1647	5.9332	0.3446	0.2457	1.1689	95	128	25	14	30
5	49619192	rs110925310	T/C	T	ENSBTAG00000011892	SRGAP1	ENSBTAT00000072463.1	Transcript	intron_variant	-	5:g.49619192C>T	-	-	KICS2	5_49003227_49858272	1.1647	5.9332	0.3446	0.2457	1.1689	95	128	25	14	30
5	49623583	rs135708752	C/A	C	ENSBTAG00000011892	SRGAP1	ENSBTAT00000015786.6	Transcript	intron_variant	-	5:g.49623583A>C	-	-	KICS2	5_49003227_49858272	0.8823	5.1425	0.731	0.6592	1.7791	98	126	25	13	33
5	49623583	rs135708752	C/A	C	ENSBTAG00000011892	SRGAP1	ENSBTAT00000072463.1	Transcript	intron_variant	-	5:g.49623583A>C	-	-	KICS2	5_49003227_49858272	0.8823	5.1425	0.731	0.6592	1.7791	98	126	25	13	33
5	49654639	rs109597062	T/C	T	ENSBTAG00000011892	SRGAP1	ENSBTAT00000015786.6	Transcript	intron_variant	-	5:g.49654639C>T	-	-	KICS2	5_49003227_49858272	2.9282	2.8228	1.2119	1.9749	3.4989	109	137	39	15	35
5	49654639	rs109597062	T/C	T	ENSBTAG00000011892	SRGAP1	ENSBTAT00000072463.1	Transcript	intron_variant	-	5:g.49654639C>T	-	-	KICS2	5_49003227_49858272	2.9282	2.8228	1.2119	1.9749	3.4989	109	137	39	15	35
5	49657257	rs110423381	C/T	C	ENSBTAG00000011892	SRGAP1	ENSBTAT00000015786.6	Transcript	intron_variant	-	5:g.49657257T>C	-	-	KICS2	5_49003227_49858272	1.6909	0.4348	0.8534		2.3474	110	136	37	16	33
5	49657257	rs110423381	C/T	C	ENSBTAG00000011892	SRGAP1	ENSBTAT00000072463.1	Transcript	intron_variant	-	5:g.49657257T>C	-	-	KICS2	5_49003227_49858272	1.6909	0.4348	0.8534		2.3474	110	136	37	16	33
5	49667670	rs110703142	T/C	T	ENSBTAG00000011892	SRGAP1	ENSBTAT00000015786.6	Transcript	intron_variant	-	5:g.49667670C>T	-	-	KICS2	5_49003227_49858272	0.7992	3.0896	1.3214	0.2471	0.5659	113	135	38	14	36
5	49667670	rs110703142	T/C	T	ENSBTAG00000011892	SRGAP1	ENSBTAT00000072463.1	Transcript	intron_variant	-	5:g.49667670C>T	-	-	KICS2	5_49003227_49858272	0.7992	3.0896	1.3214	0.2471	0.5659	113	135	38	14	36
5	49669721	rs109043230	G/C	G	ENSBTAG00000011892	SRGAP1	ENSBTAT00000015786.6	Transcript	intron_variant	-	5:g.49669721C>G	-	-	KICS2	5_49003227_49858272	1.0597	2.7853	0.5736	0.1898	0.3556	108	133	37	14	36
5	49669721	rs109043230	G/C	G	ENSBTAG00000011892	SRGAP1	ENSBTAT00000072463.1	Transcript	intron_variant	-	5:g.49669721C>G	-	-	KICS2	5_49003227_49858272	1.0597	2.7853	0.5736	0.1898	0.3556	108	133	37	14	36
5	49672655	rs209917111	A/G	A	ENSBTAG00000011892	SRGAP1	ENSBTAT00000015786.6	Transcript	intron_variant	-	5:g.49672655G>A	-	-	KICS2	5_49003227_49858272	1.3302	0.7721	0.8322	0.2119	2.2362	108	133	36	15	36
5	49672655	rs209917111	A/G	A	ENSBTAG00000011892	SRGAP1	ENSBTAT00000072463.1	Transcript	intron_variant	-	5:g.49672655G>A	-	-	KICS2	5_49003227_49858272	1.3302	0.7721	0.8322	0.2119	2.2362	108	133	36	15	36
5	49682816	rs210460836	T/G	T	ENSBTAG00000011892	SRGAP1	ENSBTAT00000015786.6	Transcript	intron_variant	-	5:g.49682816G>T	-	-	KICS2	5_49003227_49858272	0.2609	2.845	0.7938	0.1431	0.3144	110	134	39	14	37
5	49682816	rs210460836	T/G	T	ENSBTAG00000011892	SRGAP1	ENSBTAT00000072463.1	Transcript	intron_variant	-	5:g.49682816G>T	-	-	KICS2	5_49003227_49858272	0.2609	2.845	0.7938	0.1431	0.3144	110	134	39	14	37
5	49706507	rs110736454	T/C	T	ENSBTAG00000011892	SRGAP1	ENSBTAT00000015786.6	Transcript	intron_variant	-	5:g.49706507C>T	-	-	SRGAP1	5_49003227_49858272		2.9993	0.2948	0.0813	1.0174	119	134	35	14	36
5	49706507	rs110736454	T/C	T	ENSBTAG00000011892	SRGAP1	ENSBTAT00000072463.1	Transcript	intron_variant	-	5:g.49706507C>T	-	-	SRGAP1	5_49003227_49858272		2.9993	0.2948	0.0813	1.0174	119	134	35	14	36
5	50542330	rs469429542	G/A	A	-	-	-	-	intergenic_variant	-	5:g.50542330G>A	-	-	PPM1H	out	4.4675	0.4017	0.1058	0.6368	0.6872	147	17	6	6	6
5	50551971	rs210561270	A/T	T	-	-	-	-	intergenic_variant	-	5:g.50551971A>T	-	-	PPM1H	out	2.3005	0.1438	0.0527	0.3592	0.2849	148	18	6	7	6
5	50568904	rs211648029	C/A	A	-	-	-	-	intergenic_variant	-	5:g.50568904C>A	-	-	PPM1H	out	2.4685	0.1587	0.165	0.6018	0.3769	149	16	6	7	7
5	50571001	rs208899609	T/G	G	-	-	-	-	intergenic_variant	-	5:g.50571001T>G	-	-	PPM1H	out	2.8692	0.1571	0.3501	0.5459	0.1539	150	17	6	7	7
5	50592885	rs208617019	T/C	C	-	-	-	-	intergenic_variant	-	5:g.50592885T>C	-	-	PPM1H	out	2.3545	0.4108	0.6287	0.5115	1.0241	152	18	6	7	5
5	50596443	rs209567228	T/G	G	-	-	-	-	intergenic_variant	-	5:g.50596443T>G	-	-	PPM1H	out	2.4997	0.2672	0.4068	1.1295	0.1271	149	17	5	7	8
5	50597781	rs211379489	C/T	T	-	-	-	-	intergenic_variant	-	5:g.50597781C>T	-	-	PPM1H	out	3.4452	0.4163	0.1724	0.0294	1.3082	150	17	6	7	6
5	50600744	rs451800277	G/A	A	-	-	-	-	intergenic_variant	-	5:g.50600744G>A	-	-	PPM1H	out	4.6525	0.1045	0.1302	0.5377	0.8052	148	18	6	7	6
5	50608143	rs210724627	A/G	G	-	-	-	-	intergenic_variant	-	5:g.50608143A>G	-	-	PPM1H	out	5.8145	0.065	0.0694	0.0951	0.1448	149	17	6	7	6
5	50616227	rs479964920	C/T	T	-	-	-	-	intergenic_variant	-	5:g.50616227C>T	-	-	PPM1H	out	2.8031	0.435	0.0535	0.6502	0.4404	148	17	5	7	7
5	50617531	rs207997223	C/T	T	-	-	-	-	intergenic_variant	-	5:g.50617531C>T	-	-	PPM1H	out	3.8255	0.423	0.1387	0.72	0.5311	147	18	6	6	8
5	50625079	rs209222122	A/G	G	-	-	-	-	intergenic_variant	-	5:g.50625079A>G	-	-	PPM1H	out	5.5649	0.7708	0.6546	0.4255	0.854	146	30	6	7	9
5	52953707	rs109746132	C/G	C	-	-	-	-	intergenic_variant	-	5:g.52953707G>C	-	-	ENSBTAG00000040344	out	0.6433	5.1675	0.356	0.8678	0.0833	161	85	22	12	6
5	55908074	rs110926735	T/C	T	ENSBTAG00000021336	KIF5A	ENSBTAT00000028441.5	Transcript	intron_variant	-	5:g.55908074C>T	-	-	ENSBTAG00000051593	out	0.5295	4.788				124	124	26	20	22
5	55908074	rs110926735	T/C	T	ENSBTAG00000021336	KIF5A	ENSBTAT00000071358.1	Transcript	intron_variant	-	5:g.55908074C>T	-	-	ENSBTAG00000051593	out	0.5295	4.788				124	124	26	20	22
5	55908074	rs110926735	T/C	T	ENSBTAG00000051593	-	ENSBTAT00000071486.1	Transcript	intron_variant	-	5:g.55908074C>T	-	-	ENSBTAG00000051593	out	0.5295	4.788				124	124	26	20	22
5	55908075	rs110646667	A/T	A	ENSBTAG00000021336	KIF5A	ENSBTAT00000028441.5	Transcript	intron_variant	-	5:g.55908075T>A	-	-	ENSBTAG00000051593	out	1.3645	4.8572				124	124	26	20	22
5	55908075	rs110646667	A/T	A	ENSBTAG00000021336	KIF5A	ENSBTAT00000071358.1	Transcript	intron_variant	-	5:g.55908075T>A	-	-	ENSBTAG00000051593	out	1.3645	4.8572				124	124	26	20	22
5	55908075	rs110646667	A/T	A	ENSBTAG00000051593	-	ENSBTAT00000071486.1	Transcript	intron_variant	-	5:g.55908075T>A	-	-	ENSBTAG00000051593	out	1.3645	4.8572				124	124	26	20	22
5	55909628	rs137827582	A/T	A	ENSBTAG00000021336	KIF5A	ENSBTAT00000028441.5	Transcript	intron_variant	-	5:g.55909628T>A	-	-	ENSBTAG00000051593	out	1.2053	9.3314	0.3963			118	124	27	18	23
5	55909628	rs137827582	A/T	A	ENSBTAG00000021336	KIF5A	ENSBTAT00000071358.1	Transcript	intron_variant	-	5:g.55909628T>A	-	-	ENSBTAG00000051593	out	1.2053	9.3314	0.3963			118	124	27	18	23
5	55909628	rs137827582	A/T	A	ENSBTAG00000051593	-	ENSBTAT00000071486.1	Transcript	intron_variant	-	5:g.55909628T>A	-	-	ENSBTAG00000051593	out	1.2053	9.3314	0.3963			118	124	27	18	23
5	55956323	rs110073827	G/A	G	ENSBTAG00000010616	MBD6	ENSBTAT00000014034.6	Transcript	upstream_gene_variant	-	5:g.55956323A>G	-	-	DDIT3	out	1.0371	6.6876	0.1035			123	124	28	19	22
5	55956323	rs110073827	G/A	G	ENSBTAG00000018405	MARS1	ENSBTAT00000024487.4	Transcript	downstream_gene_variant	-	5:g.55956323A>G	-	-	DDIT3	out	1.0371	6.6876	0.1035			123	124	28	19	22
5	55956323	rs110073827	G/A	G	ENSBTAG00000031544	DDIT3	ENSBTAT00000044712.2	Transcript	intron_variant	-	5:g.55956323A>G	-	-	DDIT3	out	1.0371	6.6876	0.1035			123	124	28	19	22
5	55956323	rs110073827	G/A	G	ENSBTAG00000018405	MARS1	ENSBTAT00000080505.1	Transcript	downstream_gene_variant	-	5:g.55956323A>G	-	-	DDIT3	out	1.0371	6.6876	0.1035			123	124	28	19	22
5	55956323	rs110073827	G/A	G	ENSBTAG00000031544	DDIT3	ENSBTAT00000082089.1	Transcript	5_prime_UTR_variant	-	5:g.55956323A>G	-	-	DDIT3	out	1.0371	6.6876	0.1035			123	124	28	19	22
5	57450004	rs209815849	G/C	G	ENSBTAG00000020662	SARNP	ENSBTAT00000027539.5	Transcript	intron_variant	-	5:g.57450004C>G	-	-	SARNP	out	2.8862	0.8225			0.5541	192	172	22	63	148
5	57450004	rs209815849	G/C	G	ENSBTAG00000020663	ORMDL2	ENSBTAT00000027540.4	Transcript	upstream_gene_variant	-	5:g.57450004C>G	-	-	SARNP	out	2.8862	0.8225			0.5541	192	172	22	63	148
5	57450004	rs209815849	G/C	G	ENSBTAG00000020664	DNAJC14	ENSBTAT00000027541.4	Transcript	downstream_gene_variant	-	5:g.57450004C>G	-	-	SARNP	out	2.8862	0.8225			0.5541	192	172	22	63	148
5	57462571	rs109008165	C/A	C	ENSBTAG00000020662	SARNP	ENSBTAT00000027539.5	Transcript	intron_variant	-	5:g.57462571A>C	-	-	SARNP	out	4.3036	0.6327			0.2013	190	173	23	59	147
5	57478481	rs382150543	G/A	G	ENSBTAG00000020662	SARNP	ENSBTAT00000027539.5	Transcript	intron_variant	-	5:g.57478481A>G	-	-	SARNP	out	3.3629	0.7266			0.1949	191	171	23	61	150
5	57493576	rs207496494	A/T	A	ENSBTAG00000020662	SARNP	ENSBTAT00000027539.5	Transcript	intron_variant	-	5:g.57493576T>A	-	-	GDF11	out	3.5397	0.325			1.7929	185	157	16	59	134
5	57562815	rs210575183	C/T	C	ENSBTAG00000012897	ITGA7	ENSBTAT00000017145.6	Transcript	intron_variant	-	5:g.57562815T>C	-	-	METTL7B	out	3.5898	3.0492	0.0614	0.5847	0.6276	193	188	25	89	146
5	57874006	rs382784125	T/C	T	ENSBTAG00000021122	OR6C38	ENSBTAT00000028146.6	Transcript	downstream_gene_variant	-	5:g.57874006C>T	-	-	OR6C38	out	7.0107	4.1564	0.4988	1.9948	2.699	143	141	18	38	61
5	57905419	rs378409887	G/A	G	ENSBTAG00000053821	OR6C2F	ENSBTAT00000054242.3	Transcript	downstream_gene_variant	-	5:g.57905419A>G	-	-	OR6C2F	out	1.5562	2.6456	0.009	0.7593	0.1768	169	160	24	47	108
5	57915807	rs378855139	T/A	T	-	-	-	-	intergenic_variant	-	5:g.57915807A>T	-	-	OR6C2F	out	3.6319	6.1829	0.4629	1.8755	2.5573	128	132	17	37	48
5	57915904	rs383396629	G/T	G	-	-	-	-	intergenic_variant	-	5:g.57915904T>G	-	-	OR6C2F	out	4.5596	6.9883	0.6038	1.3961	1.4349	128	131	16	37	48
5	57945375	rs384785077	T/C	T	-	-	-	-	intergenic_variant	-	5:g.57945375C>T	-	-	OR6C281	out	0.5546	0.6907		0.6548	2.483	153	149	25	45	70
5	57946677	rs384211806	A/G	A	-	-	-	-	intergenic_variant	-	5:g.57946677G>A	-	-	OR6C281	out	1.2283	2.5763		0.1958	1.4544	149	150	21	44	74
5	57951828	rs209312202	C/G	C	-	-	-	-	intergenic_variant	-	5:g.57951828G>C	-	-	OR6C281	out	1.2913	4.5939		0.3096	1.5875	149	148	22	45	73
5	57958849	rs385689224	T/C	T	-	-	-	-	intergenic_variant	-	5:g.57958849C>T	-	-	OR6C281	out	3.7689	2.4166		0.3309	0.9788	151	150	22	43	68
5	59218206	rs714411290	T/C	C	-	-	-	-	intergenic_variant	-	5:g.59218206T>C	-	-	OR6C74D	out			1.0199	2.9502		7	53	174	127	99
5	59232641	rs134469159	C/A	C	-	-	-	-	intergenic_variant	-	5:g.59232641A>C	-	-	OR6C69	out	3.1508	0.0907	0.0181	0.0601	0.2844	194	145	23	66	94
5	59236191	rs798038116	G/A	A	-	-	-	-	intergenic_variant	-	5:g.59236191G>A	-	-	OR6C69	out	0.3844	2.2058	0.0496	2.4292	0.8592	4	43	167	117	77
5	59236554	rs797154731	A/G	G	-	-	-	-	intergenic_variant	-	5:g.59236554A>G	-	-	OR6C69	out	0.0452	5.7442	1.8405	4.2912	0.5715	5	46	169	117	95
5	59247015	rs450342796	C/T	T	-	-	-	-	intergenic_variant	-	5:g.59247015C>T	-	-	OR6C69	out	0.3356	0.684	1.7914	3.0274	4.0059	5	52	174	124	87
5	59247031	rs723420015	C/G	G	-	-	-	-	intergenic_variant	-	5:g.59247031C>G	-	-	OR6C69	out	0.506	0.6328	2.0639	2.0447	3.4085	5	50	174	124	86
5	59249515	rs209418986	A/G	A	-	-	-	-	intergenic_variant	-	5:g.59249515G>A	-	-	OR6C69	out	2.2996	1.0294			0.1311	192	144	21	66	92
5	59258142	rs381572071	A/G	G	ENSBTAG00000049753	OR6C69	ENSBTAT00000008283.6	Transcript	downstream_gene_variant	-	5:g.59258142A>G	-	-	OR6C69	out		1.4085	0.056	2.6615	0.1241	6	53	179	125	101
5	59258218	rs384924635	G/A	A	ENSBTAG00000049753	OR6C69	ENSBTAT00000008283.6	Transcript	downstream_gene_variant	-	5:g.59258218G>A	-	-	OR6C69	out		0.7825	0.5413	3.0357	0.4233	5	54	172	122	100
5	59258286	rs523236510	G/T	T	ENSBTAG00000049753	OR6C69	ENSBTAT00000008283.6	Transcript	downstream_gene_variant	-	5:g.59258286G>T	-	-	OR6C69	out		1.3055	1.281	3.9086	0.1213	4	55	175	125	96
5	59277324	rs384097973	G/A	G	ENSBTAG00000054193	OR6C74C	ENSBTAT00000044012.4	Transcript	downstream_gene_variant	-	5:g.59277324A>G	-	-	OR6C74C	out	2.2595	0.5757	0.0889	0.0444	0.0347	194	143	23	65	97
5	61466129	rs109792839	C/T	C	-	-	-	-	intergenic_variant	-	5:g.61466129T>C	-	-	ENSBTAG00000051433	out	0.9166	3.4865		0.0234	0.6284	88	102	6	11	19
5	66505372	rs110923108	T/C	T	-	-	-	-	intergenic_variant	-	5:g.66505372C>T	-	-	PAH	out	2.6635	2.3468	0.5522	0.4108	1.8209	144	111	16	23	46
5	69377616	rs136314281	C/T	C	ENSBTAG00000044663	5S_rRNA	ENSBTAT00000062096.2	Transcript	downstream_gene_variant	-	5:g.69377616T>C	-	-	NUAK1	out	0.8906	5.3204		0.8153	0.0512	111	120	19	15	12
5	69698341	rs110137108	A/G	A	ENSBTAG00000002127	TCP11L2	ENSBTAT00000002748.5	Transcript	intron_variant	-	5:g.69698341G>A	-	-	POLR3B	out	3.4203	3.2347	1.3052	2.9684	1.4013	169	140	30	105	32
5	69703959	rs109768027	C/T	C	ENSBTAG00000002127	TCP11L2	ENSBTAT00000002748.5	Transcript	intron_variant	-	5:g.69703959T>C	-	-	POLR3B	out	3.6865	1.2324	0.8559	2.6791	1.5815	168	141	31	106	34
5	69708507	rs109928164	C/T	C	ENSBTAG00000002127	TCP11L2	ENSBTAT00000002748.5	Transcript	intron_variant	-	5:g.69708507T>C	-	-	POLR3B	out	2.5681	1.0888	0.2629	2.4988	0.8888	171	148	34	107	29
5	69710155	rs109294539	C/T	C	ENSBTAG00000002127	TCP11L2	ENSBTAT00000002748.5	Transcript	intron_variant	-	5:g.69710155T>C	-	-	POLR3B	out	2.2241	2.7151	0.3808	1.7544	0.8247	170	146	32	109	32
5	69714679	rs110063612	G/A	G	ENSBTAG00000002127	TCP11L2	ENSBTAT00000002748.5	Transcript	downstream_gene_variant	-	5:g.69714679A>G	-	-	POLR3B	out	3.1403	1.8266	0.8997	4.662	1.572	170	141	32	107	36
5	69717430	rs110042408	C/T	C	ENSBTAG00000002127	TCP11L2	ENSBTAT00000002748.5	Transcript	downstream_gene_variant	-	5:g.69717430T>C	-	-	POLR3B	out	2.3199	0.686	0.2567	0.0854	0.5161	155	119	18	22	22
5	69717430	rs110042408	C/T	C	ENSBTAG00000004781	POLR3B	ENSBTAT00000038043.5	Transcript	upstream_gene_variant	-	5:g.69717430T>C	-	-	POLR3B	out	2.3199	0.686	0.2567	0.0854	0.5161	155	119	18	22	22
5	69719359	rs109304383	G/A	G	ENSBTAG00000004781	POLR3B	ENSBTAT00000038043.5	Transcript	upstream_gene_variant	-	5:g.69719359A>G	-	-	POLR3B	out	2.336	0.6413	0.5617	0.0028	0.9622	157	126	18	22	23
5	69719616	rs111000339	A/G	A	ENSBTAG00000004781	POLR3B	ENSBTAT00000038043.5	Transcript	upstream_gene_variant	-	5:g.69719616G>A	-	-	POLR3B	out	2.707	2.9678	0.431	0.0161	1.052	157	120	18	23	23
5	69721023	rs211228015	C/A	A	ENSBTAG00000004781	POLR3B	ENSBTAT00000038043.5	Transcript	upstream_gene_variant	-	5:g.69721023C>A	-	-	POLR3B	out	0.1766	0.3224	1.1425	1.546	6.2074	1	20	99	59	150
5	69721459	rs132679444	G/T	G	ENSBTAG00000004781	POLR3B	ENSBTAT00000038043.5	Transcript	upstream_gene_variant	-	5:g.69721459T>G	-	-	POLR3B	out	3.9024	4.5636	0.2013	0.8263		156	121	20	23	26
5	69722086	rs211018407	G/T	T	ENSBTAG00000004781	POLR3B	ENSBTAT00000038043.5	Transcript	5_prime_UTR_variant	-	5:g.69722086G>T	-	-	POLR3B	out	0.1783	0.5688	1.18	0.644	4.1351	1	22	101	63	147
5	69724265	rs384341118	A/T	T	ENSBTAG00000004781	POLR3B	ENSBTAT00000038043.5	Transcript	intron_variant	-	5:g.69724265A>T	-	-	POLR3B	out	0.177	0.9294	1.8249	1.2289	3.8245	1	21	100	63	149
5	69725021	rs110448759	C/T	C	ENSBTAG00000004781	POLR3B	ENSBTAT00000038043.5	Transcript	intron_variant	-	5:g.69725021T>C	-	-	POLR3B	out	3.4133	6.3147	0.3614	0.2622		155	113	19	24	21
5	69731141	rs380719392	G/A	G	ENSBTAG00000004781	POLR3B	ENSBTAT00000038043.5	Transcript	intron_variant	-	5:g.69731141A>G	-	-	POLR3B	out	3.1301	7.7384	0.6831	0.467	0.1376	156	113	17	25	23
5	69733100	rs209149942	T/A	T	ENSBTAG00000004781	POLR3B	ENSBTAT00000038043.5	Transcript	intron_variant	-	5:g.69733100A>T	-	-	POLR3B	out	1.1949	2.4001	0.3084	0.607	0.0098	155	116	17	24	23
5	69733993	rs136937643	G/A	G	ENSBTAG00000004781	POLR3B	ENSBTAT00000038043.5	Transcript	intron_variant	-	5:g.69733993A>G	-	-	POLR3B	out	0.5042	3.1422	0.1992	0.9875		154	117	18	23	26
5	69735162	rs109615382	A/G	A	ENSBTAG00000004781	POLR3B	ENSBTAT00000038043.5	Transcript	intron_variant	-	5:g.69735162G>A	-	-	POLR3B	out	0.7375	4.0256	0.0497	0.6703	0.1644	155	115	18	23	21
5	69740047	rs109472977	G/A	G	ENSBTAG00000004781	POLR3B	ENSBTAT00000038043.5	Transcript	intron_variant	-	5:g.69740047A>G	-	-	POLR3B	out	2.3091	3.349	0.1241	0.0237	0.0806	156	117	17	24	22
5	69740082	rs109513161	A/T	A	ENSBTAG00000004781	POLR3B	ENSBTAT00000038043.5	Transcript	intron_variant	-	5:g.69740082T>A	-	-	POLR3B	out	1.75	6.0148	0.5318	0.4397	0.0113	156	114	17	23	22
5	71362839	rs137588623	C/G	C	-	-	-	-	intergenic_variant	-	5:g.71362839G>C	-	-	TIMP3	5_70672981_71556184	0.2046	3.8924	1.229	1.032	0.0008	147	110	38	42	26
5	71364209	rs137169719	C/A	C	-	-	-	-	intergenic_variant	-	5:g.71364209A>C	-	-	TIMP3	5_70672981_71556184	0.8041	2.9862	1.2031	0.4302	0.1063	142	112	31	42	28
5	71364888	rs43440913	G/A	G	-	-	-	-	intergenic_variant	-	5:g.71364888A>G	-	-	TIMP3	5_70672981_71556184	0.5461	2.4412	0.5729	0.1075		147	109	30	38	26
5	71372945	rs42793340	G/A	G	-	-	-	-	intergenic_variant	-	5:g.71372945A>G	-	-	TIMP3	5_70672981_71556184	1.4229	6.1359	1.4236	1.3823		148	108	30	39	31
5	71381326	rs110577588	A/G	A	-	-	-	-	intergenic_variant	-	5:g.71381326G>A	-	-	TIMP3	5_70672981_71556184	0.041	6.1857	1.5093	0.9776		146	110	28	41	28
5	71384501	rs110650834	A/T	A	ENSBTAG00000020638	TIMP3	ENSBTAT00000027504.4	Transcript	upstream_gene_variant	-	5:g.71384501T>A	-	-	TIMP3	5_70672981_71556184	2.4453	7.0036	0.8334	0.2545	0.0905	145	112	40	41	24
5	71390056	rs42793407	T/G	T	ENSBTAG00000020638	TIMP3	ENSBTAT00000027504.4	Transcript	intron_variant	-	5:g.71390056G>T	-	-	TIMP3	5_70672981_71556184	3.1537	6.2488	1.0424	1.3267	0.0906	144	104	30	38	27
5	74871233	rs109415634	G/T	G	-	-	-	-	intergenic_variant	-	5:g.74871233T>G	-	-	TXN2	out	0.1517	3.6077		0.0084		99	152	21	43	35
5	79788023	rs207776509	A/T	T	-	-	-	-	intergenic_variant	-	5:g.79788023A>T	-	-	TMTC1	out	0.3098		1.9214	2.8842	6.7265	3	7	79	114	89
5	79794467	rs110655709	T/A	A	-	-	-	-	intergenic_variant	-	5:g.79794467T>A	-	-	TMTC1	out	0.1947		1.3931	0.6062	2.9727	2	7	82	113	84
5	79810369	rs110551620	G/A	A	ENSBTAG00000005370	TMTC1	ENSBTAT00000007064.6	Transcript	intron_variant	-	5:g.79810369G>A	-	-	TMTC1	out	0.3895		0.6045	2.3488	2.4723	3	11	93	123	87
5	79810369	rs110551620	G/A	A	ENSBTAG00000005370	TMTC1	ENSBTAT00000068011.1	Transcript	intron_variant	-	5:g.79810369G>A	-	-	TMTC1	out	0.3895		0.6045	2.3488	2.4723	3	11	93	123	87
5	79810369	rs110551620	G/A	A	ENSBTAG00000005370	TMTC1	ENSBTAT00000074699.1	Transcript	intron_variant	-	5:g.79810369G>A	-	-	TMTC1	out	0.3895		0.6045	2.3488	2.4723	3	11	93	123	87
5	79810369	rs110551620	G/A	A	ENSBTAG00000005370	TMTC1	ENSBTAT00000075592.1	Transcript	intron_variant	-	5:g.79810369G>A	-	-	TMTC1	out	0.3895		0.6045	2.3488	2.4723	3	11	93	123	87
5	79810369	rs110551620	G/A	A	ENSBTAG00000005370	TMTC1	ENSBTAT00000078017.1	Transcript	intron_variant	-	5:g.79810369G>A	-	-	TMTC1	out	0.3895		0.6045	2.3488	2.4723	3	11	93	123	87
5	79812361	rs378942938	G/A	A	ENSBTAG00000005370	TMTC1	ENSBTAT00000007064.6	Transcript	intron_variant	-	5:g.79812361G>A	-	-	TMTC1	out		0.376	0.7594	0.02	2.6499	3	8	89	123	85
5	79812361	rs378942938	G/A	A	ENSBTAG00000005370	TMTC1	ENSBTAT00000068011.1	Transcript	intron_variant	-	5:g.79812361G>A	-	-	TMTC1	out		0.376	0.7594	0.02	2.6499	3	8	89	123	85
5	79812361	rs378942938	G/A	A	ENSBTAG00000005370	TMTC1	ENSBTAT00000074699.1	Transcript	intron_variant	-	5:g.79812361G>A	-	-	TMTC1	out		0.376	0.7594	0.02	2.6499	3	8	89	123	85
5	79812361	rs378942938	G/A	A	ENSBTAG00000005370	TMTC1	ENSBTAT00000075592.1	Transcript	intron_variant	-	5:g.79812361G>A	-	-	TMTC1	out		0.376	0.7594	0.02	2.6499	3	8	89	123	85
5	79812361	rs378942938	G/A	A	ENSBTAG00000005370	TMTC1	ENSBTAT00000078017.1	Transcript	intron_variant	-	5:g.79812361G>A	-	-	TMTC1	out		0.376	0.7594	0.02	2.6499	3	8	89	123	85
5	79813191	rs109452294	C/T	T	ENSBTAG00000005370	TMTC1	ENSBTAT00000007064.6	Transcript	intron_variant	-	5:g.79813191C>T	-	-	TMTC1	out		0.7223	1.4318	0.2053	3.1326	3	10	91	126	81
5	79813191	rs109452294	C/T	T	ENSBTAG00000005370	TMTC1	ENSBTAT00000068011.1	Transcript	intron_variant	-	5:g.79813191C>T	-	-	TMTC1	out		0.7223	1.4318	0.2053	3.1326	3	10	91	126	81
5	79813191	rs109452294	C/T	T	ENSBTAG00000005370	TMTC1	ENSBTAT00000074699.1	Transcript	intron_variant	-	5:g.79813191C>T	-	-	TMTC1	out		0.7223	1.4318	0.2053	3.1326	3	10	91	126	81
5	79813191	rs109452294	C/T	T	ENSBTAG00000005370	TMTC1	ENSBTAT00000075592.1	Transcript	intron_variant	-	5:g.79813191C>T	-	-	TMTC1	out		0.7223	1.4318	0.2053	3.1326	3	10	91	126	81
5	79813191	rs109452294	C/T	T	ENSBTAG00000005370	TMTC1	ENSBTAT00000078017.1	Transcript	intron_variant	-	5:g.79813191C>T	-	-	TMTC1	out		0.7223	1.4318	0.2053	3.1326	3	10	91	126	81
5	79813306	rs209974456	G/A	A	ENSBTAG00000005370	TMTC1	ENSBTAT00000007064.6	Transcript	intron_variant	-	5:g.79813306G>A	-	-	TMTC1	out		0.9637	0.6196	0.437	2.6845	4	11	91	124	84
5	79813306	rs209974456	G/A	A	ENSBTAG00000005370	TMTC1	ENSBTAT00000068011.1	Transcript	intron_variant	-	5:g.79813306G>A	-	-	TMTC1	out		0.9637	0.6196	0.437	2.6845	4	11	91	124	84
5	79813306	rs209974456	G/A	A	ENSBTAG00000005370	TMTC1	ENSBTAT00000074699.1	Transcript	intron_variant	-	5:g.79813306G>A	-	-	TMTC1	out		0.9637	0.6196	0.437	2.6845	4	11	91	124	84
5	79813306	rs209974456	G/A	A	ENSBTAG00000005370	TMTC1	ENSBTAT00000075592.1	Transcript	intron_variant	-	5:g.79813306G>A	-	-	TMTC1	out		0.9637	0.6196	0.437	2.6845	4	11	91	124	84
5	79813306	rs209974456	G/A	A	ENSBTAG00000005370	TMTC1	ENSBTAT00000078017.1	Transcript	intron_variant	-	5:g.79813306G>A	-	-	TMTC1	out		0.9637	0.6196	0.437	2.6845	4	11	91	124	84
5	79813322	rs109739718	C/T	T	ENSBTAG00000005370	TMTC1	ENSBTAT00000007064.6	Transcript	intron_variant	-	5:g.79813322C>T	-	-	TMTC1	out		0.7036	1.4698	0.291	2.8784	4	10	92	123	86
5	79813322	rs109739718	C/T	T	ENSBTAG00000005370	TMTC1	ENSBTAT00000068011.1	Transcript	intron_variant	-	5:g.79813322C>T	-	-	TMTC1	out		0.7036	1.4698	0.291	2.8784	4	10	92	123	86
5	79813322	rs109739718	C/T	T	ENSBTAG00000005370	TMTC1	ENSBTAT00000074699.1	Transcript	intron_variant	-	5:g.79813322C>T	-	-	TMTC1	out		0.7036	1.4698	0.291	2.8784	4	10	92	123	86
5	79813322	rs109739718	C/T	T	ENSBTAG00000005370	TMTC1	ENSBTAT00000075592.1	Transcript	intron_variant	-	5:g.79813322C>T	-	-	TMTC1	out		0.7036	1.4698	0.291	2.8784	4	10	92	123	86
5	79813322	rs109739718	C/T	T	ENSBTAG00000005370	TMTC1	ENSBTAT00000078017.1	Transcript	intron_variant	-	5:g.79813322C>T	-	-	TMTC1	out		0.7036	1.4698	0.291	2.8784	4	10	92	123	86
5	79815092	rs208908351	T/G	G	ENSBTAG00000005370	TMTC1	ENSBTAT00000007064.6	Transcript	intron_variant	-	5:g.79815092T>G	-	-	TMTC1	out			0.2351	0.0487	2.8109	3	12	94	126	83
5	79815092	rs208908351	T/G	G	ENSBTAG00000005370	TMTC1	ENSBTAT00000068011.1	Transcript	intron_variant	-	5:g.79815092T>G	-	-	TMTC1	out			0.2351	0.0487	2.8109	3	12	94	126	83
5	79815092	rs208908351	T/G	G	ENSBTAG00000005370	TMTC1	ENSBTAT00000074699.1	Transcript	intron_variant	-	5:g.79815092T>G	-	-	TMTC1	out			0.2351	0.0487	2.8109	3	12	94	126	83
5	79815092	rs208908351	T/G	G	ENSBTAG00000005370	TMTC1	ENSBTAT00000075592.1	Transcript	intron_variant	-	5:g.79815092T>G	-	-	TMTC1	out			0.2351	0.0487	2.8109	3	12	94	126	83
5	79815092	rs208908351	T/G	G	ENSBTAG00000005370	TMTC1	ENSBTAT00000078017.1	Transcript	intron_variant	-	5:g.79815092T>G	-	-	TMTC1	out			0.2351	0.0487	2.8109	3	12	94	126	83
5	79817159	rs210688102	G/C	C	ENSBTAG00000005370	TMTC1	ENSBTAT00000007064.6	Transcript	intron_variant	-	5:g.79817159G>C	-	-	TMTC1	out		0.0325	4.9728	2.5068	8.484	2	7	80	113	85
5	79817159	rs210688102	G/C	C	ENSBTAG00000005370	TMTC1	ENSBTAT00000068011.1	Transcript	intron_variant	-	5:g.79817159G>C	-	-	TMTC1	out		0.0325	4.9728	2.5068	8.484	2	7	80	113	85
5	79817159	rs210688102	G/C	C	ENSBTAG00000005370	TMTC1	ENSBTAT00000074699.1	Transcript	intron_variant	-	5:g.79817159G>C	-	-	TMTC1	out		0.0325	4.9728	2.5068	8.484	2	7	80	113	85
5	79817159	rs210688102	G/C	C	ENSBTAG00000005370	TMTC1	ENSBTAT00000075592.1	Transcript	intron_variant	-	5:g.79817159G>C	-	-	TMTC1	out		0.0325	4.9728	2.5068	8.484	2	7	80	113	85
5	79817159	rs210688102	G/C	C	ENSBTAG00000005370	TMTC1	ENSBTAT00000078017.1	Transcript	intron_variant	-	5:g.79817159G>C	-	-	TMTC1	out		0.0325	4.9728	2.5068	8.484	2	7	80	113	85
5	79819731	rs208067277	C/T	T	ENSBTAG00000005370	TMTC1	ENSBTAT00000007064.6	Transcript	intron_variant	-	5:g.79819731C>T	-	-	TMTC1	out			1.1885	2.3148	1.3105	3	11	93	128	87
5	79819731	rs208067277	C/T	T	ENSBTAG00000005370	TMTC1	ENSBTAT00000068011.1	Transcript	intron_variant	-	5:g.79819731C>T	-	-	TMTC1	out			1.1885	2.3148	1.3105	3	11	93	128	87
5	79819731	rs208067277	C/T	T	ENSBTAG00000005370	TMTC1	ENSBTAT00000074699.1	Transcript	intron_variant	-	5:g.79819731C>T	-	-	TMTC1	out			1.1885	2.3148	1.3105	3	11	93	128	87
5	79819731	rs208067277	C/T	T	ENSBTAG00000005370	TMTC1	ENSBTAT00000075592.1	Transcript	intron_variant	-	5:g.79819731C>T	-	-	TMTC1	out			1.1885	2.3148	1.3105	3	11	93	128	87
5	79819731	rs208067277	C/T	T	ENSBTAG00000005370	TMTC1	ENSBTAT00000078017.1	Transcript	intron_variant	-	5:g.79819731C>T	-	-	TMTC1	out			1.1885	2.3148	1.3105	3	11	93	128	87
5	79820154	rs209086308	C/T	T	ENSBTAG00000005370	TMTC1	ENSBTAT00000007064.6	Transcript	intron_variant	-	5:g.79820154C>T	-	-	TMTC1	out			0.7943	2.9145	1.9609	3	10	92	124	87
5	79820154	rs209086308	C/T	T	ENSBTAG00000005370	TMTC1	ENSBTAT00000068011.1	Transcript	intron_variant	-	5:g.79820154C>T	-	-	TMTC1	out			0.7943	2.9145	1.9609	3	10	92	124	87
5	79820154	rs209086308	C/T	T	ENSBTAG00000005370	TMTC1	ENSBTAT00000074699.1	Transcript	intron_variant	-	5:g.79820154C>T	-	-	TMTC1	out			0.7943	2.9145	1.9609	3	10	92	124	87
5	79820154	rs209086308	C/T	T	ENSBTAG00000005370	TMTC1	ENSBTAT00000075592.1	Transcript	intron_variant	-	5:g.79820154C>T	-	-	TMTC1	out			0.7943	2.9145	1.9609	3	10	92	124	87
5	79820154	rs209086308	C/T	T	ENSBTAG00000005370	TMTC1	ENSBTAT00000078017.1	Transcript	intron_variant	-	5:g.79820154C>T	-	-	TMTC1	out			0.7943	2.9145	1.9609	3	10	92	124	87
5	79820210	rs209626839	G/A	A	ENSBTAG00000005370	TMTC1	ENSBTAT00000007064.6	Transcript	intron_variant	-	5:g.79820210G>A	-	-	TMTC1	out		0.0487	2.092	1.7243	3.0759	4	10	92	124	84
5	79820210	rs209626839	G/A	A	ENSBTAG00000005370	TMTC1	ENSBTAT00000068011.1	Transcript	intron_variant	-	5:g.79820210G>A	-	-	TMTC1	out		0.0487	2.092	1.7243	3.0759	4	10	92	124	84
5	79820210	rs209626839	G/A	A	ENSBTAG00000005370	TMTC1	ENSBTAT00000074699.1	Transcript	intron_variant	-	5:g.79820210G>A	-	-	TMTC1	out		0.0487	2.092	1.7243	3.0759	4	10	92	124	84
5	79820210	rs209626839	G/A	A	ENSBTAG00000005370	TMTC1	ENSBTAT00000075592.1	Transcript	intron_variant	-	5:g.79820210G>A	-	-	TMTC1	out		0.0487	2.092	1.7243	3.0759	4	10	92	124	84
5	79820210	rs209626839	G/A	A	ENSBTAG00000005370	TMTC1	ENSBTAT00000078017.1	Transcript	intron_variant	-	5:g.79820210G>A	-	-	TMTC1	out		0.0487	2.092	1.7243	3.0759	4	10	92	124	84
5	79820768	rs210092408	T/C	C	ENSBTAG00000005370	TMTC1	ENSBTAT00000007064.6	Transcript	intron_variant	-	5:g.79820768T>C	-	-	TMTC1	out		0.4915	0.4163	2.4652	2.1918	3	11	96	125	89
5	79820768	rs210092408	T/C	C	ENSBTAG00000005370	TMTC1	ENSBTAT00000068011.1	Transcript	intron_variant	-	5:g.79820768T>C	-	-	TMTC1	out		0.4915	0.4163	2.4652	2.1918	3	11	96	125	89
5	79820768	rs210092408	T/C	C	ENSBTAG00000005370	TMTC1	ENSBTAT00000074699.1	Transcript	intron_variant	-	5:g.79820768T>C	-	-	TMTC1	out		0.4915	0.4163	2.4652	2.1918	3	11	96	125	89
5	79820768	rs210092408	T/C	C	ENSBTAG00000005370	TMTC1	ENSBTAT00000075592.1	Transcript	intron_variant	-	5:g.79820768T>C	-	-	TMTC1	out		0.4915	0.4163	2.4652	2.1918	3	11	96	125	89
5	79820768	rs210092408	T/C	C	ENSBTAG00000005370	TMTC1	ENSBTAT00000078017.1	Transcript	intron_variant	-	5:g.79820768T>C	-	-	TMTC1	out		0.4915	0.4163	2.4652	2.1918	3	11	96	125	89
5	79823818	rs380869091	G/T	T	ENSBTAG00000005370	TMTC1	ENSBTAT00000007064.6	Transcript	intron_variant	-	5:g.79823818G>T	-	-	TMTC1	out		0.9629	1.6651	1.8209	2.2897	3	10	93	127	85
5	79823818	rs380869091	G/T	T	ENSBTAG00000005370	TMTC1	ENSBTAT00000068011.1	Transcript	intron_variant	-	5:g.79823818G>T	-	-	TMTC1	out		0.9629	1.6651	1.8209	2.2897	3	10	93	127	85
5	79823818	rs380869091	G/T	T	ENSBTAG00000005370	TMTC1	ENSBTAT00000074699.1	Transcript	intron_variant	-	5:g.79823818G>T	-	-	TMTC1	out		0.9629	1.6651	1.8209	2.2897	3	10	93	127	85
5	79823818	rs380869091	G/T	T	ENSBTAG00000005370	TMTC1	ENSBTAT00000075592.1	Transcript	intron_variant	-	5:g.79823818G>T	-	-	TMTC1	out		0.9629	1.6651	1.8209	2.2897	3	10	93	127	85
5	79823818	rs380869091	G/T	T	ENSBTAG00000005370	TMTC1	ENSBTAT00000078017.1	Transcript	intron_variant	-	5:g.79823818G>T	-	-	TMTC1	out		0.9629	1.6651	1.8209	2.2897	3	10	93	127	85
5	79838411	rs210195478	T/G	G	ENSBTAG00000005370	TMTC1	ENSBTAT00000007064.6	Transcript	intron_variant	-	5:g.79838411T>G	-	-	TMTC1	out		0.2309	3.317	3.2679	2.1482	3	7	84	117	89
5	79838411	rs210195478	T/G	G	ENSBTAG00000005370	TMTC1	ENSBTAT00000068011.1	Transcript	intron_variant	-	5:g.79838411T>G	-	-	TMTC1	out		0.2309	3.317	3.2679	2.1482	3	7	84	117	89
5	79838411	rs210195478	T/G	G	ENSBTAG00000005370	TMTC1	ENSBTAT00000074699.1	Transcript	intron_variant	-	5:g.79838411T>G	-	-	TMTC1	out		0.2309	3.317	3.2679	2.1482	3	7	84	117	89
5	79838411	rs210195478	T/G	G	ENSBTAG00000005370	TMTC1	ENSBTAT00000075592.1	Transcript	intron_variant	-	5:g.79838411T>G	-	-	TMTC1	out		0.2309	3.317	3.2679	2.1482	3	7	84	117	89
5	79838411	rs210195478	T/G	G	ENSBTAG00000005370	TMTC1	ENSBTAT00000078017.1	Transcript	intron_variant	-	5:g.79838411T>G	-	-	TMTC1	out		0.2309	3.317	3.2679	2.1482	3	7	84	117	89
5	79846505	rs207846298	G/C	C	ENSBTAG00000005370	TMTC1	ENSBTAT00000007064.6	Transcript	intron_variant	-	5:g.79846505G>C	-	-	TMTC1	out		0.0042	2.3414	1.9144	2.143	2	7	84	114	90
5	79846505	rs207846298	G/C	C	ENSBTAG00000005370	TMTC1	ENSBTAT00000068011.1	Transcript	intron_variant	-	5:g.79846505G>C	-	-	TMTC1	out		0.0042	2.3414	1.9144	2.143	2	7	84	114	90
5	79846505	rs207846298	G/C	C	ENSBTAG00000005370	TMTC1	ENSBTAT00000074699.1	Transcript	intron_variant	-	5:g.79846505G>C	-	-	TMTC1	out		0.0042	2.3414	1.9144	2.143	2	7	84	114	90
5	79846505	rs207846298	G/C	C	ENSBTAG00000005370	TMTC1	ENSBTAT00000075592.1	Transcript	intron_variant	-	5:g.79846505G>C	-	-	TMTC1	out		0.0042	2.3414	1.9144	2.143	2	7	84	114	90
5	79846505	rs207846298	G/C	C	ENSBTAG00000005370	TMTC1	ENSBTAT00000078017.1	Transcript	intron_variant	-	5:g.79846505G>C	-	-	TMTC1	out		0.0042	2.3414	1.9144	2.143	2	7	84	114	90
5	79870761	rs109857085	T/C	C	ENSBTAG00000005370	TMTC1	ENSBTAT00000007064.6	Transcript	intron_variant	-	5:g.79870761T>C	-	-	TMTC1	out		0.0748	3.4516	4.0987	0.2444	3	10	90	128	88
5	79870761	rs109857085	T/C	C	ENSBTAG00000005370	TMTC1	ENSBTAT00000068011.1	Transcript	intron_variant	-	5:g.79870761T>C	-	-	TMTC1	out		0.0748	3.4516	4.0987	0.2444	3	10	90	128	88
5	79870761	rs109857085	T/C	C	ENSBTAG00000005370	TMTC1	ENSBTAT00000074699.1	Transcript	intron_variant	-	5:g.79870761T>C	-	-	TMTC1	out		0.0748	3.4516	4.0987	0.2444	3	10	90	128	88
5	79870761	rs109857085	T/C	C	ENSBTAG00000005370	TMTC1	ENSBTAT00000075592.1	Transcript	intron_variant	-	5:g.79870761T>C	-	-	TMTC1	out		0.0748	3.4516	4.0987	0.2444	3	10	90	128	88
5	79870761	rs109857085	T/C	C	ENSBTAG00000005370	TMTC1	ENSBTAT00000078017.1	Transcript	intron_variant	-	5:g.79870761T>C	-	-	TMTC1	out		0.0748	3.4516	4.0987	0.2444	3	10	90	128	88
5	79882589	rs210561355	G/A	A	ENSBTAG00000005370	TMTC1	ENSBTAT00000007064.6	Transcript	intron_variant	-	5:g.79882589G>A	-	-	TMTC1	out	0.0939		2.7495	1.5236	0.3124	18	15	109	119	111
5	79882589	rs210561355	G/A	A	ENSBTAG00000005370	TMTC1	ENSBTAT00000068011.1	Transcript	intron_variant	-	5:g.79882589G>A	-	-	TMTC1	out	0.0939		2.7495	1.5236	0.3124	18	15	109	119	111
5	79882589	rs210561355	G/A	A	ENSBTAG00000005370	TMTC1	ENSBTAT00000074699.1	Transcript	intron_variant	-	5:g.79882589G>A	-	-	TMTC1	out	0.0939		2.7495	1.5236	0.3124	18	15	109	119	111
5	79882589	rs210561355	G/A	A	ENSBTAG00000005370	TMTC1	ENSBTAT00000075592.1	Transcript	intron_variant	-	5:g.79882589G>A	-	-	TMTC1	out	0.0939		2.7495	1.5236	0.3124	18	15	109	119	111
5	79882589	rs210561355	G/A	A	ENSBTAG00000005370	TMTC1	ENSBTAT00000078017.1	Transcript	intron_variant	-	5:g.79882589G>A	-	-	TMTC1	out	0.0939		2.7495	1.5236	0.3124	18	15	109	119	111
5	79883436	rs207648038	G/A	A	ENSBTAG00000005370	TMTC1	ENSBTAT00000007064.6	Transcript	intron_variant	-	5:g.79883436G>A	-	-	TMTC1	out	0.1822	0.0003	2.0433	3.1463	1.2331	2	6	91	110	87
5	79883436	rs207648038	G/A	A	ENSBTAG00000005370	TMTC1	ENSBTAT00000068011.1	Transcript	intron_variant	-	5:g.79883436G>A	-	-	TMTC1	out	0.1822	0.0003	2.0433	3.1463	1.2331	2	6	91	110	87
5	79883436	rs207648038	G/A	A	ENSBTAG00000005370	TMTC1	ENSBTAT00000074699.1	Transcript	intron_variant	-	5:g.79883436G>A	-	-	TMTC1	out	0.1822	0.0003	2.0433	3.1463	1.2331	2	6	91	110	87
5	79883436	rs207648038	G/A	A	ENSBTAG00000005370	TMTC1	ENSBTAT00000075592.1	Transcript	intron_variant	-	5:g.79883436G>A	-	-	TMTC1	out	0.1822	0.0003	2.0433	3.1463	1.2331	2	6	91	110	87
5	79883436	rs207648038	G/A	A	ENSBTAG00000005370	TMTC1	ENSBTAT00000078017.1	Transcript	intron_variant	-	5:g.79883436G>A	-	-	TMTC1	out	0.1822	0.0003	2.0433	3.1463	1.2331	2	6	91	110	87
5	79886160	rs207854189	G/A	A	ENSBTAG00000005370	TMTC1	ENSBTAT00000007064.6	Transcript	intron_variant	-	5:g.79886160G>A	-	-	TMTC1	out			3.3773	2.2393	1.0795	2	6	105	116	101
5	79886160	rs207854189	G/A	A	ENSBTAG00000005370	TMTC1	ENSBTAT00000068011.1	Transcript	intron_variant	-	5:g.79886160G>A	-	-	TMTC1	out			3.3773	2.2393	1.0795	2	6	105	116	101
5	79886160	rs207854189	G/A	A	ENSBTAG00000005370	TMTC1	ENSBTAT00000074699.1	Transcript	intron_variant	-	5:g.79886160G>A	-	-	TMTC1	out			3.3773	2.2393	1.0795	2	6	105	116	101
5	79886160	rs207854189	G/A	A	ENSBTAG00000005370	TMTC1	ENSBTAT00000075592.1	Transcript	intron_variant	-	5:g.79886160G>A	-	-	TMTC1	out			3.3773	2.2393	1.0795	2	6	105	116	101
5	79886160	rs207854189	G/A	A	ENSBTAG00000005370	TMTC1	ENSBTAT00000078017.1	Transcript	intron_variant	-	5:g.79886160G>A	-	-	TMTC1	out			3.3773	2.2393	1.0795	2	6	105	116	101
5	94213725	rs381519077	C/A	A	ENSBTAG00000000369	EPS8	ENSBTAT00000000479.6	Transcript	intron_variant	-	5:g.94213725C>A	-	-	EPS8	out	2.5056	2.6298	0.1566	0.9474	0.4832	112	102	13	20	10
5	94213725	rs381519077	C/A	A	ENSBTAG00000000369	EPS8	ENSBTAT00000029983.5	Transcript	intron_variant	-	5:g.94213725C>A	-	-	EPS8	out	2.5056	2.6298	0.1566	0.9474	0.4832	112	102	13	20	10
5	94213725	rs381519077	C/A	A	ENSBTAG00000000369	EPS8	ENSBTAT00000072625.1	Transcript	intron_variant	-	5:g.94213725C>A	-	-	EPS8	out	2.5056	2.6298	0.1566	0.9474	0.4832	112	102	13	20	10
5	94213725	rs381519077	C/A	A	ENSBTAG00000000369	EPS8	ENSBTAT00000084510.1	Transcript	intron_variant	-	5:g.94213725C>A	-	-	EPS8	out	2.5056	2.6298	0.1566	0.9474	0.4832	112	102	13	20	10
5	94220464	rs110510145	T/G	G	ENSBTAG00000000369	EPS8	ENSBTAT00000000479.6	Transcript	intron_variant	-	5:g.94220464T>G	-	-	EPS8	out	1.5911	2.9484	0.0802	0.845	0.5505	111	106	12	19	7
5	94220464	rs110510145	T/G	G	ENSBTAG00000000369	EPS8	ENSBTAT00000029983.5	Transcript	intron_variant	-	5:g.94220464T>G	-	-	EPS8	out	1.5911	2.9484	0.0802	0.845	0.5505	111	106	12	19	7
5	94220464	rs110510145	T/G	G	ENSBTAG00000000369	EPS8	ENSBTAT00000072625.1	Transcript	intron_variant	-	5:g.94220464T>G	-	-	EPS8	out	1.5911	2.9484	0.0802	0.845	0.5505	111	106	12	19	7
5	94220464	rs110510145	T/G	G	ENSBTAG00000000369	EPS8	ENSBTAT00000084510.1	Transcript	intron_variant	-	5:g.94220464T>G	-	-	EPS8	out	1.5911	2.9484	0.0802	0.845	0.5505	111	106	12	19	7
5	94222702	rs110785779	C/T	T	ENSBTAG00000000369	EPS8	ENSBTAT00000000479.6	Transcript	intron_variant	-	5:g.94222702C>T	-	-	EPS8	out	0.8883	3.7098	0.0965	0.6794	0.0292	137	110	37	19	8
5	94222702	rs110785779	C/T	T	ENSBTAG00000000369	EPS8	ENSBTAT00000029983.5	Transcript	intron_variant	-	5:g.94222702C>T	-	-	EPS8	out	0.8883	3.7098	0.0965	0.6794	0.0292	137	110	37	19	8
5	94222702	rs110785779	C/T	T	ENSBTAG00000000369	EPS8	ENSBTAT00000072625.1	Transcript	intron_variant	-	5:g.94222702C>T	-	-	EPS8	out	0.8883	3.7098	0.0965	0.6794	0.0292	137	110	37	19	8
5	94222702	rs110785779	C/T	T	ENSBTAG00000000369	EPS8	ENSBTAT00000084510.1	Transcript	intron_variant	-	5:g.94222702C>T	-	-	EPS8	out	0.8883	3.7098	0.0965	0.6794	0.0292	137	110	37	19	8
5	94226114	rs211328616	C/T	T	ENSBTAG00000000369	EPS8	ENSBTAT00000000479.6	Transcript	intron_variant	-	5:g.94226114C>T	-	-	EPS8	out	2.1749	4.5439	0.0087	0.2495	0.4575	110	109	12	21	8
5	94226114	rs211328616	C/T	T	ENSBTAG00000000369	EPS8	ENSBTAT00000029983.5	Transcript	intron_variant	-	5:g.94226114C>T	-	-	EPS8	out	2.1749	4.5439	0.0087	0.2495	0.4575	110	109	12	21	8
5	94226114	rs211328616	C/T	T	ENSBTAG00000000369	EPS8	ENSBTAT00000072625.1	Transcript	intron_variant	-	5:g.94226114C>T	-	-	EPS8	out	2.1749	4.5439	0.0087	0.2495	0.4575	110	109	12	21	8
5	94226114	rs211328616	C/T	T	ENSBTAG00000000369	EPS8	ENSBTAT00000084510.1	Transcript	intron_variant	-	5:g.94226114C>T	-	-	EPS8	out	2.1749	4.5439	0.0087	0.2495	0.4575	110	109	12	21	8
5	94226117	rs208888540	G/A	A	ENSBTAG00000000369	EPS8	ENSBTAT00000000479.6	Transcript	intron_variant	-	5:g.94226117G>A	-	-	EPS8	out	2.2434	6.2343		0.2979	0.529	110	109	12	21	8
5	94226117	rs208888540	G/A	A	ENSBTAG00000000369	EPS8	ENSBTAT00000029983.5	Transcript	intron_variant	-	5:g.94226117G>A	-	-	EPS8	out	2.2434	6.2343		0.2979	0.529	110	109	12	21	8
5	94226117	rs208888540	G/A	A	ENSBTAG00000000369	EPS8	ENSBTAT00000072625.1	Transcript	intron_variant	-	5:g.94226117G>A	-	-	EPS8	out	2.2434	6.2343		0.2979	0.529	110	109	12	21	8
5	94226117	rs208888540	G/A	A	ENSBTAG00000000369	EPS8	ENSBTAT00000084510.1	Transcript	intron_variant	-	5:g.94226117G>A	-	-	EPS8	out	2.2434	6.2343		0.2979	0.529	110	109	12	21	8
5	94228041	rs133436666	G/A	A	ENSBTAG00000000369	EPS8	ENSBTAT00000000479.6	Transcript	intron_variant	-	5:g.94228041G>A	-	-	EPS8	out	1.4757	2.6125	0.0043		0.3929	110	107	12	21	7
5	94228041	rs133436666	G/A	A	ENSBTAG00000000369	EPS8	ENSBTAT00000029983.5	Transcript	intron_variant	-	5:g.94228041G>A	-	-	EPS8	out	1.4757	2.6125	0.0043		0.3929	110	107	12	21	7
5	94228041	rs133436666	G/A	A	ENSBTAG00000000369	EPS8	ENSBTAT00000072625.1	Transcript	intron_variant	-	5:g.94228041G>A	-	-	EPS8	out	1.4757	2.6125	0.0043		0.3929	110	107	12	21	7
5	94228041	rs133436666	G/A	A	ENSBTAG00000000369	EPS8	ENSBTAT00000084510.1	Transcript	intron_variant	-	5:g.94228041G>A	-	-	EPS8	out	1.4757	2.6125	0.0043		0.3929	110	107	12	21	7
5	95820639	rs383433643	C/T	T	ENSBTAG00000051346	-	ENSBTAT00000070045.1	Transcript	upstream_gene_variant	-	5:g.95820639C>T	-	-	GRIN2B	out	5.5227	8.9184	1.3813	0.8914	1.1529	94	100	14	8	11
5	95831173	rs134750627	C/T	T	-	-	-	-	intergenic_variant	-	5:g.95831173C>T	-	-	GRIN2B	out	3.4308	6.0704	1.7491	0.4501	0.7766	100	100	12	9	15
5	95846102	rs136794970	G/A	A	-	-	-	-	intergenic_variant	-	5:g.95846102G>A	-	-	GRIN2B	out	2.7193	2.6602	1.0952	0.6326	2.0366	91	99	13	12	9
5	95849173	rs208468933	G/C	C	-	-	-	-	intergenic_variant	-	5:g.95849173G>C	-	-	GRIN2B	out	4.1511	9.0754	1.3284	0.4784	1.2955	90	96	14	13	4
5	95854894	rs133927363	T/C	C	-	-	-	-	intergenic_variant	-	5:g.95854894T>C	-	-	GRIN2B	out	2.3384	8.642	1.6171	0.6953	0.9759	104	100	11	13	10
5	95855671	rs109285181	G/A	A	-	-	-	-	intergenic_variant	-	5:g.95855671G>A	-	-	GRIN2B	out	0.5264		2.9645		0.1396	8	26	97	112	125
5	95856412	rs208789930	G/A	A	-	-	-	-	intergenic_variant	-	5:g.95856412G>A	-	-	GRIN2B	out	1.1565		2.4775	0.063		6	31	99	110	130
5	95856613	rs109042380	C/T	T	-	-	-	-	intergenic_variant	-	5:g.95856613C>T	-	-	GRIN2B	out	0.7112		2.9919	0.1946	0.0134	8	28	101	107	131
5	95856633	rs109739193	G/A	A	-	-	-	-	intergenic_variant	-	5:g.95856633G>A	-	-	GRIN2B	out	0.6479		4.1923	0.1555		8	27	102	107	130
5	95886812	rs136989080	G/A	A	-	-	-	-	intergenic_variant	-	5:g.95886812G>A	-	-	GRIN2B	out	4.4747	5.5432	0.7176	1.7561	1.547	109	98	14	13	8
5	95889745	rs135442285	G/A	A	-	-	-	-	intergenic_variant	-	5:g.95889745G>A	-	-	GRIN2B	out	2.34	3.1777	0.2021	0.5019	1.0134	109	100	12	13	10
5	103713569	rs3423207407	T/C	C	ENSBTAG00000007024	-	ENSBTAT00000009243.4	Transcript	upstream_gene_variant	-	5:g.103713569T>C	-	-	COPS7A	out	4.1039	3.7168	1.1974	0.296	0.2847	139	73	20	13	19
5	103713569	rs3423207407	T/C	C	ENSBTAG00000011111	COPS7A	ENSBTAT00000014754.6	Transcript	downstream_gene_variant	-	5:g.103713569T>C	-	-	COPS7A	out	4.1039	3.7168	1.1974	0.296	0.2847	139	73	20	13	19
5	105140481	rs43447322	C/T	T	ENSBTAG00000007553	KCNA5	ENSBTAT00000009938.6	Transcript	downstream_gene_variant	-	5:g.105140481C>T	-	-	KCNA5	out	3.2726	0.3391	1.5528	2.1416	0.6416	192	157	87	88	58
5	105140481	rs43447322	C/T	T	ENSBTAG00000049642	-	ENSBTAT00000075525.1	Transcript	downstream_gene_variant	-	5:g.105140481C>T	-	-	KCNA5	out	3.2726	0.3391	1.5528	2.1416	0.6416	192	157	87	88	58
5	105156796	rs110434872	A/G	A	-	-	-	-	intergenic_variant	-	5:g.105156796G>A	-	-	KCNA5	out	0.7148		0.272	2.9287	0.0961	192	160	78	55	68
5	105183084	rs43446787	G/A	A	-	-	-	-	intergenic_variant	-	5:g.105183084G>A	-	-	ENSBTAG00000026522	out	1.3595	1.7741	2.6865	3.2232	1.381	146	147	47	62	42
5	105217251	rs43446742	T/C	T	-	-	-	-	intergenic_variant	-	5:g.105217251C>T	-	-	ENSBTAG00000026522	out	2.1297	0.2167	2.5478	1.4999	2.7557	153	165	47	63	41
5	107451774	rs211528280	C/T	T	ENSBTAG00000008554	NINJ2	ENSBTAT00000011277.5	Transcript	intron_variant	-	5:g.107451774C>T	-	-	NINJ2	out	0.4901	0.6867	6.7755	3.0762	5.782	20	11	80	136	109
5	107451774	rs211528280	C/T	T	ENSBTAG00000008554	NINJ2	ENSBTAT00000069464.1	Transcript	intron_variant	-	5:g.107451774C>T	-	-	NINJ2	out	0.4901	0.6867	6.7755	3.0762	5.782	20	11	80	136	109
5	107495499	rs111019463	G/A	A	ENSBTAG00000008554	NINJ2	ENSBTAT00000011277.5	Transcript	intron_variant	-	5:g.107495499G>A	-	-	NINJ2	out	0.1915	0.1841	0.3657	3.8637	4.0211	20	11	84	135	119
5	107495499	rs111019463	G/A	A	ENSBTAG00000008554	NINJ2	ENSBTAT00000069464.1	Transcript	intron_variant	-	5:g.107495499G>A	-	-	NINJ2	out	0.1915	0.1841	0.3657	3.8637	4.0211	20	11	84	135	119
5	107527668	rs110771707	C/T	C	-	-	-	-	intergenic_variant	-	5:g.107527668T>C	-	-	NINJ2	out	4.1182	5.787	1.8984	0.3285	1.5715	182	151	86	85	33
5	108904046	rs455388730	T/C	T	-	-	-	-	intergenic_variant	-	5:g.108904046C>T	-	-	ADA2	out	1.6402	1.7196	0.5912	2.6141	0.1355	139	107	34	46	13
5	111961567	rs109377402	T/G	T	-	-	-	-	intergenic_variant	-	5:g.111961567G>T	-	-	MCHR1	out	0.7408	3.5944	0.0613		1.0472	131	141	30	28	52
5	117000389	rs111017608	C/T	T	ENSBTAG00000012291	TBC1D22A	ENSBTAT00000016314.4	Transcript	splice_polypyrimidine_tract_variant,intron_variant	-	5:g.117000389C>T	-	-	TBC1D22A	out	7.9307	1.1107	1.7975	1.9511	1.7043	121	130	31	39	26
5	117000389	rs111017608	C/T	T	ENSBTAG00000012291	TBC1D22A	ENSBTAT00000075523.1	Transcript	splice_polypyrimidine_tract_variant,intron_variant	-	5:g.117000389C>T	-	-	TBC1D22A	out	7.9307	1.1107	1.7975	1.9511	1.7043	121	130	31	39	26
5	117005046	rs380863180	C/T	T	ENSBTAG00000012291	TBC1D22A	ENSBTAT00000016314.4	Transcript	intron_variant	-	5:g.117005046C>T	-	-	TBC1D22A	out	1.0153	4.5868	2.1821	2.2645	0.7516	132	130	34	39	25
5	117005046	rs380863180	C/T	T	ENSBTAG00000012291	TBC1D22A	ENSBTAT00000075523.1	Transcript	intron_variant	-	5:g.117005046C>T	-	-	TBC1D22A	out	1.0153	4.5868	2.1821	2.2645	0.7516	132	130	34	39	25
5	117008244	rs135858357	G/A	A	ENSBTAG00000012291	TBC1D22A	ENSBTAT00000016314.4	Transcript	intron_variant	-	5:g.117008244G>A	-	-	TBC1D22A	out	8.5002	10.046	3.4531	7.5788	3.2054	129	128	35	41	26
5	117008244	rs135858357	G/A	A	ENSBTAG00000012291	TBC1D22A	ENSBTAT00000075523.1	Transcript	intron_variant	-	5:g.117008244G>A	-	-	TBC1D22A	out	8.5002	10.046	3.4531	7.5788	3.2054	129	128	35	41	26
5	117010294	rs110775433	T/C	C	ENSBTAG00000012291	TBC1D22A	ENSBTAT00000016314.4	Transcript	intron_variant	-	5:g.117010294T>C	-	-	TBC1D22A	out	1.4362	0.4077	1.5566	1.5958	2.6404	137	137	40	42	37
5	117010294	rs110775433	T/C	C	ENSBTAG00000012291	TBC1D22A	ENSBTAT00000075523.1	Transcript	intron_variant	-	5:g.117010294T>C	-	-	TBC1D22A	out	1.4362	0.4077	1.5566	1.5958	2.6404	137	137	40	42	37
5	117015431	rs207624857	C/A	A	ENSBTAG00000012291	TBC1D22A	ENSBTAT00000016314.4	Transcript	intron_variant	-	5:g.117015431C>A	-	-	TBC1D22A	out	3.8789	2.649	1.265	1.9	0.8631	132	129	35	43	23
5	117015431	rs207624857	C/A	A	ENSBTAG00000012291	TBC1D22A	ENSBTAT00000075523.1	Transcript	intron_variant	-	5:g.117015431C>A	-	-	TBC1D22A	out	3.8789	2.649	1.265	1.9	0.8631	132	129	35	43	23
6	3369157	rs382851838	C/T	T	-	-	-	-	intergenic_variant	-	6:g.3369157C>T	-	-	BBS7	out	1.6581	2.2521	0.537	0.9155	1.9696	82	107	7	14	8
6	3369585	rs381324548	G/A	A	-	-	-	-	intergenic_variant	-	6:g.3369585G>A	-	-	BBS7	out	3.2007	2.4396	0.4379	0.6822	0.4802	81	105	6	15	10
6	3389903	rs43445958	G/A	G	ENSBTAG00000004945	BBS7	ENSBTAT00000006505.6	Transcript	intron_variant	-	6:g.3389903A>G	-	-	BBS7	out	2.7289	3.2422	0.5941	0.7308	0.732	83	108	7	15	10
6	3389903	rs43445958	G/A	G	ENSBTAG00000004945	BBS7	ENSBTAT00000081389.1	Transcript	intron_variant	-	6:g.3389903A>G	-	-	BBS7	out	2.7289	3.2422	0.5941	0.7308	0.732	83	108	7	15	10
6	3389903	rs43445958	G/A	G	ENSBTAG00000004945	BBS7	ENSBTAT00000081394.1	Transcript	intron_variant	-	6:g.3389903A>G	-	-	BBS7	out	2.7289	3.2422	0.5941	0.7308	0.732	83	108	7	15	10
6	3394821	rs384343726	G/A	A	ENSBTAG00000004945	BBS7	ENSBTAT00000006505.6	Transcript	intron_variant	-	6:g.3394821G>A	-	-	BBS7	out	4.1084	3.0535	0.6729	0.6764	1.0757	80	104	7	12	7
6	3394821	rs384343726	G/A	A	ENSBTAG00000004945	BBS7	ENSBTAT00000081389.1	Transcript	intron_variant	-	6:g.3394821G>A	-	-	BBS7	out	4.1084	3.0535	0.6729	0.6764	1.0757	80	104	7	12	7
6	3394821	rs384343726	G/A	A	ENSBTAG00000004945	BBS7	ENSBTAT00000081394.1	Transcript	intron_variant	-	6:g.3394821G>A	-	-	BBS7	out	4.1084	3.0535	0.6729	0.6764	1.0757	80	104	7	12	7
6	3400664	rs43444904	T/C	C	ENSBTAG00000004945	BBS7	ENSBTAT00000006505.6	Transcript	intron_variant	-	6:g.3400664T>C	-	-	BBS7	out	2.516	0.8591	1.2872	0.9016	0.7598	80	106	7	13	8
6	3400664	rs43444904	T/C	C	ENSBTAG00000004945	BBS7	ENSBTAT00000081389.1	Transcript	intron_variant	-	6:g.3400664T>C	-	-	BBS7	out	2.516	0.8591	1.2872	0.9016	0.7598	80	106	7	13	8
6	3400664	rs43444904	T/C	C	ENSBTAG00000004945	BBS7	ENSBTAT00000081394.1	Transcript	intron_variant	-	6:g.3400664T>C	-	-	BBS7	out	2.516	0.8591	1.2872	0.9016	0.7598	80	106	7	13	8
6	3402976	rs43444890	T/C	C	ENSBTAG00000004945	BBS7	ENSBTAT00000006505.6	Transcript	splice_polypyrimidine_tract_variant,intron_variant	-	6:g.3402976T>C	-	-	BBS7	out	2.224	2.9515	0.7199	0.4479	0.519	80	104	6	12	9
6	3402976	rs43444890	T/C	C	ENSBTAG00000004945	BBS7	ENSBTAT00000081389.1	Transcript	splice_polypyrimidine_tract_variant,intron_variant	-	6:g.3402976T>C	-	-	BBS7	out	2.224	2.9515	0.7199	0.4479	0.519	80	104	6	12	9
6	3402976	rs43444890	T/C	C	ENSBTAG00000004945	BBS7	ENSBTAT00000081394.1	Transcript	splice_polypyrimidine_tract_variant,intron_variant	-	6:g.3402976T>C	-	-	BBS7	out	2.224	2.9515	0.7199	0.4479	0.519	80	104	6	12	9
6	3417050	rs43445974	T/C	T	ENSBTAG00000004945	BBS7	ENSBTAT00000006505.6	Transcript	intron_variant	-	6:g.3417050C>T	-	-	CCNA2	out	3.034	5.8417	1.3377	0.5081	0.6727	83	108	7	14	10
6	3417050	rs43445974	T/C	T	ENSBTAG00000004945	BBS7	ENSBTAT00000081389.1	Transcript	intron_variant	-	6:g.3417050C>T	-	-	CCNA2	out	3.034	5.8417	1.3377	0.5081	0.6727	83	108	7	14	10
6	3417050	rs43445974	T/C	T	ENSBTAG00000004945	BBS7	ENSBTAT00000081394.1	Transcript	intron_variant	-	6:g.3417050C>T	-	-	CCNA2	out	3.034	5.8417	1.3377	0.5081	0.6727	83	108	7	14	10
6	4706558	rs42879004	T/C	C	ENSBTAG00000012111	PRDM5	ENSBTAT00000049757.3	Transcript	intron_variant	-	6:g.4706558T>C	-	-	PRDM5	out	2.0861	2.6664	2.6881	0.4153	2.4899	144	126	51	30	21
6	4945994	rs208142632	T/C	T	-	-	-	-	intergenic_variant	-	6:g.4945994C>T	-	-	PRDM5	out	0.4092	3.8868	1.3587	0.8833	0.7906	176	150	61	42	74
6	4946814	rs42584682	T/G	T	-	-	-	-	intergenic_variant	-	6:g.4946814G>T	-	-	PRDM5	out	0.0172	4.1558	0.8212	0.3911	0.7165	177	148	51	32	46
6	4948002	rs210686502	A/G	A	-	-	-	-	intergenic_variant	-	6:g.4948002G>A	-	-	PRDM5	out	0.0821	6.9939	1.3735	0.4813	1.8334	156	140	43	21	34
6	4949753	rs42584685	C/A	C	-	-	-	-	intergenic_variant	-	6:g.4949753A>C	-	-	PRDM5	out	0.1548	2.9028	0.153	0.3302	0.003	175	143	59	39	46
6	4957094	rs43171922	C/T	T	-	-	-	-	intergenic_variant	-	6:g.4957094C>T	-	-	PRDM5	out	0.426	3.9059	1.6822	1.5296	1.4113	173	138	47	33	36
6	4967478	rs378950422	C/A	A	-	-	-	-	intergenic_variant	-	6:g.4967478C>A	-	-	PRDM5	out	1.4236	2.8829	2.982	0.8605	1.2789	159	124	42	30	44
6	4967480	rs382075012	G/T	T	-	-	-	-	intergenic_variant	-	6:g.4967480G>T	-	-	PRDM5	out	5.2131	2.373	6.1481	2.395	3.1724	160	124	41	30	45
6	4967704	rs384241333	C/T	T	-	-	-	-	intergenic_variant	-	6:g.4967704C>T	-	-	PRDM5	out	0.6239	1.2368	0.4139	0.2373	2.3436	173	135	54	38	36
6	4968266	rs378785319	A/G	G	-	-	-	-	intergenic_variant	-	6:g.4968266A>G	-	-	PRDM5	out	2.1125	2.0658	3.1971	0.4057	1.6226	170	139	55	37	35
6	4973331	-	C/T	C	-	-	-	-	intergenic_variant	-	6:g.4973331T>C	-	-	PRDM5	out	0.0433	0.2116	3.267	0.9512	0.5398	173	147	72	42	71
6	11854923	rs42446887	T/A	T	ENSBTAG00000014463	CAMK2D	ENSBTAT00000019230.6	Transcript	intron_variant	-	6:g.11854923A>T	-	-	CAMK2D	out		1.0748	4.5829	1.9424	1.8917	37	51	162	110	156
6	11854923	rs42446887	T/A	T	ENSBTAG00000014463	CAMK2D	ENSBTAT00000039835.3	Transcript	intron_variant	-	6:g.11854923A>T	-	-	CAMK2D	out		1.0748	4.5829	1.9424	1.8917	37	51	162	110	156
6	11854923	rs42446887	T/A	T	ENSBTAG00000014463	CAMK2D	ENSBTAT00000068447.1	Transcript	intron_variant	-	6:g.11854923A>T	-	-	CAMK2D	out		1.0748	4.5829	1.9424	1.8917	37	51	162	110	156
6	11854923	rs42446887	T/A	T	ENSBTAG00000014463	CAMK2D	ENSBTAT00000075512.1	Transcript	intron_variant	-	6:g.11854923A>T	-	-	CAMK2D	out		1.0748	4.5829	1.9424	1.8917	37	51	162	110	156
6	11854923	rs42446887	T/A	T	ENSBTAG00000014463	CAMK2D	ENSBTAT00000082300.1	Transcript	intron_variant	-	6:g.11854923A>T	-	-	CAMK2D	out		1.0748	4.5829	1.9424	1.8917	37	51	162	110	156
6	11854923	rs42446887	T/A	T	ENSBTAG00000014463	CAMK2D	ENSBTAT00000083466.1	Transcript	intron_variant	-	6:g.11854923A>T	-	-	CAMK2D	out		1.0748	4.5829	1.9424	1.8917	37	51	162	110	156
6	13447517	rs110925251	G/A	G	-	-	-	-	intergenic_variant	-	6:g.13447517A>G	-	-	FAM241A	out	3.0723	0.6087	0.024	0.0756		98	95	8	2	4
6	13456622	rs210860705	A/G	G	-	-	-	-	intergenic_variant	-	6:g.13456622A>G	-	-	FAM241A	out	0.5703	0.5198	2.7998	0.1158	1.6583	57	44	146	169	126
6	13476187	rs383488522	T/C	C	-	-	-	-	intergenic_variant	-	6:g.13476187T>C	-	-	FAM241A	out	1.5899	0.3378	4.3335	1.3522	3.6052	56	45	148	167	127
6	34192218	rs109671134	T/C	T	ENSBTAG00000019808	CCSER1	ENSBTAT00000026390.6	Transcript	intron_variant	-	6:g.34192218C>T	-	-	CCSER1	out	3.6075	3.1176	0.5906		0.6128	108	139	48	11	25
6	34192218	rs109671134	T/C	T	ENSBTAG00000019808	CCSER1	ENSBTAT00000070750.1	Transcript	intron_variant	-	6:g.34192218C>T	-	-	CCSER1	out	3.6075	3.1176	0.5906		0.6128	108	139	48	11	25
6	34192218	rs109671134	T/C	T	ENSBTAG00000019808	CCSER1	ENSBTAT00000072071.1	Transcript	intron_variant	-	6:g.34192218C>T	-	-	CCSER1	out	3.6075	3.1176	0.5906		0.6128	108	139	48	11	25
6	34192218	rs109671134	T/C	T	ENSBTAG00000019808	CCSER1	ENSBTAT00000072807.1	Transcript	intron_variant	-	6:g.34192218C>T	-	-	CCSER1	out	3.6075	3.1176	0.5906		0.6128	108	139	48	11	25
6	34238029	rs109924166	T/C	T	ENSBTAG00000019808	CCSER1	ENSBTAT00000026390.6	Transcript	intron_variant	-	6:g.34238029C>T	-	-	CCSER1	out	6.1737	4.4271	0.7427		0.1191	108	137	49	12	26
6	34238029	rs109924166	T/C	T	ENSBTAG00000019808	CCSER1	ENSBTAT00000070750.1	Transcript	intron_variant	-	6:g.34238029C>T	-	-	CCSER1	out	6.1737	4.4271	0.7427		0.1191	108	137	49	12	26
6	34238029	rs109924166	T/C	T	ENSBTAG00000019808	CCSER1	ENSBTAT00000072071.1	Transcript	intron_variant	-	6:g.34238029C>T	-	-	CCSER1	out	6.1737	4.4271	0.7427		0.1191	108	137	49	12	26
6	34238029	rs109924166	T/C	T	ENSBTAG00000019808	CCSER1	ENSBTAT00000072807.1	Transcript	intron_variant	-	6:g.34238029C>T	-	-	CCSER1	out	6.1737	4.4271	0.7427		0.1191	108	137	49	12	26
6	34269316	rs383702197	G/A	G	ENSBTAG00000019808	CCSER1	ENSBTAT00000026390.6	Transcript	intron_variant	-	6:g.34269316A>G	-	-	CCSER1	out	3.0336	5.3437	0.251		0.0614	114	137	46	12	27
6	34269316	rs383702197	G/A	G	ENSBTAG00000019808	CCSER1	ENSBTAT00000070750.1	Transcript	intron_variant	-	6:g.34269316A>G	-	-	CCSER1	out	3.0336	5.3437	0.251		0.0614	114	137	46	12	27
6	34269316	rs383702197	G/A	G	ENSBTAG00000019808	CCSER1	ENSBTAT00000072071.1	Transcript	intron_variant	-	6:g.34269316A>G	-	-	CCSER1	out	3.0336	5.3437	0.251		0.0614	114	137	46	12	27
6	34269316	rs383702197	G/A	G	ENSBTAG00000019808	CCSER1	ENSBTAT00000072807.1	Transcript	intron_variant	-	6:g.34269316A>G	-	-	CCSER1	out	3.0336	5.3437	0.251		0.0614	114	137	46	12	27
6	34271637	rs382113561	C/T	C	ENSBTAG00000019808	CCSER1	ENSBTAT00000026390.6	Transcript	intron_variant	-	6:g.34271637T>C	-	-	CCSER1	out	4.036	2.91	0.3402		0.0233	108	141	47	13	35
6	34271637	rs382113561	C/T	C	ENSBTAG00000019808	CCSER1	ENSBTAT00000070750.1	Transcript	intron_variant	-	6:g.34271637T>C	-	-	CCSER1	out	4.036	2.91	0.3402		0.0233	108	141	47	13	35
6	34271637	rs382113561	C/T	C	ENSBTAG00000019808	CCSER1	ENSBTAT00000072071.1	Transcript	intron_variant	-	6:g.34271637T>C	-	-	CCSER1	out	4.036	2.91	0.3402		0.0233	108	141	47	13	35
6	34271637	rs382113561	C/T	C	ENSBTAG00000019808	CCSER1	ENSBTAT00000072807.1	Transcript	intron_variant	-	6:g.34271637T>C	-	-	CCSER1	out	4.036	2.91	0.3402		0.0233	108	141	47	13	35
6	34276583	rs381157826	T/C	T	ENSBTAG00000019808	CCSER1	ENSBTAT00000026390.6	Transcript	intron_variant	-	6:g.34276583C>T	-	-	CCSER1	out	4.873	4.1627	0.3755		0.067	117	137	50	13	25
6	34276583	rs381157826	T/C	T	ENSBTAG00000019808	CCSER1	ENSBTAT00000070750.1	Transcript	intron_variant	-	6:g.34276583C>T	-	-	CCSER1	out	4.873	4.1627	0.3755		0.067	117	137	50	13	25
6	34276583	rs381157826	T/C	T	ENSBTAG00000019808	CCSER1	ENSBTAT00000072071.1	Transcript	intron_variant	-	6:g.34276583C>T	-	-	CCSER1	out	4.873	4.1627	0.3755		0.067	117	137	50	13	25
6	34276583	rs381157826	T/C	T	ENSBTAG00000019808	CCSER1	ENSBTAT00000072807.1	Transcript	intron_variant	-	6:g.34276583C>T	-	-	CCSER1	out	4.873	4.1627	0.3755		0.067	117	137	50	13	25
6	34284252	rs137522754	A/T	A	ENSBTAG00000019808	CCSER1	ENSBTAT00000026390.6	Transcript	intron_variant	-	6:g.34284252T>A	-	-	CCSER1	out	3.5658	3.4617	0.8523	0.0404	0.675	106	136	47	11	24
6	34284252	rs137522754	A/T	A	ENSBTAG00000019808	CCSER1	ENSBTAT00000070750.1	Transcript	intron_variant	-	6:g.34284252T>A	-	-	CCSER1	out	3.5658	3.4617	0.8523	0.0404	0.675	106	136	47	11	24
6	34284252	rs137522754	A/T	A	ENSBTAG00000019808	CCSER1	ENSBTAT00000072071.1	Transcript	intron_variant	-	6:g.34284252T>A	-	-	CCSER1	out	3.5658	3.4617	0.8523	0.0404	0.675	106	136	47	11	24
6	34284252	rs137522754	A/T	A	ENSBTAG00000019808	CCSER1	ENSBTAT00000072807.1	Transcript	intron_variant	-	6:g.34284252T>A	-	-	CCSER1	out	3.5658	3.4617	0.8523	0.0404	0.675	106	136	47	11	24
6	34284361	rs110075914	G/A	G	ENSBTAG00000019808	CCSER1	ENSBTAT00000026390.6	Transcript	intron_variant	-	6:g.34284361A>G	-	-	CCSER1	out	3.2365	3.0523	0.3637		0.1371	108	137	49	11	27
6	34284361	rs110075914	G/A	G	ENSBTAG00000019808	CCSER1	ENSBTAT00000070750.1	Transcript	intron_variant	-	6:g.34284361A>G	-	-	CCSER1	out	3.2365	3.0523	0.3637		0.1371	108	137	49	11	27
6	34284361	rs110075914	G/A	G	ENSBTAG00000019808	CCSER1	ENSBTAT00000072071.1	Transcript	intron_variant	-	6:g.34284361A>G	-	-	CCSER1	out	3.2365	3.0523	0.3637		0.1371	108	137	49	11	27
6	34284361	rs110075914	G/A	G	ENSBTAG00000019808	CCSER1	ENSBTAT00000072807.1	Transcript	intron_variant	-	6:g.34284361A>G	-	-	CCSER1	out	3.2365	3.0523	0.3637		0.1371	108	137	49	11	27
6	34289525	rs109440542	G/A	G	ENSBTAG00000019808	CCSER1	ENSBTAT00000026390.6	Transcript	intron_variant	-	6:g.34289525A>G	-	-	CCSER1	out	4.6391	3.2108	0.5186	0.1196	0.0893	112	139	45	11	23
6	34289525	rs109440542	G/A	G	ENSBTAG00000019808	CCSER1	ENSBTAT00000070750.1	Transcript	intron_variant	-	6:g.34289525A>G	-	-	CCSER1	out	4.6391	3.2108	0.5186	0.1196	0.0893	112	139	45	11	23
6	34289525	rs109440542	G/A	G	ENSBTAG00000019808	CCSER1	ENSBTAT00000072071.1	Transcript	intron_variant	-	6:g.34289525A>G	-	-	CCSER1	out	4.6391	3.2108	0.5186	0.1196	0.0893	112	139	45	11	23
6	34289525	rs109440542	G/A	G	ENSBTAG00000019808	CCSER1	ENSBTAT00000072807.1	Transcript	intron_variant	-	6:g.34289525A>G	-	-	CCSER1	out	4.6391	3.2108	0.5186	0.1196	0.0893	112	139	45	11	23
6	34293914	rs110762389	G/A	G	ENSBTAG00000019808	CCSER1	ENSBTAT00000026390.6	Transcript	intron_variant	-	6:g.34293914A>G	-	-	CCSER1	out	3.275	2.4261	0.3915	0.1418	0.0483	112	137	45	11	26
6	34293914	rs110762389	G/A	G	ENSBTAG00000019808	CCSER1	ENSBTAT00000070750.1	Transcript	intron_variant	-	6:g.34293914A>G	-	-	CCSER1	out	3.275	2.4261	0.3915	0.1418	0.0483	112	137	45	11	26
6	34293914	rs110762389	G/A	G	ENSBTAG00000019808	CCSER1	ENSBTAT00000072071.1	Transcript	intron_variant	-	6:g.34293914A>G	-	-	CCSER1	out	3.275	2.4261	0.3915	0.1418	0.0483	112	137	45	11	26
6	34293914	rs110762389	G/A	G	ENSBTAG00000019808	CCSER1	ENSBTAT00000072807.1	Transcript	intron_variant	-	6:g.34293914A>G	-	-	CCSER1	out	3.275	2.4261	0.3915	0.1418	0.0483	112	137	45	11	26
6	34294086	rs137241313	G/A	G	ENSBTAG00000019808	CCSER1	ENSBTAT00000026390.6	Transcript	intron_variant	-	6:g.34294086A>G	-	-	CCSER1	out	6.6272	2.0565	0.4705	0.1342	0.1151	109	138	45	12	25
6	34294086	rs137241313	G/A	G	ENSBTAG00000019808	CCSER1	ENSBTAT00000070750.1	Transcript	intron_variant	-	6:g.34294086A>G	-	-	CCSER1	out	6.6272	2.0565	0.4705	0.1342	0.1151	109	138	45	12	25
6	34294086	rs137241313	G/A	G	ENSBTAG00000019808	CCSER1	ENSBTAT00000072071.1	Transcript	intron_variant	-	6:g.34294086A>G	-	-	CCSER1	out	6.6272	2.0565	0.4705	0.1342	0.1151	109	138	45	12	25
6	34294086	rs137241313	G/A	G	ENSBTAG00000019808	CCSER1	ENSBTAT00000072807.1	Transcript	intron_variant	-	6:g.34294086A>G	-	-	CCSER1	out	6.6272	2.0565	0.4705	0.1342	0.1151	109	138	45	12	25
6	34299521	rs110138126	T/C	T	ENSBTAG00000019808	CCSER1	ENSBTAT00000026390.6	Transcript	intron_variant	-	6:g.34299521C>T	-	-	CCSER1	out	2.3577	1.8689	0.5327	0.0281		105	137	44	11	25
6	34299521	rs110138126	T/C	T	ENSBTAG00000019808	CCSER1	ENSBTAT00000070750.1	Transcript	intron_variant	-	6:g.34299521C>T	-	-	CCSER1	out	2.3577	1.8689	0.5327	0.0281		105	137	44	11	25
6	34299521	rs110138126	T/C	T	ENSBTAG00000019808	CCSER1	ENSBTAT00000072071.1	Transcript	intron_variant	-	6:g.34299521C>T	-	-	CCSER1	out	2.3577	1.8689	0.5327	0.0281		105	137	44	11	25
6	34299521	rs110138126	T/C	T	ENSBTAG00000019808	CCSER1	ENSBTAT00000072807.1	Transcript	intron_variant	-	6:g.34299521C>T	-	-	CCSER1	out	2.3577	1.8689	0.5327	0.0281		105	137	44	11	25
6	34299976	rs110070119	C/A	C	ENSBTAG00000019808	CCSER1	ENSBTAT00000026390.6	Transcript	intron_variant	-	6:g.34299976A>C	-	-	CCSER1	out	3.0186	2.7319	0.6121	0.0341	0.0717	111	137	45	12	26
6	34299976	rs110070119	C/A	C	ENSBTAG00000019808	CCSER1	ENSBTAT00000070750.1	Transcript	intron_variant	-	6:g.34299976A>C	-	-	CCSER1	out	3.0186	2.7319	0.6121	0.0341	0.0717	111	137	45	12	26
6	34299976	rs110070119	C/A	C	ENSBTAG00000019808	CCSER1	ENSBTAT00000072071.1	Transcript	intron_variant	-	6:g.34299976A>C	-	-	CCSER1	out	3.0186	2.7319	0.6121	0.0341	0.0717	111	137	45	12	26
6	34299976	rs110070119	C/A	C	ENSBTAG00000019808	CCSER1	ENSBTAT00000072807.1	Transcript	intron_variant	-	6:g.34299976A>C	-	-	CCSER1	out	3.0186	2.7319	0.6121	0.0341	0.0717	111	137	45	12	26
6	34306618	rs110160956	C/G	C	ENSBTAG00000019808	CCSER1	ENSBTAT00000026390.6	Transcript	intron_variant	-	6:g.34306618G>C	-	-	CCSER1	out	4.4225	2.8719	0.3427			110	137	46	12	25
6	34306618	rs110160956	C/G	C	ENSBTAG00000019808	CCSER1	ENSBTAT00000070750.1	Transcript	intron_variant	-	6:g.34306618G>C	-	-	CCSER1	out	4.4225	2.8719	0.3427			110	137	46	12	25
6	34306618	rs110160956	C/G	C	ENSBTAG00000019808	CCSER1	ENSBTAT00000072071.1	Transcript	intron_variant	-	6:g.34306618G>C	-	-	CCSER1	out	4.4225	2.8719	0.3427			110	137	46	12	25
6	34306618	rs110160956	C/G	C	ENSBTAG00000019808	CCSER1	ENSBTAT00000072807.1	Transcript	intron_variant	-	6:g.34306618G>C	-	-	CCSER1	out	4.4225	2.8719	0.3427			110	137	46	12	25
6	34309293	rs41623676	G/A	G	ENSBTAG00000019808	CCSER1	ENSBTAT00000026390.6	Transcript	intron_variant	-	6:g.34309293A>G	-	-	CCSER1	out	5.2165	2.4341	0.2219	0.0015	0.0772	109	133	44	11	26
6	34309293	rs41623676	G/A	G	ENSBTAG00000019808	CCSER1	ENSBTAT00000070750.1	Transcript	intron_variant	-	6:g.34309293A>G	-	-	CCSER1	out	5.2165	2.4341	0.2219	0.0015	0.0772	109	133	44	11	26
6	34309293	rs41623676	G/A	G	ENSBTAG00000019808	CCSER1	ENSBTAT00000072071.1	Transcript	intron_variant	-	6:g.34309293A>G	-	-	CCSER1	out	5.2165	2.4341	0.2219	0.0015	0.0772	109	133	44	11	26
6	34309293	rs41623676	G/A	G	ENSBTAG00000019808	CCSER1	ENSBTAT00000072807.1	Transcript	intron_variant	-	6:g.34309293A>G	-	-	CCSER1	out	5.2165	2.4341	0.2219	0.0015	0.0772	109	133	44	11	26
6	34323249	rs109319209	C/T	C	ENSBTAG00000019808	CCSER1	ENSBTAT00000026390.6	Transcript	intron_variant	-	6:g.34323249T>C	-	-	CCSER1	out	4.0255	1.1216	0.2943		0.0573	110	136	45	13	27
6	34323249	rs109319209	C/T	C	ENSBTAG00000019808	CCSER1	ENSBTAT00000070750.1	Transcript	intron_variant	-	6:g.34323249T>C	-	-	CCSER1	out	4.0255	1.1216	0.2943		0.0573	110	136	45	13	27
6	34323249	rs109319209	C/T	C	ENSBTAG00000019808	CCSER1	ENSBTAT00000072071.1	Transcript	intron_variant	-	6:g.34323249T>C	-	-	CCSER1	out	4.0255	1.1216	0.2943		0.0573	110	136	45	13	27
6	34323249	rs109319209	C/T	C	ENSBTAG00000019808	CCSER1	ENSBTAT00000072807.1	Transcript	intron_variant	-	6:g.34323249T>C	-	-	CCSER1	out	4.0255	1.1216	0.2943		0.0573	110	136	45	13	27
6	34345449	rs110345352	C/T	C	ENSBTAG00000019808	CCSER1	ENSBTAT00000026390.6	Transcript	intron_variant	-	6:g.34345449T>C	-	-	CCSER1	out	2.6016	2.127	0.6263	0.095	2.7127	158	163	55	33	98
6	34345449	rs110345352	C/T	C	ENSBTAG00000019808	CCSER1	ENSBTAT00000070750.1	Transcript	intron_variant	-	6:g.34345449T>C	-	-	CCSER1	out	2.6016	2.127	0.6263	0.095	2.7127	158	163	55	33	98
6	34345449	rs110345352	C/T	C	ENSBTAG00000019808	CCSER1	ENSBTAT00000072071.1	Transcript	intron_variant	-	6:g.34345449T>C	-	-	CCSER1	out	2.6016	2.127	0.6263	0.095	2.7127	158	163	55	33	98
6	34345449	rs110345352	C/T	C	ENSBTAG00000019808	CCSER1	ENSBTAT00000072807.1	Transcript	intron_variant	-	6:g.34345449T>C	-	-	CCSER1	out	2.6016	2.127	0.6263	0.095	2.7127	158	163	55	33	98
6	34363198	rs110647741	C/A	C	ENSBTAG00000019808	CCSER1	ENSBTAT00000026390.6	Transcript	intron_variant	-	6:g.34363198A>C	-	-	CCSER1	out	5.0779	3.7446	0.0701	0.0069	0.025	109	147	31	10	14
6	34363198	rs110647741	C/A	C	ENSBTAG00000019808	CCSER1	ENSBTAT00000070750.1	Transcript	intron_variant	-	6:g.34363198A>C	-	-	CCSER1	out	5.0779	3.7446	0.0701	0.0069	0.025	109	147	31	10	14
6	34363198	rs110647741	C/A	C	ENSBTAG00000019808	CCSER1	ENSBTAT00000072071.1	Transcript	intron_variant	-	6:g.34363198A>C	-	-	CCSER1	out	5.0779	3.7446	0.0701	0.0069	0.025	109	147	31	10	14
6	34363198	rs110647741	C/A	C	ENSBTAG00000019808	CCSER1	ENSBTAT00000072807.1	Transcript	intron_variant	-	6:g.34363198A>C	-	-	CCSER1	out	5.0779	3.7446	0.0701	0.0069	0.025	109	147	31	10	14
6	34368143	rs135469599	G/C	G	ENSBTAG00000019808	CCSER1	ENSBTAT00000026390.6	Transcript	intron_variant	-	6:g.34368143C>G	-	-	CCSER1	out	4.2279	2.6866	0.0231		0.0416	109	123	32	10	14
6	34368143	rs135469599	G/C	G	ENSBTAG00000019808	CCSER1	ENSBTAT00000070750.1	Transcript	intron_variant	-	6:g.34368143C>G	-	-	CCSER1	out	4.2279	2.6866	0.0231		0.0416	109	123	32	10	14
6	34368143	rs135469599	G/C	G	ENSBTAG00000019808	CCSER1	ENSBTAT00000072071.1	Transcript	intron_variant	-	6:g.34368143C>G	-	-	CCSER1	out	4.2279	2.6866	0.0231		0.0416	109	123	32	10	14
6	34368143	rs135469599	G/C	G	ENSBTAG00000019808	CCSER1	ENSBTAT00000072807.1	Transcript	intron_variant	-	6:g.34368143C>G	-	-	CCSER1	out	4.2279	2.6866	0.0231		0.0416	109	123	32	10	14
6	34431418	rs132686726	C/T	C	ENSBTAG00000019808	CCSER1	ENSBTAT00000026390.6	Transcript	intron_variant	-	6:g.34431418T>C	-	-	CCSER1	out	1.5309	2.429	2.2205			106	134	32	10	16
6	34431418	rs132686726	C/T	C	ENSBTAG00000019808	CCSER1	ENSBTAT00000070750.1	Transcript	intron_variant	-	6:g.34431418T>C	-	-	CCSER1	out	1.5309	2.429	2.2205			106	134	32	10	16
6	34431418	rs132686726	C/T	C	ENSBTAG00000019808	CCSER1	ENSBTAT00000072071.1	Transcript	intron_variant	-	6:g.34431418T>C	-	-	CCSER1	out	1.5309	2.429	2.2205			106	134	32	10	16
6	34431418	rs132686726	C/T	C	ENSBTAG00000019808	CCSER1	ENSBTAT00000072807.1	Transcript	intron_variant	-	6:g.34431418T>C	-	-	CCSER1	out	1.5309	2.429	2.2205			106	134	32	10	16
6	36169794	rs109126053	A/G	G	ENSBTAG00000010120	HERC3	ENSBTAT00000013357.6	Transcript	intron_variant	-	6:g.36169794A>G	-	-	HERC3	out	0.8696		4.7538	1.2166	0.7593	133	77	187	192	193
6	37048588	rs109246224	G/A	A	-	-	-	-	intergenic_variant	-	6:g.37048588G>A	-	-	LAP3	out	0.1861	2.3813	13.0551	5.7798	3.8495	1	19	143	150	20
6	37188623	rs109367096	G/A	A	ENSBTAG00000005932	FAM184B	ENSBTAT00000007791.6	Transcript	intron_variant	-	6:g.37188623G>A	-	-	MED28	6_37180233_37768454	0.1845	1.5084	9.2215	8.9457	2.1777	1	18	138	152	25
6	37188623	rs109367096	G/A	A	ENSBTAG00000005932	FAM184B	ENSBTAT00000064667.2	Transcript	intron_variant	-	6:g.37188623G>A	-	-	MED28	6_37180233_37768454	0.1845	1.5084	9.2215	8.9457	2.1777	1	18	138	152	25
6	37188623	rs109367096	G/A	A	ENSBTAG00000005932	FAM184B	ENSBTAT00000083103.1	Transcript	intron_variant	-	6:g.37188623G>A	-	-	MED28	6_37180233_37768454	0.1845	1.5084	9.2215	8.9457	2.1777	1	18	138	152	25
6	37189736	rs110645220	T/C	C	ENSBTAG00000005932	FAM184B	ENSBTAT00000007791.6	Transcript	intron_variant	-	6:g.37189736T>C	-	-	MED28	6_37180233_37768454	0.1789	1.4889	7.8796	4.3151	3.4149	1	19	139	150	23
6	37189736	rs110645220	T/C	C	ENSBTAG00000005932	FAM184B	ENSBTAT00000064667.2	Transcript	intron_variant	-	6:g.37189736T>C	-	-	MED28	6_37180233_37768454	0.1789	1.4889	7.8796	4.3151	3.4149	1	19	139	150	23
6	37189736	rs110645220	T/C	C	ENSBTAG00000005932	FAM184B	ENSBTAT00000083103.1	Transcript	intron_variant	-	6:g.37189736T>C	-	-	MED28	6_37180233_37768454	0.1789	1.4889	7.8796	4.3151	3.4149	1	19	139	150	23
6	37214389	rs109438687	T/C	C	ENSBTAG00000005932	FAM184B	ENSBTAT00000007791.6	Transcript	intron_variant	-	6:g.37214389T>C	-	-	MED28	6_37180233_37768454	0.1715	0.4812	8.4	7.5889	1.7374	1	20	162	149	25
6	37214389	rs109438687	T/C	C	ENSBTAG00000005932	FAM184B	ENSBTAT00000064667.2	Transcript	intron_variant	-	6:g.37214389T>C	-	-	MED28	6_37180233_37768454	0.1715	0.4812	8.4	7.5889	1.7374	1	20	162	149	25
6	37214389	rs109438687	T/C	C	ENSBTAG00000005932	FAM184B	ENSBTAT00000083103.1	Transcript	intron_variant	-	6:g.37214389T>C	-	-	MED28	6_37180233_37768454	0.1715	0.4812	8.4	7.5889	1.7374	1	20	162	149	25
6	37214736	rs109467519	C/T	T	ENSBTAG00000005932	FAM184B	ENSBTAT00000007791.6	Transcript	intron_variant	-	6:g.37214736C>T	-	-	MED28	6_37180233_37768454	0.1707	0.288	7.8251	1.4975	1.4164	1	20	164	153	27
6	37214736	rs109467519	C/T	T	ENSBTAG00000005932	FAM184B	ENSBTAT00000064667.2	Transcript	intron_variant	-	6:g.37214736C>T	-	-	MED28	6_37180233_37768454	0.1707	0.288	7.8251	1.4975	1.4164	1	20	164	153	27
6	37214736	rs109467519	C/T	T	ENSBTAG00000005932	FAM184B	ENSBTAT00000083103.1	Transcript	intron_variant	-	6:g.37214736C>T	-	-	MED28	6_37180233_37768454	0.1707	0.288	7.8251	1.4975	1.4164	1	20	164	153	27
6	37216084	rs109580631	C/T	T	ENSBTAG00000005932	FAM184B	ENSBTAT00000007791.6	Transcript	intron_variant	-	6:g.37216084C>T	-	-	MED28	6_37180233_37768454			2.4863	0.3036	1.3558	18	36	162	154	53
6	37216084	rs109580631	C/T	T	ENSBTAG00000005932	FAM184B	ENSBTAT00000064667.2	Transcript	intron_variant	-	6:g.37216084C>T	-	-	MED28	6_37180233_37768454			2.4863	0.3036	1.3558	18	36	162	154	53
6	37216084	rs109580631	C/T	T	ENSBTAG00000005932	FAM184B	ENSBTAT00000083103.1	Transcript	intron_variant	-	6:g.37216084C>T	-	-	MED28	6_37180233_37768454			2.4863	0.3036	1.3558	18	36	162	154	53
6	37223186	rs109355965	T/C	C	ENSBTAG00000005932	FAM184B	ENSBTAT00000007791.6	Transcript	intron_variant	-	6:g.37223186T>C	-	-	MED28	6_37180233_37768454	0.1802	1.9457	11.8232	3.5061	1.7622	1	18	160	150	22
6	37223186	rs109355965	T/C	C	ENSBTAG00000005932	FAM184B	ENSBTAT00000064667.2	Transcript	intron_variant	-	6:g.37223186T>C	-	-	MED28	6_37180233_37768454	0.1802	1.9457	11.8232	3.5061	1.7622	1	18	160	150	22
6	37223186	rs109355965	T/C	C	ENSBTAG00000005932	FAM184B	ENSBTAT00000083103.1	Transcript	intron_variant	-	6:g.37223186T>C	-	-	MED28	6_37180233_37768454	0.1802	1.9457	11.8232	3.5061	1.7622	1	18	160	150	22
6	37236226	rs110766531	G/A	A	ENSBTAG00000005932	FAM184B	ENSBTAT00000007791.6	Transcript	intron_variant	-	6:g.37236226G>A	-	-	NCAPG	6_37180233_37768454	0.1727	0.1354	6.0368	0.7673	1.0727	1	21	164	154	26
6	37236226	rs110766531	G/A	A	ENSBTAG00000005932	FAM184B	ENSBTAT00000064667.2	Transcript	intron_variant	-	6:g.37236226G>A	-	-	NCAPG	6_37180233_37768454	0.1727	0.1354	6.0368	0.7673	1.0727	1	21	164	154	26
6	37236226	rs110766531	G/A	A	ENSBTAG00000005932	FAM184B	ENSBTAT00000083103.1	Transcript	intron_variant	-	6:g.37236226G>A	-	-	NCAPG	6_37180233_37768454	0.1727	0.1354	6.0368	0.7673	1.0727	1	21	164	154	26
6	37238502	rs109062047	C/T	T	ENSBTAG00000005932	FAM184B	ENSBTAT00000007791.6	Transcript	intron_variant	-	6:g.37238502C>T	-	-	NCAPG	6_37180233_37768454	0.1804	1.0925	7.9686	1.4272	1.3512	1	18	159	152	24
6	37238502	rs109062047	C/T	T	ENSBTAG00000005932	FAM184B	ENSBTAT00000064667.2	Transcript	intron_variant	-	6:g.37238502C>T	-	-	NCAPG	6_37180233_37768454	0.1804	1.0925	7.9686	1.4272	1.3512	1	18	159	152	24
6	37238502	rs109062047	C/T	T	ENSBTAG00000005932	FAM184B	ENSBTAT00000083103.1	Transcript	intron_variant	-	6:g.37238502C>T	-	-	NCAPG	6_37180233_37768454	0.1804	1.0925	7.9686	1.4272	1.3512	1	18	159	152	24
6	37258620	rs380895281	C/A	A	ENSBTAG00000005932	FAM184B	ENSBTAT00000007791.6	Transcript	intron_variant	-	6:g.37258620C>A	-	-	NCAPG	6_37180233_37768454	0.1785	0.3991	11.1909	1.1619	0.7332	1	20	159	152	27
6	37258620	rs380895281	C/A	A	ENSBTAG00000005932	FAM184B	ENSBTAT00000064667.2	Transcript	intron_variant	-	6:g.37258620C>A	-	-	NCAPG	6_37180233_37768454	0.1785	0.3991	11.1909	1.1619	0.7332	1	20	159	152	27
6	37258620	rs380895281	C/A	A	ENSBTAG00000005932	FAM184B	ENSBTAT00000083103.1	Transcript	intron_variant	-	6:g.37258620C>A	-	-	NCAPG	6_37180233_37768454	0.1785	0.3991	11.1909	1.1619	0.7332	1	20	159	152	27
6	37258892	rs383076632	G/A	A	ENSBTAG00000005932	FAM184B	ENSBTAT00000007791.6	Transcript	intron_variant	-	6:g.37258892G>A	-	-	NCAPG	6_37180233_37768454	0.1767	0.9677	17.0459	0.7938	1.1409	1	19	162	153	27
6	37258892	rs383076632	G/A	A	ENSBTAG00000005932	FAM184B	ENSBTAT00000064667.2	Transcript	intron_variant	-	6:g.37258892G>A	-	-	NCAPG	6_37180233_37768454	0.1767	0.9677	17.0459	0.7938	1.1409	1	19	162	153	27
6	37258892	rs383076632	G/A	A	ENSBTAG00000005932	FAM184B	ENSBTAT00000083103.1	Transcript	intron_variant	-	6:g.37258892G>A	-	-	NCAPG	6_37180233_37768454	0.1767	0.9677	17.0459	0.7938	1.1409	1	19	162	153	27
6	37265148	rs109055407	G/A	A	ENSBTAG00000005932	FAM184B	ENSBTAT00000007791.6	Transcript	intron_variant	-	6:g.37265148G>A	-	-	NCAPG	6_37180233_37768454	0.1762	0.3661	6.0714	0.2335	1.3932	1	20	163	153	27
6	37265148	rs109055407	G/A	A	ENSBTAG00000005932	FAM184B	ENSBTAT00000064667.2	Transcript	intron_variant	-	6:g.37265148G>A	-	-	NCAPG	6_37180233_37768454	0.1762	0.3661	6.0714	0.2335	1.3932	1	20	163	153	27
6	37265148	rs109055407	G/A	A	ENSBTAG00000005932	FAM184B	ENSBTAT00000083103.1	Transcript	intron_variant	-	6:g.37265148G>A	-	-	NCAPG	6_37180233_37768454	0.1762	0.3661	6.0714	0.2335	1.3932	1	20	163	153	27
6	37289572	rs109493308	A/T	T	ENSBTAG00000005932	FAM184B	ENSBTAT00000007791.6	Transcript	intron_variant	-	6:g.37289572A>T	-	-	FAM184B	6_37180233_37768454	0.1731	0.9981	4.9294	1.6053	2.8521	1	21	161	152	25
6	37289572	rs109493308	A/T	T	ENSBTAG00000021582	NCAPG	ENSBTAT00000068516.1	Transcript	intron_variant	-	6:g.37289572A>T	-	-	FAM184B	6_37180233_37768454	0.1731	0.9981	4.9294	1.6053	2.8521	1	21	161	152	25
6	37289572	rs109493308	A/T	T	ENSBTAG00000005932	FAM184B	ENSBTAT00000083103.1	Transcript	intron_variant	-	6:g.37289572A>T	-	-	FAM184B	6_37180233_37768454	0.1731	0.9981	4.9294	1.6053	2.8521	1	21	161	152	25
6	37290854	rs110815573	C/T	T	ENSBTAG00000005932	FAM184B	ENSBTAT00000007791.6	Transcript	intron_variant	-	6:g.37290854C>T	-	-	FAM184B	6_37180233_37768454	0.1751	1.2145	6.9515	1.6803	3.7636	1	20	160	154	25
6	37290854	rs110815573	C/T	T	ENSBTAG00000021582	NCAPG	ENSBTAT00000068516.1	Transcript	intron_variant	-	6:g.37290854C>T	-	-	FAM184B	6_37180233_37768454	0.1751	1.2145	6.9515	1.6803	3.7636	1	20	160	154	25
6	37290854	rs110815573	C/T	T	ENSBTAG00000005932	FAM184B	ENSBTAT00000083103.1	Transcript	intron_variant	-	6:g.37290854C>T	-	-	FAM184B	6_37180233_37768454	0.1751	1.2145	6.9515	1.6803	3.7636	1	20	160	154	25
6	37297064	rs473239884	C/G	G	ENSBTAG00000005932	FAM184B	ENSBTAT00000007791.6	Transcript	intron_variant	-	6:g.37297064C>G	-	-	FAM184B	6_37180233_37768454	0.1805	3.6045	11.8173	1.782	4.2882	1	17	144	136	18
6	37297064	rs473239884	C/G	G	ENSBTAG00000021582	NCAPG	ENSBTAT00000068516.1	Transcript	intron_variant	-	6:g.37297064C>G	-	-	FAM184B	6_37180233_37768454	0.1805	3.6045	11.8173	1.782	4.2882	1	17	144	136	18
6	37297064	rs473239884	C/G	G	ENSBTAG00000021582	NCAPG	ENSBTAT00000080531.1	Transcript	upstream_gene_variant	-	6:g.37297064C>G	-	-	FAM184B	6_37180233_37768454	0.1805	3.6045	11.8173	1.782	4.2882	1	17	144	136	18
6	37297064	rs473239884	C/G	G	ENSBTAG00000005932	FAM184B	ENSBTAT00000083103.1	Transcript	intron_variant	-	6:g.37297064C>G	-	-	FAM184B	6_37180233_37768454	0.1805	3.6045	11.8173	1.782	4.2882	1	17	144	136	18
6	37299943	rs110242144	G/C	C	ENSBTAG00000005932	FAM184B	ENSBTAT00000007791.6	Transcript	intron_variant	-	6:g.37299943G>C	-	-	FAM184B	6_37180233_37768454	0.1831	1.8303	10.1208	0.514	3.6867	1	20	162	150	25
6	37299943	rs110242144	G/C	C	ENSBTAG00000021582	NCAPG	ENSBTAT00000068516.1	Transcript	intron_variant	-	6:g.37299943G>C	-	-	FAM184B	6_37180233_37768454	0.1831	1.8303	10.1208	0.514	3.6867	1	20	162	150	25
6	37299943	rs110242144	G/C	C	ENSBTAG00000021582	NCAPG	ENSBTAT00000080531.1	Transcript	upstream_gene_variant	-	6:g.37299943G>C	-	-	FAM184B	6_37180233_37768454	0.1831	1.8303	10.1208	0.514	3.6867	1	20	162	150	25
6	37299943	rs110242144	G/C	C	ENSBTAG00000005932	FAM184B	ENSBTAT00000083103.1	Transcript	intron_variant	-	6:g.37299943G>C	-	-	FAM184B	6_37180233_37768454	0.1831	1.8303	10.1208	0.514	3.6867	1	20	162	150	25
6	37316093	rs109843602	C/T	T	ENSBTAG00000011973	DCAF16	ENSBTAT00000015886.5	Transcript	intron_variant	-	6:g.37316093C>T	-	-	DCAF16	6_37180233_37768454		3.5271	12.0973	2.0432	3.5293	1	21	166	153	28
6	37316093	rs109843602	C/T	T	ENSBTAG00000021582	NCAPG	ENSBTAT00000068516.1	Transcript	intron_variant	-	6:g.37316093C>T	-	-	DCAF16	6_37180233_37768454		3.5271	12.0973	2.0432	3.5293	1	21	166	153	28
6	37316093	rs109843602	C/T	T	ENSBTAG00000021582	NCAPG	ENSBTAT00000080531.1	Transcript	intron_variant	-	6:g.37316093C>T	-	-	DCAF16	6_37180233_37768454		3.5271	12.0973	2.0432	3.5293	1	21	166	153	28
6	37326947	rs110302982	A/G	G	ENSBTAG00000021582	NCAPG	ENSBTAT00000068516.1	Transcript	intron_variant	-	6:g.37326947A>G	-	-	NCAPG	6_37180233_37768454	0.1867	4.2898	13.7566	1.2194	4.9482	1	20	163	153	24
6	37326947	rs110302982	A/G	G	ENSBTAG00000021582	NCAPG	ENSBTAT00000080531.1	Transcript	intron_variant	-	6:g.37326947A>G	-	-	NCAPG	6_37180233_37768454	0.1867	4.2898	13.7566	1.2194	4.9482	1	20	163	153	24
6	37349373	rs110175987	C/T	T	ENSBTAG00000021582	NCAPG	ENSBTAT00000028759.5	Transcript	intron_variant	-	6:g.37349373C>T	-	-	NCAPG	6_37180233_37768454		4.2165	20.0221	8.692	3.2991	0	19	163	152	23
6	37349373	rs110175987	C/T	T	ENSBTAG00000021582	NCAPG	ENSBTAT00000068516.1	Transcript	intron_variant	-	6:g.37349373C>T	-	-	NCAPG	6_37180233_37768454		4.2165	20.0221	8.692	3.2991	0	19	163	152	23
6	37349373	rs110175987	C/T	T	ENSBTAG00000021582	NCAPG	ENSBTAT00000080531.1	Transcript	intron_variant	-	6:g.37349373C>T	-	-	NCAPG	6_37180233_37768454		4.2165	20.0221	8.692	3.2991	0	19	163	152	23
6	37362802	rs383962462	T/C	C	ENSBTAG00000021582	NCAPG	ENSBTAT00000028759.5	Transcript	intron_variant	-	6:g.37362802T>C	-	-	NCAPG	6_37180233_37768454		2.394	9.4728	4.5807	3.4736	0	17	161	148	18
6	37362802	rs383962462	T/C	C	ENSBTAG00000021582	NCAPG	ENSBTAT00000068516.1	Transcript	intron_variant	-	6:g.37362802T>C	-	-	NCAPG	6_37180233_37768454		2.394	9.4728	4.5807	3.4736	0	17	161	148	18
6	37362802	rs383962462	T/C	C	ENSBTAG00000021582	NCAPG	ENSBTAT00000080531.1	Transcript	intron_variant	-	6:g.37362802T>C	-	-	NCAPG	6_37180233_37768454		2.394	9.4728	4.5807	3.4736	0	17	161	148	18
6	37381106	rs379449143	A/G	G	ENSBTAG00000021582	NCAPG	ENSBTAT00000028759.5	Transcript	downstream_gene_variant	-	6:g.37381106A>G	-	-	NCAPG	6_37180233_37768454	0.1824	4.7273	11.2952	2.7154	2.3527	1	20	164	153	26
6	37381106	rs379449143	A/G	G	ENSBTAG00000021582	NCAPG	ENSBTAT00000068516.1	Transcript	downstream_gene_variant	-	6:g.37381106A>G	-	-	NCAPG	6_37180233_37768454	0.1824	4.7273	11.2952	2.7154	2.3527	1	20	164	153	26
6	37381106	rs379449143	A/G	G	ENSBTAG00000046561	LCORL	ENSBTAT00000075421.1	Transcript	intron_variant	-	6:g.37381106A>G	-	-	NCAPG	6_37180233_37768454	0.1824	4.7273	11.2952	2.7154	2.3527	1	20	164	153	26
6	37381106	rs379449143	A/G	G	ENSBTAG00000046561	LCORL	ENSBTAT00000076750.1	Transcript	intron_variant	-	6:g.37381106A>G	-	-	NCAPG	6_37180233_37768454	0.1824	4.7273	11.2952	2.7154	2.3527	1	20	164	153	26
6	37381106	rs379449143	A/G	G	ENSBTAG00000021582	NCAPG	ENSBTAT00000080531.1	Transcript	downstream_gene_variant	-	6:g.37381106A>G	-	-	NCAPG	6_37180233_37768454	0.1824	4.7273	11.2952	2.7154	2.3527	1	20	164	153	26
6	37381106	rs379449143	A/G	G	ENSBTAG00000046561	LCORL	ENSBTAT00000087353.1	Transcript	intron_variant	-	6:g.37381106A>G	-	-	NCAPG	6_37180233_37768454	0.1824	4.7273	11.2952	2.7154	2.3527	1	20	164	153	26
6	37381397	rs379194924	G/C	C	ENSBTAG00000021582	NCAPG	ENSBTAT00000028759.5	Transcript	downstream_gene_variant	-	6:g.37381397G>C	-	-	NCAPG	6_37180233_37768454	0.1809	5.2253	13.9267	5.5835	2.7102	1	19	161	149	25
6	37381397	rs379194924	G/C	C	ENSBTAG00000021582	NCAPG	ENSBTAT00000068516.1	Transcript	downstream_gene_variant	-	6:g.37381397G>C	-	-	NCAPG	6_37180233_37768454	0.1809	5.2253	13.9267	5.5835	2.7102	1	19	161	149	25
6	37381397	rs379194924	G/C	C	ENSBTAG00000046561	LCORL	ENSBTAT00000075421.1	Transcript	intron_variant	-	6:g.37381397G>C	-	-	NCAPG	6_37180233_37768454	0.1809	5.2253	13.9267	5.5835	2.7102	1	19	161	149	25
6	37381397	rs379194924	G/C	C	ENSBTAG00000046561	LCORL	ENSBTAT00000076750.1	Transcript	intron_variant	-	6:g.37381397G>C	-	-	NCAPG	6_37180233_37768454	0.1809	5.2253	13.9267	5.5835	2.7102	1	19	161	149	25
6	37381397	rs379194924	G/C	C	ENSBTAG00000021582	NCAPG	ENSBTAT00000080531.1	Transcript	downstream_gene_variant	-	6:g.37381397G>C	-	-	NCAPG	6_37180233_37768454	0.1809	5.2253	13.9267	5.5835	2.7102	1	19	161	149	25
6	37381397	rs379194924	G/C	C	ENSBTAG00000046561	LCORL	ENSBTAT00000087353.1	Transcript	intron_variant	-	6:g.37381397G>C	-	-	NCAPG	6_37180233_37768454	0.1809	5.2253	13.9267	5.5835	2.7102	1	19	161	149	25
6	37403795	rs109696064	C/T	T	ENSBTAG00000046561	LCORL	ENSBTAT00000064559.2	Transcript	downstream_gene_variant	-	6:g.37403795C>T	-	-	NCAPG	6_37180233_37768454	0.1632	1.172	11.1566	3.8113	1.6947	1	19	161	153	27
6	37403795	rs109696064	C/T	T	ENSBTAG00000046561	LCORL	ENSBTAT00000066859.1	Transcript	missense_variant	ENSBTAP00000060198.1:p.Glu485Lys	6:g.37403795C>T	tolerated(0.38)	PANTHER:PTHR14931	NCAPG	6_37180233_37768454	0.1632	1.172	11.1566	3.8113	1.6947	1	19	161	153	27
6	37403795	rs109696064	C/T	T	ENSBTAG00000046561	LCORL	ENSBTAT00000074479.1	Transcript	missense_variant	ENSBTAP00000065141.1:p.Glu365Lys	6:g.37403795C>T	tolerated(0.41)	PANTHER:PTHR14931	NCAPG	6_37180233_37768454	0.1632	1.172	11.1566	3.8113	1.6947	1	19	161	153	27
6	37403795	rs109696064	C/T	T	ENSBTAG00000046561	LCORL	ENSBTAT00000075421.1	Transcript	intron_variant	-	6:g.37403795C>T	-	-	NCAPG	6_37180233_37768454	0.1632	1.172	11.1566	3.8113	1.6947	1	19	161	153	27
6	37403795	rs109696064	C/T	T	ENSBTAG00000046561	LCORL	ENSBTAT00000076750.1	Transcript	missense_variant	ENSBTAP00000070612.1:p.Glu450Lys	6:g.37403795C>T	tolerated(0.41)	PANTHER:PTHR14931	NCAPG	6_37180233_37768454	0.1632	1.172	11.1566	3.8113	1.6947	1	19	161	153	27
6	37403795	rs109696064	C/T	T	ENSBTAG00000046561	LCORL	ENSBTAT00000085131.1	Transcript	missense_variant	ENSBTAP00000057732.1:p.Glu450Lys	6:g.37403795C>T	tolerated(0.41)	PANTHER:PTHR14931	NCAPG	6_37180233_37768454	0.1632	1.172	11.1566	3.8113	1.6947	1	19	161	153	27
6	37403795	rs109696064	C/T	T	ENSBTAG00000046561	LCORL	ENSBTAT00000087353.1	Transcript	missense_variant	ENSBTAP00000074172.1:p.Glu362Lys	6:g.37403795C>T	tolerated(0.4)	PANTHER:PTHR14931	NCAPG	6_37180233_37768454	0.1632	1.172	11.1566	3.8113	1.6947	1	19	161	153	27
6	37418449	rs110891752	A/G	G	ENSBTAG00000046561	LCORL	ENSBTAT00000064559.2	Transcript	intron_variant	-	6:g.37418449A>G	-	-	LCORL	6_37180233_37768454	0.167	0.5807	8.2731	3.5577	1.0841	1	22	161	152	24
6	37418449	rs110891752	A/G	G	ENSBTAG00000046561	LCORL	ENSBTAT00000066859.1	Transcript	intron_variant	-	6:g.37418449A>G	-	-	LCORL	6_37180233_37768454	0.167	0.5807	8.2731	3.5577	1.0841	1	22	161	152	24
6	37418449	rs110891752	A/G	G	ENSBTAG00000046561	LCORL	ENSBTAT00000074479.1	Transcript	intron_variant	-	6:g.37418449A>G	-	-	LCORL	6_37180233_37768454	0.167	0.5807	8.2731	3.5577	1.0841	1	22	161	152	24
6	37418449	rs110891752	A/G	G	ENSBTAG00000046561	LCORL	ENSBTAT00000075421.1	Transcript	intron_variant	-	6:g.37418449A>G	-	-	LCORL	6_37180233_37768454	0.167	0.5807	8.2731	3.5577	1.0841	1	22	161	152	24
6	37418449	rs110891752	A/G	G	ENSBTAG00000046561	LCORL	ENSBTAT00000076750.1	Transcript	intron_variant	-	6:g.37418449A>G	-	-	LCORL	6_37180233_37768454	0.167	0.5807	8.2731	3.5577	1.0841	1	22	161	152	24
6	37418449	rs110891752	A/G	G	ENSBTAG00000046561	LCORL	ENSBTAT00000085131.1	Transcript	intron_variant	-	6:g.37418449A>G	-	-	LCORL	6_37180233_37768454	0.167	0.5807	8.2731	3.5577	1.0841	1	22	161	152	24
6	37418449	rs110891752	A/G	G	ENSBTAG00000046561	LCORL	ENSBTAT00000087353.1	Transcript	intron_variant	-	6:g.37418449A>G	-	-	LCORL	6_37180233_37768454	0.167	0.5807	8.2731	3.5577	1.0841	1	22	161	152	24
6	37438248	rs109732906	G/A	A	ENSBTAG00000046561	LCORL	ENSBTAT00000064559.2	Transcript	intron_variant	-	6:g.37438248G>A	-	-	LCORL	6_37180233_37768454	0.1791	2.7057	13.6886	5.8802	3.1353	1	19	163	151	22
6	37438248	rs109732906	G/A	A	ENSBTAG00000046561	LCORL	ENSBTAT00000066859.1	Transcript	intron_variant	-	6:g.37438248G>A	-	-	LCORL	6_37180233_37768454	0.1791	2.7057	13.6886	5.8802	3.1353	1	19	163	151	22
6	37438248	rs109732906	G/A	A	ENSBTAG00000046561	LCORL	ENSBTAT00000074479.1	Transcript	intron_variant	-	6:g.37438248G>A	-	-	LCORL	6_37180233_37768454	0.1791	2.7057	13.6886	5.8802	3.1353	1	19	163	151	22
6	37438248	rs109732906	G/A	A	ENSBTAG00000046561	LCORL	ENSBTAT00000075421.1	Transcript	intron_variant	-	6:g.37438248G>A	-	-	LCORL	6_37180233_37768454	0.1791	2.7057	13.6886	5.8802	3.1353	1	19	163	151	22
6	37438248	rs109732906	G/A	A	ENSBTAG00000046561	LCORL	ENSBTAT00000076750.1	Transcript	intron_variant	-	6:g.37438248G>A	-	-	LCORL	6_37180233_37768454	0.1791	2.7057	13.6886	5.8802	3.1353	1	19	163	151	22
6	37438248	rs109732906	G/A	A	ENSBTAG00000046561	LCORL	ENSBTAT00000085131.1	Transcript	intron_variant	-	6:g.37438248G>A	-	-	LCORL	6_37180233_37768454	0.1791	2.7057	13.6886	5.8802	3.1353	1	19	163	151	22
6	37438248	rs109732906	G/A	A	ENSBTAG00000046561	LCORL	ENSBTAT00000087353.1	Transcript	intron_variant	-	6:g.37438248G>A	-	-	LCORL	6_37180233_37768454	0.1791	2.7057	13.6886	5.8802	3.1353	1	19	163	151	22
6	37522190	rs109810741	C/T	T	ENSBTAG00000046561	LCORL	ENSBTAT00000064559.2	Transcript	intron_variant	-	6:g.37522190C>T	-	-	LCORL	6_37180233_37768454	0.1736	0.4385	7.8631	1.6473	1.3027	1	22	163	152	24
6	37522190	rs109810741	C/T	T	ENSBTAG00000046561	LCORL	ENSBTAT00000066859.1	Transcript	intron_variant	-	6:g.37522190C>T	-	-	LCORL	6_37180233_37768454	0.1736	0.4385	7.8631	1.6473	1.3027	1	22	163	152	24
6	37522190	rs109810741	C/T	T	ENSBTAG00000046561	LCORL	ENSBTAT00000075421.1	Transcript	intron_variant	-	6:g.37522190C>T	-	-	LCORL	6_37180233_37768454	0.1736	0.4385	7.8631	1.6473	1.3027	1	22	163	152	24
6	37522190	rs109810741	C/T	T	ENSBTAG00000046561	LCORL	ENSBTAT00000076750.1	Transcript	intron_variant	-	6:g.37522190C>T	-	-	LCORL	6_37180233_37768454	0.1736	0.4385	7.8631	1.6473	1.3027	1	22	163	152	24
6	37522190	rs109810741	C/T	T	ENSBTAG00000046561	LCORL	ENSBTAT00000085131.1	Transcript	intron_variant	-	6:g.37522190C>T	-	-	LCORL	6_37180233_37768454	0.1736	0.4385	7.8631	1.6473	1.3027	1	22	163	152	24
6	37522190	rs109810741	C/T	T	ENSBTAG00000046561	LCORL	ENSBTAT00000087353.1	Transcript	intron_variant	-	6:g.37522190C>T	-	-	LCORL	6_37180233_37768454	0.1736	0.4385	7.8631	1.6473	1.3027	1	22	163	152	24
6	37526812	rs109315734	C/T	T	ENSBTAG00000046561	LCORL	ENSBTAT00000064559.2	Transcript	intron_variant	-	6:g.37526812C>T	-	-	LCORL	6_37180233_37768454	0.1708	1.5796	10.7528	7.4133	2.7238	1	19	162	151	21
6	37526812	rs109315734	C/T	T	ENSBTAG00000046561	LCORL	ENSBTAT00000066859.1	Transcript	intron_variant	-	6:g.37526812C>T	-	-	LCORL	6_37180233_37768454	0.1708	1.5796	10.7528	7.4133	2.7238	1	19	162	151	21
6	37526812	rs109315734	C/T	T	ENSBTAG00000046561	LCORL	ENSBTAT00000075421.1	Transcript	intron_variant	-	6:g.37526812C>T	-	-	LCORL	6_37180233_37768454	0.1708	1.5796	10.7528	7.4133	2.7238	1	19	162	151	21
6	37526812	rs109315734	C/T	T	ENSBTAG00000046561	LCORL	ENSBTAT00000076750.1	Transcript	intron_variant	-	6:g.37526812C>T	-	-	LCORL	6_37180233_37768454	0.1708	1.5796	10.7528	7.4133	2.7238	1	19	162	151	21
6	37526812	rs109315734	C/T	T	ENSBTAG00000046561	LCORL	ENSBTAT00000085131.1	Transcript	intron_variant	-	6:g.37526812C>T	-	-	LCORL	6_37180233_37768454	0.1708	1.5796	10.7528	7.4133	2.7238	1	19	162	151	21
6	37526812	rs109315734	C/T	T	ENSBTAG00000046561	LCORL	ENSBTAT00000087353.1	Transcript	intron_variant	-	6:g.37526812C>T	-	-	LCORL	6_37180233_37768454	0.1708	1.5796	10.7528	7.4133	2.7238	1	19	162	151	21
6	37529800	rs377959514	G/A	A	ENSBTAG00000046561	LCORL	ENSBTAT00000064559.2	Transcript	intron_variant	-	6:g.37529800G>A	-	-	LCORL	6_37180233_37768454	0.1681	0.9687	9.8753	2.921	2.2962	1	20	163	154	23
6	37529800	rs377959514	G/A	A	ENSBTAG00000046561	LCORL	ENSBTAT00000066859.1	Transcript	intron_variant	-	6:g.37529800G>A	-	-	LCORL	6_37180233_37768454	0.1681	0.9687	9.8753	2.921	2.2962	1	20	163	154	23
6	37529800	rs377959514	G/A	A	ENSBTAG00000046561	LCORL	ENSBTAT00000075421.1	Transcript	intron_variant	-	6:g.37529800G>A	-	-	LCORL	6_37180233_37768454	0.1681	0.9687	9.8753	2.921	2.2962	1	20	163	154	23
6	37529800	rs377959514	G/A	A	ENSBTAG00000046561	LCORL	ENSBTAT00000076750.1	Transcript	intron_variant	-	6:g.37529800G>A	-	-	LCORL	6_37180233_37768454	0.1681	0.9687	9.8753	2.921	2.2962	1	20	163	154	23
6	37529800	rs377959514	G/A	A	ENSBTAG00000046561	LCORL	ENSBTAT00000085131.1	Transcript	intron_variant	-	6:g.37529800G>A	-	-	LCORL	6_37180233_37768454	0.1681	0.9687	9.8753	2.921	2.2962	1	20	163	154	23
6	37529800	rs377959514	G/A	A	ENSBTAG00000046561	LCORL	ENSBTAT00000087353.1	Transcript	intron_variant	-	6:g.37529800G>A	-	-	LCORL	6_37180233_37768454	0.1681	0.9687	9.8753	2.921	2.2962	1	20	163	154	23
6	37543134	rs109929997	A/C	C	ENSBTAG00000046561	LCORL	ENSBTAT00000064559.2	Transcript	intron_variant	-	6:g.37543134A>C	-	-	LCORL	6_37180233_37768454	0.1713	0.8165	12.4691	5.8374	1.9631	1	19	165	153	25
6	37543134	rs109929997	A/C	C	ENSBTAG00000046561	LCORL	ENSBTAT00000066859.1	Transcript	intron_variant	-	6:g.37543134A>C	-	-	LCORL	6_37180233_37768454	0.1713	0.8165	12.4691	5.8374	1.9631	1	19	165	153	25
6	37543134	rs109929997	A/C	C	ENSBTAG00000046561	LCORL	ENSBTAT00000075421.1	Transcript	intron_variant	-	6:g.37543134A>C	-	-	LCORL	6_37180233_37768454	0.1713	0.8165	12.4691	5.8374	1.9631	1	19	165	153	25
6	37543134	rs109929997	A/C	C	ENSBTAG00000046561	LCORL	ENSBTAT00000076750.1	Transcript	intron_variant	-	6:g.37543134A>C	-	-	LCORL	6_37180233_37768454	0.1713	0.8165	12.4691	5.8374	1.9631	1	19	165	153	25
6	37543134	rs109929997	A/C	C	ENSBTAG00000046561	LCORL	ENSBTAT00000085131.1	Transcript	intron_variant	-	6:g.37543134A>C	-	-	LCORL	6_37180233_37768454	0.1713	0.8165	12.4691	5.8374	1.9631	1	19	165	153	25
6	37543134	rs109929997	A/C	C	ENSBTAG00000046561	LCORL	ENSBTAT00000087353.1	Transcript	intron_variant	-	6:g.37543134A>C	-	-	LCORL	6_37180233_37768454	0.1713	0.8165	12.4691	5.8374	1.9631	1	19	165	153	25
6	37547826	rs109673676	G/A	A	ENSBTAG00000046561	LCORL	ENSBTAT00000064559.2	Transcript	intron_variant	-	6:g.37547826G>A	-	-	LCORL	6_37180233_37768454	0.1739	1.7407	10.6262	2.4709	2.3854	1	20	164	152	23
6	37547826	rs109673676	G/A	A	ENSBTAG00000046561	LCORL	ENSBTAT00000066859.1	Transcript	intron_variant	-	6:g.37547826G>A	-	-	LCORL	6_37180233_37768454	0.1739	1.7407	10.6262	2.4709	2.3854	1	20	164	152	23
6	37547826	rs109673676	G/A	A	ENSBTAG00000046561	LCORL	ENSBTAT00000075421.1	Transcript	intron_variant	-	6:g.37547826G>A	-	-	LCORL	6_37180233_37768454	0.1739	1.7407	10.6262	2.4709	2.3854	1	20	164	152	23
6	37547826	rs109673676	G/A	A	ENSBTAG00000046561	LCORL	ENSBTAT00000076750.1	Transcript	intron_variant	-	6:g.37547826G>A	-	-	LCORL	6_37180233_37768454	0.1739	1.7407	10.6262	2.4709	2.3854	1	20	164	152	23
6	37547826	rs109673676	G/A	A	ENSBTAG00000046561	LCORL	ENSBTAT00000085131.1	Transcript	intron_variant	-	6:g.37547826G>A	-	-	LCORL	6_37180233_37768454	0.1739	1.7407	10.6262	2.4709	2.3854	1	20	164	152	23
6	37547826	rs109673676	G/A	A	ENSBTAG00000046561	LCORL	ENSBTAT00000087353.1	Transcript	intron_variant	-	6:g.37547826G>A	-	-	LCORL	6_37180233_37768454	0.1739	1.7407	10.6262	2.4709	2.3854	1	20	164	152	23
6	37568581	rs383348195	C/T	T	-	-	-	-	intergenic_variant	-	6:g.37568581C>T	-	-	LCORL	6_37180233_37768454	0.1787	0.681	12.2272	2.372	2.3334	2	18	159	146	23
6	37569485	rs383507085	A/C	C	-	-	-	-	intergenic_variant	-	6:g.37569485A>C	-	-	LCORL	6_37180233_37768454	0.182	0.5855	11.1929	2.411	1.8204	1	20	164	154	26
6	37571208	rs110800472	T/C	C	-	-	-	-	intergenic_variant	-	6:g.37571208T>C	-	-	LCORL	6_37180233_37768454	0.179	0.3288	11.6498	1.6019	0.2629	1	21	162	154	27
6	37573615	rs109029403	T/A	A	-	-	-	-	intergenic_variant	-	6:g.37573615T>A	-	-	LCORL	6_37180233_37768454	0.1783	0.344	7.8171	1.9755	2.0951	1	19	164	151	25
6	37585527	rs378858709	T/C	C	-	-	-	-	intergenic_variant	-	6:g.37585527T>C	-	-	LCORL	6_37180233_37768454		0.1236	14.009	2.2784	1.2148	0	21	163	152	24
6	37591326	rs110001259	G/A	A	-	-	-	-	intergenic_variant	-	6:g.37591326G>A	-	-	LCORL	6_37180233_37768454	0.1788	0.5543	9.4427	2.4335	1.006	1	20	167	153	25
6	37610136	rs383681081	T/G	G	-	-	-	-	intergenic_variant	-	6:g.37610136T>G	-	-	LCORL	6_37180233_37768454		0.1601	5.7346	4.4995	1.3848	0	21	165	149	18
6	37614179	rs109976622	G/A	A	-	-	-	-	intergenic_variant	-	6:g.37614179G>A	-	-	LCORL	6_37180233_37768454	0.1801	0.2945	8.5419	3.0759	1.9878	1	22	162	150	16
6	37627776	rs109060347	G/C	C	-	-	-	-	intergenic_variant	-	6:g.37627776G>C	-	-	LCORL	6_37180233_37768454	0.181	1.6225	8.4455	2.2472	0.2158	1	21	164	151	19
6	37633434	rs110561116	T/C	C	-	-	-	-	intergenic_variant	-	6:g.37633434T>C	-	-	LCORL	6_37180233_37768454	0.1837	1.0542	15.2408	2.7003	0.3021	1	19	160	150	18
6	37637484	rs109576691	G/T	T	-	-	-	-	intergenic_variant	-	6:g.37637484G>T	-	-	LCORL	6_37180233_37768454	0.1828	0.2934	8.5343	2.4677	0.3331	1	21	164	149	18
6	37669453	rs207689046	A/G	G	-	-	-	-	intergenic_variant	-	6:g.37669453A>G	-	-	LCORL	6_37180233_37768454	0.1757	0.3888	6.5591	3.3402	1.7323	1	20	164	146	19
6	37670519	rs382950309	G/A	A	-	-	-	-	intergenic_variant	-	6:g.37670519G>A	-	-	LCORL	6_37180233_37768454	0.172	0.9031	6.4081	4.196	1.6772	2	19	165	146	19
6	37675122	rs446397436	G/T	T	-	-	-	-	intergenic_variant	-	6:g.37675122G>T	-	-	LCORL	6_37180233_37768454	0.1726	0.5227	5.0483	3.6577	0.2721	1	21	162	147	19
6	37675400	rs109668793	C/T	T	-	-	-	-	intergenic_variant	-	6:g.37675400C>T	-	-	LCORL	6_37180233_37768454	0.1736	0.2362	4.6515	4.1186	0.7464	1	19	167	148	19
6	37675798	rs109979344	C/T	T	-	-	-	-	intergenic_variant	-	6:g.37675798C>T	-	-	LCORL	6_37180233_37768454			1.9481	2.4408	0.3854	15	26	165	147	40
6	37677432	rs110987922	C/T	T	-	-	-	-	intergenic_variant	-	6:g.37677432C>T	-	-	LCORL	6_37180233_37768454	0.1718	0.6862	5.7427	3.7419	0.6776	1	17	164	148	21
6	37679238	rs109344892	T/C	C	-	-	-	-	intergenic_variant	-	6:g.37679238T>C	-	-	LCORL	6_37180233_37768454	0.1682	0.1694	5.0241	3.4875	0.5917	1	19	166	146	19
6	37681968	rs109331793	C/T	T	-	-	-	-	intergenic_variant	-	6:g.37681968C>T	-	-	LCORL	6_37180233_37768454	0.1707	0.9936	4.0864	2.8545	0.6888	1	18	163	148	18
6	37683450	rs381987002	T/C	C	-	-	-	-	intergenic_variant	-	6:g.37683450T>C	-	-	LCORL	6_37180233_37768454		0.7597	4.0842	2.8164	0.9273	12	18	166	150	19
6	37684483	rs380838173	A/G	G	-	-	-	-	intergenic_variant	-	6:g.37684483A>G	-	-	LCORL	6_37180233_37768454	0.1718	1.4461	17.9308	7.9364	2.2153	1	18	161	146	16
6	37684667	rs383245647	G/A	A	-	-	-	-	intergenic_variant	-	6:g.37684667G>A	-	-	LCORL	6_37180233_37768454		0.0039	5.1352	2.3575	0.7834	10	19	164	141	18
6	37685392	rs383440994	G/A	A	-	-	-	-	intergenic_variant	-	6:g.37685392G>A	-	-	LCORL	6_37180233_37768454	0.165		4.3662	2.3418	0.1577	1	19	166	145	19
6	37686668	rs377841505	G/A	A	-	-	-	-	intergenic_variant	-	6:g.37686668G>A	-	-	LCORL	6_37180233_37768454	0.1712	0.0822	4.5096	4.3747	0.6467	1	19	167	148	19
6	37687844	rs385088789	A/T	T	-	-	-	-	intergenic_variant	-	6:g.37687844A>T	-	-	LCORL	6_37180233_37768454	0.174	1.0932	7.7092	4.0688	1.1211	1	17	166	146	17
6	37690852	rs110105055	G/C	C	-	-	-	-	intergenic_variant	-	6:g.37690852G>C	-	-	LCORL	6_37180233_37768454	0.1236	0.0351	5.3924	2.4635	0.1828	12	19	164	148	18
6	37693042	rs380447553	C/T	T	-	-	-	-	intergenic_variant	-	6:g.37693042C>T	-	-	LCORL	6_37180233_37768454		0.0292	4.3264	3.2115	0.1901	3	23	167	147	37
6	37697757	rs81179599	C/T	T	-	-	-	-	intergenic_variant	-	6:g.37697757C>T	-	-	LCORL	6_37180233_37768454	0.1788	1.0152	12.1541	6.574	1.4107	1	20	147	145	16
6	37702341	rs377812778	T/G	G	-	-	-	-	intergenic_variant	-	6:g.37702341T>G	-	-	LCORL	6_37180233_37768454	0.1738	0.9806	4.7464	3.2957	0.8867	1	20	159	146	17
6	37703461	rs110186942	C/T	T	-	-	-	-	intergenic_variant	-	6:g.37703461C>T	-	-	LCORL	6_37180233_37768454	0.1755	0.2966	6.1476	6.2655	0.7859	1	20	159	145	21
6	37703863	rs384540439	C/T	T	-	-	-	-	intergenic_variant	-	6:g.37703863C>T	-	-	LCORL	6_37180233_37768454	0.1833	2.2812	7.9763	5.2085	1.0289	1	15	160	146	17
6	37704637	rs208984737	C/A	A	-	-	-	-	intergenic_variant	-	6:g.37704637C>A	-	-	LCORL	6_37180233_37768454	0.1806	0.2209	7.0791	4.7421	0.3124	1	20	163	146	18
6	37706431	rs110116541	T/C	C	-	-	-	-	intergenic_variant	-	6:g.37706431T>C	-	-	LCORL	6_37180233_37768454	0.1744	0.3637	5.7528	5.5337	0.3214	1	20	163	147	19
6	37706528	rs382938133	A/T	T	-	-	-	-	intergenic_variant	-	6:g.37706528A>T	-	-	LCORL	6_37180233_37768454	0.1727	0.1633	5.1317	2.5863	0.0063	1	20	164	148	19
6	37728142	rs379180947	G/A	A	-	-	-	-	intergenic_variant	-	6:g.37728142G>A	-	-	LCORL	6_37180233_37768454	0.185	1.4224	8.3701	4.503	1.7572	1	20	162	147	17
6	37729902	rs384077114	A/C	C	-	-	-	-	intergenic_variant	-	6:g.37729902A>C	-	-	LCORL	6_37180233_37768454	0.1831	0.1783	2.2546	5.3618	0.6395	1	19	161	147	18
6	37817575	rs385797117	G/A	A	-	-	-	-	intergenic_variant	-	6:g.37817575G>A	-	-	LCORL	out	0.1848	1.8868	13.4224	10.9914	2.6181	1	20	156	148	16
6	37822623	rs42820832	A/C	A	-	-	-	-	intergenic_variant	-	6:g.37822623C>A	-	-	LCORL	out	0.0889	2.1287	7.2989	1.9069	0.8883	8	50	171	152	55
6	37839663	rs42820840	C/T	T	-	-	-	-	intergenic_variant	-	6:g.37839663C>T	-	-	LCORL	out	0.611	3.8056	6.6545	11.3328	5.2788	7	45	169	147	53
6	37901080	rs110425907	G/A	A	-	-	-	-	intergenic_variant	-	6:g.37901080G>A	-	-	LCORL	out	0.8659	2.4165	7.1242	5.2444	2.9789	9	27	152	145	46
6	37978995	rs110046613	C/T	T	-	-	-	-	intergenic_variant	-	6:g.37978995C>T	-	-	LCORL	out	0.4596	0.9533	0.9337	2.5659	1.5674	6	27	141	143	49
6	38005973	rs109515116	G/A	A	-	-	-	-	intergenic_variant	-	6:g.38005973G>A	-	-	LCORL	out	0.7326	1.0367	0.8058	1.2788	3.0334	6	25	141	144	43
6	52268424	rs133617861	G/A	A	-	-	-	-	intergenic_variant	-	6:g.52268424G>A	-	-	ENSBTAG00000048536	out	0.0033	3.358				47	86	155	163	183
6	52268553	rs135212518	C/A	A	-	-	-	-	intergenic_variant	-	6:g.52268553C>A	-	-	ENSBTAG00000048536	out	0.0344	4.4684		0.0097	0.067	48	93	152	162	178
6	52273604	rs135964671	G/C	C	-	-	-	-	intergenic_variant	-	6:g.52273604G>C	-	-	ENSBTAG00000048536	out	0.2021	2.6121		0.0016		49	92	157	163	178
6	52274012	rs137176547	A/G	G	-	-	-	-	intergenic_variant	-	6:g.52274012A>G	-	-	ENSBTAG00000048536	out	0.0582	2.3603				47	95	157	162	175
6	61253005	rs379083241	A/G	G	ENSBTAG00000011156	ATP8A1	ENSBTAT00000014818.6	Transcript	intron_variant	-	6:g.61253005A>G	-	-	ENSBTAG00000054299	out			0.6122	0.3031	3.6274	3	30	82	147	123
6	61253005	rs379083241	A/G	G	ENSBTAG00000011156	ATP8A1	ENSBTAT00000069515.1	Transcript	intron_variant	-	6:g.61253005A>G	-	-	ENSBTAG00000054299	out			0.6122	0.3031	3.6274	3	30	82	147	123
6	61253005	rs379083241	A/G	G	ENSBTAG00000011156	ATP8A1	ENSBTAT00000073652.1	Transcript	intron_variant	-	6:g.61253005A>G	-	-	ENSBTAG00000054299	out			0.6122	0.3031	3.6274	3	30	82	147	123
6	61253005	rs379083241	A/G	G	ENSBTAG00000011156	ATP8A1	ENSBTAT00000085787.1	Transcript	intron_variant	-	6:g.61253005A>G	-	-	ENSBTAG00000054299	out			0.6122	0.3031	3.6274	3	30	82	147	123
6	62795709	rs42435348	G/T	G	-	-	-	-	intergenic_variant	-	6:g.62795709T>G	-	-	ENSBTAG00000055052	out	3.765	1.4424	1.7557	1.5127	0.7806	118	149	31	53	19
6	62802929	rs379100563	C/T	T	-	-	-	-	intergenic_variant	-	6:g.62802929C>T	-	-	ENSBTAG00000055052	out	1.8681	6.5647	1.1122	1.7488	0.9302	116	142	28	51	18
6	62807642	rs42434095	A/G	G	-	-	-	-	intergenic_variant	-	6:g.62807642A>G	-	-	ENSBTAG00000055052	out	3.5502	1.8855	2.1211	0.1554	1.0639	116	142	28	52	18
6	62810726	-	G/A	A	-	-	-	-	intergenic_variant	-	6:g.62810726G>A	-	-	ENSBTAG00000055052	out	0.6051	2.563	1.322	0.8557	0.7553	114	141	35	51	16
6	62820800	rs42434054	T/G	T	-	-	-	-	intergenic_variant	-	6:g.62820800G>T	-	-	ENSBTAG00000055052	out	1.9379	3.4149	1.5886	1.2596	1.8371	117	149	36	52	16
6	62830413	rs42433118	A/G	G	-	-	-	-	intergenic_variant	-	6:g.62830413A>G	-	-	ENSBTAG00000055052	out	4.1249	0.0203	1.0336	0.7446	0.3888	113	143	37	50	18
6	62838836	rs109650361	A/C	C	ENSBTAG00000038659	KCTD8	ENSBTAT00000051902.3	Transcript	intron_variant	-	6:g.62838836A>C	-	-	ENSBTAG00000055052	out	0.4206	3.6066	0.3186	1.1909	1.1305	112	145	36	50	15
6	62839572	rs42433105	C/T	T	ENSBTAG00000038659	KCTD8	ENSBTAT00000051902.3	Transcript	intron_variant	-	6:g.62839572C>T	-	-	ENSBTAG00000055052	out	1.0618	3.2701	1.046	2.8324	0.8753	114	138	34	50	14
6	62840052	rs380806980	C/T	T	ENSBTAG00000038659	KCTD8	ENSBTAT00000051902.3	Transcript	intron_variant	-	6:g.62840052C>T	-	-	ENSBTAG00000055052	out	0.8002	4.0237	1.3179	0.6215	0.1939	106	137	32	46	10
6	62840305	rs434350623	T/C	C	ENSBTAG00000038659	KCTD8	ENSBTAT00000051902.3	Transcript	intron_variant	-	6:g.62840305T>C	-	-	ENSBTAG00000055052	out	1.6875	5.6441	2.1347	4.6651	2.4135	102	125	27	37	10
6	62841015	rs133355873	T/G	G	ENSBTAG00000038659	KCTD8	ENSBTAT00000051902.3	Transcript	intron_variant	-	6:g.62841015T>G	-	-	ENSBTAG00000055052	out	2.2097	5.4603	1.4016	3.5154	1.9513	111	140	33	50	15
6	62843385	rs381753741	G/A	A	ENSBTAG00000038659	KCTD8	ENSBTAT00000051902.3	Transcript	intron_variant	-	6:g.62843385G>A	-	-	ENSBTAG00000055052	out	1.5187	2.6376	0.3838	0.4038	1.3184	112	139	35	48	14
6	62846117	rs136495164	T/C	C	ENSBTAG00000038659	KCTD8	ENSBTAT00000051902.3	Transcript	intron_variant	-	6:g.62846117T>C	-	-	ENSBTAG00000055052	out	2.6181	4.5092	2.1042	0.555	2.226	117	141	36	52	15
6	62846226	rs41575072	T/C	C	ENSBTAG00000038659	KCTD8	ENSBTAT00000051902.3	Transcript	intron_variant	-	6:g.62846226T>C	-	-	ENSBTAG00000055052	out	0.641	3.6688	0.4214	0.6758	0.6475	116	144	34	51	17
6	62846329	rs132730187	G/T	T	ENSBTAG00000038659	KCTD8	ENSBTAT00000051902.3	Transcript	intron_variant	-	6:g.62846329G>T	-	-	ENSBTAG00000055052	out	0.3094	4.3985	0.2987	0.7295	0.3782	118	141	35	50	17
6	62846912	rs109175616	C/T	T	ENSBTAG00000038659	KCTD8	ENSBTAT00000051902.3	Transcript	intron_variant	-	6:g.62846912C>T	-	-	ENSBTAG00000055052	out	4.2608	4.3746	1.7149	1.9936	1.3391	113	144	36	52	18
6	62847471	rs42433079	C/T	T	ENSBTAG00000038659	KCTD8	ENSBTAT00000051902.3	Transcript	intron_variant	-	6:g.62847471C>T	-	-	ENSBTAG00000055052	out	0.6257	2.7659	0.6692	0.6862	1.2904	113	145	36	52	15
6	62848051	rs42433080	C/T	T	ENSBTAG00000038659	KCTD8	ENSBTAT00000051902.3	Transcript	intron_variant	-	6:g.62848051C>T	-	-	ENSBTAG00000055052	out	0.5135	3.1525	1.0537	0.5904	1.2795	118	143	35	51	17
6	62862903	rs42433070	G/A	G	ENSBTAG00000038659	KCTD8	ENSBTAT00000051902.3	Transcript	intron_variant	-	6:g.62862903A>G	-	-	ENSBTAG00000055052	out	2.7669	2.1031	0.1485	0.3992		120	150	40	52	19
6	62864809	rs42433065	C/T	T	ENSBTAG00000038659	KCTD8	ENSBTAT00000051902.3	Transcript	intron_variant	-	6:g.62864809C>T	-	-	ENSBTAG00000055052	out	1.3587	2.2584	0.2004	0.3495	0.0806	116	143	38	50	19
6	62864997	rs42433063	G/A	A	ENSBTAG00000038659	KCTD8	ENSBTAT00000051902.3	Transcript	intron_variant	-	6:g.62864997G>A	-	-	ENSBTAG00000055052	out	2.1462	2.5421	1.0422	0.4011	0.8899	116	145	36	52	15
6	62865015	rs42433062	T/C	C	ENSBTAG00000038659	KCTD8	ENSBTAT00000051902.3	Transcript	intron_variant	-	6:g.62865015T>C	-	-	ENSBTAG00000055052	out	2.2571	4.2528	0.6923	0.5596	1.1412	116	144	34	53	15
6	62865083	rs42433061	G/A	A	ENSBTAG00000038659	KCTD8	ENSBTAT00000051902.3	Transcript	intron_variant	-	6:g.62865083G>A	-	-	ENSBTAG00000055052	out	0.974	3.588	0.4238	0.4495	0.0587	114	144	35	48	17
6	62865264	rs42433059	T/C	T	ENSBTAG00000038659	KCTD8	ENSBTAT00000051902.3	Transcript	intron_variant	-	6:g.62865264C>T	-	-	ENSBTAG00000055052	out	0.4541	4.1296	1.4935	1.7328	0.7996	120	148	41	55	19
6	62867119	rs110225698	C/T	T	ENSBTAG00000038659	KCTD8	ENSBTAT00000051902.3	Transcript	intron_variant	-	6:g.62867119C>T	-	-	ENSBTAG00000055052	out	3.2739	4.2202	0.9896	0.6363	0.3453	116	144	36	53	16
6	62867193	rs209542021	T/C	C	ENSBTAG00000038659	KCTD8	ENSBTAT00000051902.3	Transcript	intron_variant	-	6:g.62867193T>C	-	-	ENSBTAG00000055052	out	3.7549	3.0995	0.3494	0.6348	0.2826	113	145	38	52	15
6	62871996	rs42432520	T/C	T	ENSBTAG00000038659	KCTD8	ENSBTAT00000051902.3	Transcript	intron_variant	-	6:g.62871996C>T	-	-	ENSBTAG00000055052	out	2.2624	0.5241	0.3667	0.0246	0.7776	118	150	39	52	17
6	62876701	rs207762443	G/A	A	ENSBTAG00000038659	KCTD8	ENSBTAT00000051902.3	Transcript	intron_variant	-	6:g.62876701G>A	-	-	ENSBTAG00000055052	out	0.6823	2.7697	1.0927	0.9885	1.2113	116	146	37	51	15
6	62879105	rs42432489	C/T	T	ENSBTAG00000038659	KCTD8	ENSBTAT00000051902.3	Transcript	intron_variant	-	6:g.62879105C>T	-	-	ENSBTAG00000055052	out	6.3033	8.9436	2.8928	2.9129	2.9269	113	138	30	50	13
6	62882361	rs42432434	C/T	C	ENSBTAG00000038659	KCTD8	ENSBTAT00000051902.3	Transcript	intron_variant	-	6:g.62882361T>C	-	-	ENSBTAG00000055052	out	3.4582	1.6284	1.6404	1.0285	0.8824	119	149	42	53	18
6	62887930	rs42432462	A/G	G	ENSBTAG00000038659	KCTD8	ENSBTAT00000051902.3	Transcript	intron_variant	-	6:g.62887930A>G	-	-	KCTD8	out	0.5221	1.5626	2.1165	2.4437	0.8351	115	145	38	51	16
6	62888164	rs42432464	G/C	C	ENSBTAG00000038659	KCTD8	ENSBTAT00000051902.3	Transcript	intron_variant	-	6:g.62888164G>C	-	-	KCTD8	out	0.5221	1.5626	2.1165	2.4437	0.8351	115	143	38	51	16
6	62892276	rs42432484	T/G	G	ENSBTAG00000038659	KCTD8	ENSBTAT00000051902.3	Transcript	intron_variant	-	6:g.62892276T>G	-	-	KCTD8	out	6.9145	6.3346	0.2275	2.5621	0.7365	113	132	27	41	10
6	62892391	rs41574859	T/C	C	ENSBTAG00000038659	KCTD8	ENSBTAT00000051902.3	Transcript	intron_variant	-	6:g.62892391T>C	-	-	KCTD8	out	2.6373	1.3199		0.4981	0.3713	118	139	29	53	9
6	62893754	rs42438727	G/C	G	ENSBTAG00000038659	KCTD8	ENSBTAT00000051902.3	Transcript	intron_variant	-	6:g.62893754C>G	-	-	KCTD8	out	2.405	0.0331	0.2093	0.8275	0.4539	122	147	31	52	11
6	62894584	rs42438723	C/T	T	ENSBTAG00000038659	KCTD8	ENSBTAT00000051902.3	Transcript	intron_variant	-	6:g.62894584C>T	-	-	KCTD8	out	1.0709	0.0162	0.0214	2.2679	0.8846	119	143	28	49	11
6	62894918	rs42438721	C/A	A	ENSBTAG00000038659	KCTD8	ENSBTAT00000051902.3	Transcript	intron_variant	-	6:g.62894918C>A	-	-	KCTD8	out	2.3421	0.1482	0.2261	1.8185	0.9398	120	141	29	49	11
6	62900253	rs384567372	T/C	C	ENSBTAG00000038659	KCTD8	ENSBTAT00000051902.3	Transcript	intron_variant	-	6:g.62900253T>C	-	-	KCTD8	out	4.9249	0.6754	0.0815	0.0911	0.6668	119	143	31	49	12
6	62900254	rs379725894	G/A	A	ENSBTAG00000038659	KCTD8	ENSBTAT00000051902.3	Transcript	intron_variant	-	6:g.62900254G>A	-	-	KCTD8	out	2.5384	2.5741	0.375	1.2946	0.5093	119	142	30	49	12
6	62901707	rs209389567	G/A	A	ENSBTAG00000038659	KCTD8	ENSBTAT00000051902.3	Transcript	intron_variant	-	6:g.62901707G>A	-	-	KCTD8	out	2.496	0.8905	0.0611	0.6882	0.6045	120	144	30	51	11
6	62902291	rs208470007	C/T	T	ENSBTAG00000038659	KCTD8	ENSBTAT00000051902.3	Transcript	intron_variant	-	6:g.62902291C>T	-	-	KCTD8	out	0.7258	3.2236	0.1888	0.6366	0.9609	121	139	31	50	11
6	62902561	rs211136952	G/A	A	ENSBTAG00000038659	KCTD8	ENSBTAT00000051902.3	Transcript	intron_variant	-	6:g.62902561G>A	-	-	KCTD8	out	5.3983	4.4951	1.6799	1.1222	0.7391	121	147	27	51	11
6	62902837	rs384267540	G/A	A	ENSBTAG00000038659	KCTD8	ENSBTAT00000051902.3	Transcript	intron_variant	-	6:g.62902837G>A	-	-	KCTD8	out	5.1268	4.0238	0.6841	2.1265	0.8066	120	142	27	51	11
6	62904851	rs42438693	C/T	T	ENSBTAG00000038659	KCTD8	ENSBTAT00000051902.3	Transcript	intron_variant	-	6:g.62904851C>T	-	-	KCTD8	out	0.6771	2.3029	0.6603	0.3204	0.4062	120	139	34	50	20
6	62904903	rs42438695	T/C	C	ENSBTAG00000038659	KCTD8	ENSBTAT00000051902.3	Transcript	intron_variant	-	6:g.62904903T>C	-	-	KCTD8	out	0.8711	2.752	1.2622	1.0686	2.342	118	141	35	49	18
6	62905102	rs42438696	C/T	T	ENSBTAG00000038659	KCTD8	ENSBTAT00000051902.3	Transcript	intron_variant	-	6:g.62905102C>T	-	-	KCTD8	out	1.3962	1.3342	2.8994	0.5461	0.8664	120	143	34	50	19
6	62913005	rs210370996	A/G	G	ENSBTAG00000038659	KCTD8	ENSBTAT00000051902.3	Transcript	intron_variant	-	6:g.62913005A>G	-	-	KCTD8	out	4.9075	4.4679	0.4073	0.9261	1.2398	120	144	34	50	18
6	62913459	rs209710368	G/T	T	ENSBTAG00000038659	KCTD8	ENSBTAT00000051902.3	Transcript	intron_variant	-	6:g.62913459G>T	-	-	KCTD8	out	7.301	9.7999	2.0262	1.4872	2.0263	122	144	35	50	20
6	62914933	rs209243751	C/T	C	ENSBTAG00000038659	KCTD8	ENSBTAT00000051902.3	Transcript	intron_variant	-	6:g.62914933T>C	-	-	KCTD8	out	3.9983	0.111	1.2824	0.3367	1.3893	121	148	36	50	23
6	62921570	rs378411283	G/A	G	ENSBTAG00000038659	KCTD8	ENSBTAT00000051902.3	Transcript	intron_variant	-	6:g.62921570A>G	-	-	KCTD8	out	2.168	4.3922	2.2258	1.8704	0.3824	127	150	34	56	23
6	62925583	rs42437809	C/T	T	ENSBTAG00000038659	KCTD8	ENSBTAT00000051902.3	Transcript	intron_variant	-	6:g.62925583C>T	-	-	KCTD8	out	4.7973	2.4775	3.1683	0.5127	0.7918	120	141	34	51	19
6	62932257	rs382945674	A/C	A	ENSBTAG00000038659	KCTD8	ENSBTAT00000051902.3	Transcript	intron_variant	-	6:g.62932257C>A	-	-	KCTD8	out	0.6173	3.7127	2.3468	1.4951	0.8944	127	151	35	54	21
6	62937405	rs42437780	G/A	A	ENSBTAG00000038659	KCTD8	ENSBTAT00000051902.3	Transcript	intron_variant	-	6:g.62937405G>A	-	-	KCTD8	out	3.1463	0.8247	0.8238	0.7891	0.1393	119	144	35	52	20
6	62937925	rs109397526	G/A	A	ENSBTAG00000038659	KCTD8	ENSBTAT00000051902.3	Transcript	intron_variant	-	6:g.62937925G>A	-	-	KCTD8	out	1.8332	2.7942	0.1732	0.1338	0.3068	118	141	36	51	20
6	62939260	rs42437771	G/A	A	ENSBTAG00000038659	KCTD8	ENSBTAT00000051902.3	Transcript	intron_variant	-	6:g.62939260G>A	-	-	KCTD8	out	0.7695	2.3442	0.6066	0.5583	0.2645	122	146	35	49	19
6	62940290	rs42437764	G/A	A	ENSBTAG00000038659	KCTD8	ENSBTAT00000051902.3	Transcript	intron_variant	-	6:g.62940290G>A	-	-	KCTD8	out	1.3631	2.706	0.4777	0.9506	0.1218	122	141	34	50	20
6	62941161	rs209374088	G/A	A	ENSBTAG00000038659	KCTD8	ENSBTAT00000051902.3	Transcript	intron_variant	-	6:g.62941161G>A	-	-	KCTD8	out		3.06	0.5823		0.7449	120	144	34	49	17
6	62942736	rs379499290	C/T	T	ENSBTAG00000038659	KCTD8	ENSBTAT00000051902.3	Transcript	intron_variant	-	6:g.62942736C>T	-	-	KCTD8	out	0.1686	2.7988	0.0474	0.796	0.4911	120	142	33	50	20
6	62942747	rs386131881	A/C	C	ENSBTAG00000038659	KCTD8	ENSBTAT00000051902.3	Transcript	intron_variant	-	6:g.62942747A>C	-	-	KCTD8	out	1.9444	5.2891	0.7304	2.0092	0.4074	119	142	34	50	20
6	62944217	rs383398601	A/T	T	ENSBTAG00000038659	KCTD8	ENSBTAT00000051902.3	Transcript	intron_variant	-	6:g.62944217A>T	-	-	KCTD8	out	1.3882	3.5224	2.3268	2.7931	1.2024	120	144	32	49	20
6	62951107	rs42437093	T/C	T	ENSBTAG00000038659	KCTD8	ENSBTAT00000051902.3	Transcript	intron_variant	-	6:g.62951107C>T	-	-	KCTD8	out	1.4624	0.4208	1.9536	0.2804	2.5446	122	148	35	51	20
6	62952947	rs42437082	T/C	C	ENSBTAG00000038659	KCTD8	ENSBTAT00000051902.3	Transcript	intron_variant	-	6:g.62952947T>C	-	-	KCTD8	out	0.4227	3.1446	0.2475	0.7422	0.3269	122	143	33	50	20
6	62955443	rs42436512	T/C	T	ENSBTAG00000038659	KCTD8	ENSBTAT00000051902.3	Transcript	intron_variant	-	6:g.62955443C>T	-	-	KCTD8	out	0.089	3.5581	0.628	0.2849	0.7013	121	147	35	54	23
6	62955515	rs42436514	A/G	A	ENSBTAG00000038659	KCTD8	ENSBTAT00000051902.3	Transcript	intron_variant	-	6:g.62955515G>A	-	-	KCTD8	out	0.0985	2.8769	0.4448	2.0666	0.3247	120	149	36	51	23
6	62955902	rs42436517	C/T	T	ENSBTAG00000038659	KCTD8	ENSBTAT00000051902.3	Transcript	intron_variant	-	6:g.62955902C>T	-	-	KCTD8	out	4.8785	5.9927	1.5343	1.9257	1.4768	119	142	34	49	21
6	62957853	rs381896643	A/G	G	ENSBTAG00000038659	KCTD8	ENSBTAT00000051902.3	Transcript	intron_variant	-	6:g.62957853A>G	-	-	KCTD8	out	3.3311	0.9581	0.9864	2.0128	1.0358	118	144	34	49	18
6	62965264	rs42437047	C/T	T	ENSBTAG00000038659	KCTD8	ENSBTAT00000051902.3	Transcript	intron_variant	-	6:g.62965264C>T	-	-	KCTD8	out	2.4652	1.4441	0.5146	2.0167	1.747	122	145	33	50	22
6	63537309	rs379778584	G/T	T	-	-	-	-	intergenic_variant	-	6:g.63537309G>T	-	-	ENSBTAG00000051838	out	0.0004		1.2534	5.6381	2.1637	15	12	112	137	87
6	63539190	rs384378840	C/T	T	-	-	-	-	intergenic_variant	-	6:g.63539190C>T	-	-	ENSBTAG00000051838	out	0.4219	0.0087	0.8023	4.2826	0.5352	14	10	114	139	92
6	63539460	rs378940127	A/G	G	-	-	-	-	intergenic_variant	-	6:g.63539460A>G	-	-	ENSBTAG00000051838	out	0.2212		0.5267	3.9379	0.4858	12	12	108	139	86
6	63539656	rs385388092	A/G	G	-	-	-	-	intergenic_variant	-	6:g.63539656A>G	-	-	ENSBTAG00000051838	out	0.2542	0.0314	2.1324	5.138	2.3189	14	12	112	141	86
6	63540963	rs382814926	T/C	C	-	-	-	-	intergenic_variant	-	6:g.63540963T>C	-	-	ENSBTAG00000051838	out			0.9343	3.3784	1.3976	13	11	107	138	92
6	63541289	rs379427460	C/T	T	-	-	-	-	intergenic_variant	-	6:g.63541289C>T	-	-	ENSBTAG00000051838	out	0.398		2.3237	5.1232	2.104	13	12	112	141	90
6	63541562	rs208918662	C/T	T	-	-	-	-	intergenic_variant	-	6:g.63541562C>T	-	-	ENSBTAG00000051838	out			0.3867	3.8377	0.1576	14	10	112	140	89
6	63541958	rs210517334	T/C	C	-	-	-	-	intergenic_variant	-	6:g.63541958T>C	-	-	ENSBTAG00000051838	out	0.3186		1.4265	2.5344	7.0979	14	12	112	140	89
6	63541993	rs385633872	C/T	T	-	-	-	-	intergenic_variant	-	6:g.63541993C>T	-	-	ENSBTAG00000051838	out	0.6951		0.9188	3.6557	2.8843	14	12	112	139	87
6	63542198	rs383848676	G/C	C	-	-	-	-	intergenic_variant	-	6:g.63542198G>C	-	-	ENSBTAG00000051838	out	0.389		1.554	2.9732	1.9781	14	12	108	141	89
6	63550705	rs377840413	A/G	G	-	-	-	-	intergenic_variant	-	6:g.63550705A>G	-	-	ENSBTAG00000051838	out			0.0077	2.3408	0.7282	15	13	114	141	88
6	63550911	rs384573593	C/T	T	-	-	-	-	intergenic_variant	-	6:g.63550911C>T	-	-	ENSBTAG00000051838	out			0.1677	2.6505	0.4221	13	12	110	138	85
6	63559489	rs379013278	G/A	A	-	-	-	-	intergenic_variant	-	6:g.63559489G>A	-	-	ENSBTAG00000051838	out			2.7817	2.5417	7.6246	14	12	112	140	99
6	63562730	rs385394944	G/A	A	-	-	-	-	intergenic_variant	-	6:g.63562730G>A	-	-	ENSBTAG00000051838	out			3.2966	1.2165	5.6658	15	11	111	142	99
6	63563051	rs385313522	T/C	C	-	-	-	-	intergenic_variant	-	6:g.63563051T>C	-	-	ENSBTAG00000051838	out	0.0076		0.1171	2.5986	0.3778	13	12	114	139	100
6	63570698	rs382490876	T/A	A	ENSBTAG00000051838	-	ENSBTAT00000086527.1	Transcript	upstream_gene_variant	-	6:g.63570698T>A	-	-	ENSBTAG00000051838	out	0.0173		3.5417	2.4226	2.6166	15	12	114	140	100
6	63574148	rs385326860	G/A	A	ENSBTAG00000051838	-	ENSBTAT00000086527.1	Transcript	upstream_gene_variant	-	6:g.63574148G>A	-	-	ENSBTAG00000051838	out		0.0059	3.277	1.6786	1.6232	15	9	107	140	97
6	63577353	rs380458141	G/A	A	-	-	-	-	intergenic_variant	-	6:g.63577353G>A	-	-	ENSBTAG00000051838	out	0.0532	0.0586	0.844	0.7728	2.7287	14	11	114	142	96
6	63594403	rs382931740	T/A	T	-	-	-	-	intergenic_variant	-	6:g.63594403A>T	-	-	ENSBTAG00000051838	out	0.326	2.3631				187	189	94	59	104
6	63594848	rs379871295	T/G	T	-	-	-	-	intergenic_variant	-	6:g.63594848G>T	-	-	ENSBTAG00000051838	out	0.0202	2.2581			0.0127	185	188	87	58	96
6	63594948	rs385312748	G/A	G	-	-	-	-	intergenic_variant	-	6:g.63594948A>G	-	-	ENSBTAG00000051838	out	0.4483	2.3761			0.0287	185	188	88	57	100
6	63595121	rs211458682	C/A	A	-	-	-	-	intergenic_variant	-	6:g.63595121C>A	-	-	ENSBTAG00000051838	out	0.0095	0.0136	1.8326	3.4895	2.8146	15	11	111	141	100
6	63595379	rs383490049	T/A	T	-	-	-	-	intergenic_variant	-	6:g.63595379A>T	-	-	ENSBTAG00000051838	out	0.0202	2.2581	0.047		0.0127	186	189	85	58	104
6	63595840	rs379369004	T/C	T	-	-	-	-	intergenic_variant	-	6:g.63595840C>T	-	-	ENSBTAG00000051838	out	0.3096	2.3509				185	188	84	60	99
6	63596630	rs380170279	C/T	T	-	-	-	-	intergenic_variant	-	6:g.63596630C>T	-	-	ENSBTAG00000051838	out			0.7684	1.444	6.1163	12	10	113	139	97
6	63596665	rs383000001	C/T	T	-	-	-	-	intergenic_variant	-	6:g.63596665C>T	-	-	ENSBTAG00000051838	out			1.3061	1.0492	5.047	14	10	111	140	99
6	63596766	rs378791445	G/A	A	-	-	-	-	intergenic_variant	-	6:g.63596766G>A	-	-	ENSBTAG00000051838	out			0.9061	0.9148	3.4686	14	12	110	142	100
6	63597312	rs384004619	A/T	T	-	-	-	-	intergenic_variant	-	6:g.63597312A>T	-	-	ENSBTAG00000051838	out	0.2128		3.2701	0.6649	6.7018	13	12	110	136	101
6	63597936	rs210879699	T/C	C	-	-	-	-	intergenic_variant	-	6:g.63597936T>C	-	-	ENSBTAG00000051838	out			0.3331	3.3247	0.9786	14	10	112	139	95
6	63598138	rs381017708	C/T	T	-	-	-	-	intergenic_variant	-	6:g.63598138C>T	-	-	ENSBTAG00000051838	out			0.9468	1.1702	2.4438	13	12	114	140	96
6	63598254	rs384169958	A/G	G	-	-	-	-	intergenic_variant	-	6:g.63598254A>G	-	-	ENSBTAG00000051838	out	0.0906		0.7317	0.9229	2.8952	13	10	108	137	94
6	63598690	rs378223090	T/C	C	-	-	-	-	intergenic_variant	-	6:g.63598690T>C	-	-	ENSBTAG00000051838	out			2.2493	1.4156	1.7472	12	7	107	137	93
6	63599244	rs378375859	T/C	C	-	-	-	-	intergenic_variant	-	6:g.63599244T>C	-	-	ENSBTAG00000051838	out	0.8193		2.4248	1.4887	2.0434	15	11	113	139	97
6	63599386	rs379057956	G/A	A	-	-	-	-	intergenic_variant	-	6:g.63599386G>A	-	-	ENSBTAG00000051838	out	0.2641		1.7707	3.3052	2.3815	15	11	110	136	98
6	63599620	rs384335901	C/T	T	-	-	-	-	intergenic_variant	-	6:g.63599620C>T	-	-	ENSBTAG00000051838	out	0.2256		1.9112	1.6148	3.562	15	13	109	137	101
6	63599687	rs379132684	C/T	T	-	-	-	-	intergenic_variant	-	6:g.63599687C>T	-	-	ENSBTAG00000051838	out	0.2988		2.512	1.2211	5.47	15	11	112	140	102
6	63600286	rs383219310	G/A	A	-	-	-	-	intergenic_variant	-	6:g.63600286G>A	-	-	ENSBTAG00000051838	out			2.7201	2.0942	2.3095	15	13	108	138	97
6	63681676	rs382153573	G/A	A	-	-	-	-	intergenic_variant	-	6:g.63681676G>A	-	-	ENSBTAG00000051838	out	0.6393	0.7091	2.6942	1.5549	2.7976	15	9	107	118	91
6	63686054	rs383103885	G/A	A	-	-	-	-	intergenic_variant	-	6:g.63686054G>A	-	-	ENSBTAG00000051838	out		0.4628	0.5991	1.3899	2.4524	14	8	107	119	91
6	63687388	rs382259478	T/C	C	-	-	-	-	intergenic_variant	-	6:g.63687388T>C	-	-	ENSBTAG00000051838	out		0.3742	1.2655	2.3735	2.9452	14	8	107	118	92
6	64687843	rs42485692	G/C	C	-	-	-	-	intergenic_variant	-	6:g.64687843G>C	-	-	GABRG1	out	2.687	7.342	0.4801	0.322	0.6977	69	88	4	2	9
6	64723835	rs42485665	C/T	C	-	-	-	-	intergenic_variant	-	6:g.64723835T>C	-	-	GABRG1	out	5.093	4.1019	0.5455	0.2187	2.4222	74	93	4	3	7
6	64731401	rs134879587	C/T	T	-	-	-	-	intergenic_variant	-	6:g.64731401C>T	-	-	GABRG1	out	0.4409	0.6016	0.4867	2.3118	0.3327	25	86	156	166	151
6	64740743	rs110444807	G/A	A	-	-	-	-	intergenic_variant	-	6:g.64740743G>A	-	-	GABRG1	out	2.185	2.4275	0.0083	0.0468	1.0215	90	90	5	3	16
6	64766060	rs42484814	A/G	A	-	-	-	-	intergenic_variant	-	6:g.64766060G>A	-	-	GABRG1	out	4.917	4.8405	0.0115	0.2218	0.6061	96	94	6	4	12
6	64789849	rs211623549	C/T	C	-	-	-	-	intergenic_variant	-	6:g.64789849T>C	-	-	GABRG1	out	4.6433	2.9752	0.486		0.2861	94	96	5	3	7
6	64799408	rs42484780	G/T	G	-	-	-	-	intergenic_variant	-	6:g.64799408T>G	-	-	GABRG1	out	4.0273	3.8808	0.413	0.0944	0.2323	92	92	5	3	16
6	64806789	rs41579885	T/C	T	-	-	-	-	intergenic_variant	-	6:g.64806789C>T	-	-	GABRG1	out	2.1848	3.5442	0.4707		0.8384	94	93	4	3	9
6	64808331	rs109686465	G/A	G	-	-	-	-	intergenic_variant	-	6:g.64808331A>G	-	-	GABRG1	out	2.9794	2.7107	0.4759		1.055	91	94	5	3	10
6	64814473	rs42484768	C/A	A	-	-	-	-	intergenic_variant	-	6:g.64814473C>A	-	-	GABRG1	out	1.8408	4.6293	0.5469	0.0763	0.0206	89	86	4	2	17
6	64816376	rs109116775	A/C	A	ENSBTAG00000011817	GABRA2	ENSBTAT00000015688.5	Transcript	downstream_gene_variant	-	6:g.64816376C>A	-	-	GABRG1	out	1.9477	2.8974	0.4217		0.8319	94	94	5	3	9
6	64822433	rs42484766	C/A	A	ENSBTAG00000011817	GABRA2	ENSBTAT00000015688.5	Transcript	intron_variant	-	6:g.64822433C>A	-	-	GABRA2	out	3.1077	0.9922	0.3334	0.0648	0.752	91	92	4	2	14
6	64833327	rs210154555	A/G	G	ENSBTAG00000011817	GABRA2	ENSBTAT00000015688.5	Transcript	intron_variant	-	6:g.64833327A>G	-	-	GABRA2	out	4.0295	2.4762	0.4841		0.9421	87	93	4	3	15
6	64838721	rs42484753	C/T	T	ENSBTAG00000011817	GABRA2	ENSBTAT00000015688.5	Transcript	intron_variant	-	6:g.64838721C>T	-	-	GABRA2	out	2.5047	0.9512	0.0332		0.854	90	88	4	3	13
6	64850872	rs42484752	A/G	A	ENSBTAG00000011817	GABRA2	ENSBTAT00000015688.5	Transcript	intron_variant	-	6:g.64850872G>A	-	-	GABRA2	out	1.1833	7.2548	5.5248	1.3496	7.7419	94	95	5	3	17
6	64861059	rs42484738	C/T	C	ENSBTAG00000011817	GABRA2	ENSBTAT00000015688.5	Transcript	intron_variant	-	6:g.64861059T>C	-	-	GABRA2	out	2.3624	2.9317	0.2456		0.0959	99	96	9	3	18
6	64862612	rs42484745	G/A	G	ENSBTAG00000011817	GABRA2	ENSBTAT00000015688.5	Transcript	intron_variant	-	6:g.64862612A>G	-	-	GABRA2	out	3.041	0.7399	0.1622	0.0106	0.1562	96	92	4	3	16
6	64866170	rs42595874	T/C	T	ENSBTAG00000011817	GABRA2	ENSBTAT00000015688.5	Transcript	intron_variant	-	6:g.64866170C>T	-	-	GABRA2	out	1.7092	4.109	0.14	0.0225	0.1696	97	95	4	3	15
6	64867974	rs42595534	C/T	C	ENSBTAG00000011817	GABRA2	ENSBTAT00000015688.5	Transcript	intron_variant	-	6:g.64867974T>C	-	-	GABRA2	out	1.9553	3.8142	0.1496		0.2094	99	95	4	3	16
6	64869584	rs42595531	C/T	C	ENSBTAG00000011817	GABRA2	ENSBTAT00000015688.5	Transcript	intron_variant	-	6:g.64869584T>C	-	-	GABRA2	out	2.1636	2.5819	0.2156		0.1204	93	93	4	4	16
6	64870272	rs42594829	T/C	T	ENSBTAG00000011817	GABRA2	ENSBTAT00000015688.5	Transcript	intron_variant	-	6:g.64870272C>T	-	-	GABRA2	out	1.9473	3.3011	0.2159		0.1726	92	95	4	5	16
6	64873385	rs42595881	G/A	G	ENSBTAG00000011817	GABRA2	ENSBTAT00000015688.5	Transcript	intron_variant	-	6:g.64873385A>G	-	-	GABRA2	out	1.7621	2.9572	0.1857		0.3949	94	90	4	3	16
6	64873548	rs136920602	G/A	G	ENSBTAG00000011817	GABRA2	ENSBTAT00000015688.5	Transcript	intron_variant	-	6:g.64873548A>G	-	-	GABRA2	out	4.5568	3.76	0.2679		0.777	94	97	5	3	8
6	64876454	rs110744691	T/C	T	ENSBTAG00000011817	GABRA2	ENSBTAT00000015688.5	Transcript	intron_variant	-	6:g.64876454C>T	-	-	GABRA2	out	3.4946	3.431	0.4098		0.3596	93	95	4	3	16
6	64878045	rs42595891	G/A	A	ENSBTAG00000011817	GABRA2	ENSBTAT00000015688.5	Transcript	intron_variant	-	6:g.64878045G>A	-	-	GABRA2	out	3.4749	3.7732	0.1513		0.1169	91	89	4	3	15
6	64878536	rs42595892	G/C	C	ENSBTAG00000011817	GABRA2	ENSBTAT00000015688.5	Transcript	intron_variant	-	6:g.64878536G>C	-	-	GABRA2	out	2.4897	0.4194				158	102	38	35	31
6	64878594	rs42595893	C/T	T	ENSBTAG00000011817	GABRA2	ENSBTAT00000015688.5	Transcript	intron_variant	-	6:g.64878594C>T	-	-	GABRA2	out	2.3141	1.3683			0.0303	158	101	39	37	32
6	64879004	rs42595894	T/A	A	ENSBTAG00000011817	GABRA2	ENSBTAT00000015688.5	Transcript	intron_variant	-	6:g.64879004T>A	-	-	GABRA2	out	3.1912	2.1282				160	99	39	36	30
6	64879839	rs42595898	A/G	G	ENSBTAG00000011817	GABRA2	ENSBTAT00000015688.5	Transcript	intron_variant	-	6:g.64879839A>G	-	-	GABRA2	out	2.6985	2.5402	0.1736		0.3472	93	86	4	3	15
6	64885562	rs42595905	T/C	C	ENSBTAG00000011817	GABRA2	ENSBTAT00000015688.5	Transcript	intron_variant	-	6:g.64885562T>C	-	-	GABRA2	out	0.9802	2.4789			0.005	160	98	39	36	31
6	64887239	rs209006015	A/G	A	ENSBTAG00000011817	GABRA2	ENSBTAT00000015688.5	Transcript	intron_variant	-	6:g.64887239G>A	-	-	GABRA2	out	0.0318	2.4593	0.71	0.2388	0.2345	46	99	162	167	171
6	64890705	rs798961396	C/A	C	ENSBTAG00000011817	GABRA2	ENSBTAT00000015688.5	Transcript	intron_variant	-	6:g.64890705A>C	-	-	GABRA2	out	4.071	4.1125	0.2879		0.0665	104	104	6	7	18
6	64891599	rs42595914	C/T	C	ENSBTAG00000011817	GABRA2	ENSBTAT00000015688.5	Transcript	intron_variant	-	6:g.64891599T>C	-	-	GABRA2	out	4.1226	2.3509	0.3596		0.0034	94	93	5	3	17
6	64902390	rs109275171	G/A	G	ENSBTAG00000011817	GABRA2	ENSBTAT00000015688.5	Transcript	intron_variant	-	6:g.64902390A>G	-	-	GABRA2	out	1.9042	2.8283	0.0812		0.208	96	94	4	3	15
6	64913252	rs42595923	C/A	C	ENSBTAG00000011817	GABRA2	ENSBTAT00000015688.5	Transcript	intron_variant	-	6:g.64913252A>C	-	-	GABRA2	out	3.09	2.8483			0.2825	93	96	4	3	16
6	65801992	rs133039935	G/A	G	ENSBTAG00000017837	GABRB1	ENSBTAT00000023711.6	Transcript	intron_variant	-	6:g.65801992A>G	-	-	GABRB1	out	1.3296	2.4165	0.2946	0.0431	0.092	162	167	67	35	90
6	65807395	rs109785724	G/A	G	ENSBTAG00000017837	GABRB1	ENSBTAT00000023711.6	Transcript	intron_variant	-	6:g.65807395A>G	-	-	GABRB1	out	1.9779	2.9031	0.3045	0.0242		162	165	69	36	93
6	65812885	rs109211469	T/C	T	ENSBTAG00000017837	GABRB1	ENSBTAT00000023711.6	Transcript	intron_variant	-	6:g.65812885C>T	-	-	GABRB1	out	1.1458	4.8682	0.8153	0.2147	0.5257	161	167	67	37	91
6	65814155	rs134111877	G/C	G	ENSBTAG00000017837	GABRB1	ENSBTAT00000023711.6	Transcript	intron_variant	-	6:g.65814155C>G	-	-	GABRB1	out	2.6882	5.7076	1.4954	0.463	0.3707	165	165	67	36	91
6	65816201	rs110619439	C/T	C	ENSBTAG00000017837	GABRB1	ENSBTAT00000023711.6	Transcript	intron_variant	-	6:g.65816201T>C	-	-	GABRB1	out	4.1605	5.395	1.6124	1.2772	0.9286	163	166	69	37	91
6	65820279	rs110376186	T/C	T	ENSBTAG00000017837	GABRB1	ENSBTAT00000023711.6	Transcript	intron_variant	-	6:g.65820279C>T	-	-	GABRB1	out	3.4148	5.1128	1.7804	0.419	0.4665	160	167	65	34	89
6	65828572	rs209890971	G/A	G	ENSBTAG00000017837	GABRB1	ENSBTAT00000023711.6	Transcript	intron_variant	-	6:g.65828572A>G	-	-	GABRB1	out	2.7799	4.6435	0.8317	1.57	0.3774	163	165	68	36	95
6	65839634	rs135739538	G/A	G	ENSBTAG00000017837	GABRB1	ENSBTAT00000023711.6	Transcript	intron_variant	-	6:g.65839634A>G	-	-	GABRB1	out	1.2097	2.793		1.5937	0.015	161	165	67	33	98
6	65840863	rs133682174	A/T	A	ENSBTAG00000017837	GABRB1	ENSBTAT00000023711.6	Transcript	intron_variant	-	6:g.65840863T>A	-	-	GABRB1	out	1.0238	2.7716	0.0159	0.4364		162	163	67	34	92
6	65851933	rs135466941	T/A	T	ENSBTAG00000017837	GABRB1	ENSBTAT00000023711.6	Transcript	intron_variant	-	6:g.65851933A>T	-	-	GABRB1	out	1.0804	3.1049		0.1563		161	164	68	37	91
6	65859284	rs133152881	G/A	G	ENSBTAG00000017837	GABRB1	ENSBTAT00000023711.6	Transcript	intron_variant	-	6:g.65859284A>G	-	-	GABRB1	out	1.182	3.9122	0.2446	0.8411	0.4846	163	164	66	36	93
6	65866683	rs137389385	A/G	A	ENSBTAG00000017837	GABRB1	ENSBTAT00000023711.6	Transcript	intron_variant	-	6:g.65866683G>A	-	-	COMMD8	out	1.2282	2.4627	0.3084	0.6935	0.5618	162	165	65	36	93
6	65879420	rs383335749	G/A	G	ENSBTAG00000017837	GABRB1	ENSBTAT00000023711.6	Transcript	intron_variant	-	6:g.65879420A>G	-	-	COMMD8	out	2.0876	4.9776	0.356	1.2109	1.2573	162	168	67	38	96
6	65883020	rs137386968	G/A	G	ENSBTAG00000017837	GABRB1	ENSBTAT00000023711.6	Transcript	intron_variant	-	6:g.65883020A>G	-	-	COMMD8	out	2.0166	3.1723	0.4658	0.9701	0.4416	162	166	69	34	99
6	65885948	rs109558601	A/C	A	ENSBTAG00000017837	GABRB1	ENSBTAT00000023711.6	Transcript	intron_variant	-	6:g.65885948C>A	-	-	COMMD8	out	0.4225	3.2947	1.1083	1.3199	1.3296	161	167	67	35	91
6	65908443	rs110551931	C/T	C	ENSBTAG00000017837	GABRB1	ENSBTAT00000023711.6	Transcript	intron_variant	-	6:g.65908443T>C	-	-	COMMD8	out	3.3148	3.0351	0.425	0.0235	2.414	162	166	67	35	91
6	65913738	rs207922137	A/C	A	ENSBTAG00000017837	GABRB1	ENSBTAT00000023711.6	Transcript	intron_variant	-	6:g.65913738C>A	-	-	COMMD8	out	1.3776	3.0734	0.3901	0.1577	1.1189	161	167	65	35	90
6	65922676	rs210527952	G/A	G	ENSBTAG00000017837	GABRB1	ENSBTAT00000023711.6	Transcript	intron_variant	-	6:g.65922676A>G	-	-	COMMD8	out	1.9924	3.2827			1.2072	161	165	64	35	95
6	65924281	rs41662859	A/G	A	ENSBTAG00000017837	GABRB1	ENSBTAT00000023711.6	Transcript	intron_variant	-	6:g.65924281G>A	-	-	COMMD8	out	1.1492	5.1529	0.0351		0.2713	162	164	66	35	94
6	65925502	rs110475369	A/T	A	ENSBTAG00000017837	GABRB1	ENSBTAT00000023711.6	Transcript	intron_variant	-	6:g.65925502T>A	-	-	COMMD8	out	1.4744	3.3701	0.0661		0.346	162	165	64	32	87
6	65926119	rs110091560	A/G	A	ENSBTAG00000017837	GABRB1	ENSBTAT00000023711.6	Transcript	intron_variant	-	6:g.65926119G>A	-	-	COMMD8	out	1.9523	7.6912	0.4151		0.1999	162	166	62	29	95
6	65929242	rs379936265	C/A	C	ENSBTAG00000017837	GABRB1	ENSBTAT00000023711.6	Transcript	intron_variant	-	6:g.65929242A>C	-	-	COMMD8	out	2.4694	6.5129	0.0376		0.0878	163	169	69	31	91
6	65943061	rs109542650	A/G	A	ENSBTAG00000017837	GABRB1	ENSBTAT00000023711.6	Transcript	intron_variant	-	6:g.65943061G>A	-	-	COMMD8	out	3.1761	1.7725	0.0878	0.0881		161	167	65	31	87
6	66521021	rs109285023	C/T	C	ENSBTAG00000002199	CORIN	ENSBTAT00000002847.5	Transcript	intron_variant	-	6:g.66521021T>C	-	-	CORIN	out	3.3538	4.5236	4.6047	0.7509	2.7061	165	161	78	26	41
6	66521021	rs109285023	C/T	C	ENSBTAG00000002199	CORIN	ENSBTAT00000069711.1	Transcript	intron_variant	-	6:g.66521021T>C	-	-	CORIN	out	3.3538	4.5236	4.6047	0.7509	2.7061	165	161	78	26	41
6	66521021	rs109285023	C/T	C	ENSBTAG00000002199	CORIN	ENSBTAT00000071518.1	Transcript	intron_variant	-	6:g.66521021T>C	-	-	CORIN	out	3.3538	4.5236	4.6047	0.7509	2.7061	165	161	78	26	41
6	66521021	rs109285023	C/T	C	ENSBTAG00000002199	CORIN	ENSBTAT00000075097.1	Transcript	intron_variant	-	6:g.66521021T>C	-	-	CORIN	out	3.3538	4.5236	4.6047	0.7509	2.7061	165	161	78	26	41
6	66521021	rs109285023	C/T	C	ENSBTAG00000002199	CORIN	ENSBTAT00000076415.1	Transcript	intron_variant	-	6:g.66521021T>C	-	-	CORIN	out	3.3538	4.5236	4.6047	0.7509	2.7061	165	161	78	26	41
6	66521021	rs109285023	C/T	C	ENSBTAG00000002199	CORIN	ENSBTAT00000081162.1	Transcript	intron_variant	-	6:g.66521021T>C	-	-	CORIN	out	3.3538	4.5236	4.6047	0.7509	2.7061	165	161	78	26	41
6	66521021	rs109285023	C/T	C	ENSBTAG00000002199	CORIN	ENSBTAT00000082448.1	Transcript	intron_variant	-	6:g.66521021T>C	-	-	CORIN	out	3.3538	4.5236	4.6047	0.7509	2.7061	165	161	78	26	41
6	66521021	rs109285023	C/T	C	ENSBTAG00000002199	CORIN	ENSBTAT00000085169.1	Transcript	intron_variant	-	6:g.66521021T>C	-	-	CORIN	out	3.3538	4.5236	4.6047	0.7509	2.7061	165	161	78	26	41
6	66521021	rs109285023	C/T	C	ENSBTAG00000002199	CORIN	ENSBTAT00000085692.1	Transcript	intron_variant	-	6:g.66521021T>C	-	-	CORIN	out	3.3538	4.5236	4.6047	0.7509	2.7061	165	161	78	26	41
6	66526633	rs207724920	G/A	G	ENSBTAG00000002199	CORIN	ENSBTAT00000002847.5	Transcript	intron_variant	-	6:g.66526633A>G	-	-	CORIN	out	1.7161	6.0026	3.1295	1.1942	3.0643	164	161	80	25	39
6	66526633	rs207724920	G/A	G	ENSBTAG00000002199	CORIN	ENSBTAT00000069711.1	Transcript	intron_variant	-	6:g.66526633A>G	-	-	CORIN	out	1.7161	6.0026	3.1295	1.1942	3.0643	164	161	80	25	39
6	66526633	rs207724920	G/A	G	ENSBTAG00000002199	CORIN	ENSBTAT00000071518.1	Transcript	intron_variant	-	6:g.66526633A>G	-	-	CORIN	out	1.7161	6.0026	3.1295	1.1942	3.0643	164	161	80	25	39
6	66526633	rs207724920	G/A	G	ENSBTAG00000002199	CORIN	ENSBTAT00000075097.1	Transcript	intron_variant	-	6:g.66526633A>G	-	-	CORIN	out	1.7161	6.0026	3.1295	1.1942	3.0643	164	161	80	25	39
6	66526633	rs207724920	G/A	G	ENSBTAG00000002199	CORIN	ENSBTAT00000076415.1	Transcript	intron_variant	-	6:g.66526633A>G	-	-	CORIN	out	1.7161	6.0026	3.1295	1.1942	3.0643	164	161	80	25	39
6	66526633	rs207724920	G/A	G	ENSBTAG00000002199	CORIN	ENSBTAT00000081162.1	Transcript	intron_variant	-	6:g.66526633A>G	-	-	CORIN	out	1.7161	6.0026	3.1295	1.1942	3.0643	164	161	80	25	39
6	66526633	rs207724920	G/A	G	ENSBTAG00000002199	CORIN	ENSBTAT00000082448.1	Transcript	intron_variant	-	6:g.66526633A>G	-	-	CORIN	out	1.7161	6.0026	3.1295	1.1942	3.0643	164	161	80	25	39
6	66526633	rs207724920	G/A	G	ENSBTAG00000002199	CORIN	ENSBTAT00000085169.1	Transcript	intron_variant	-	6:g.66526633A>G	-	-	CORIN	out	1.7161	6.0026	3.1295	1.1942	3.0643	164	161	80	25	39
6	66526633	rs207724920	G/A	G	ENSBTAG00000002199	CORIN	ENSBTAT00000085692.1	Transcript	intron_variant	-	6:g.66526633A>G	-	-	CORIN	out	1.7161	6.0026	3.1295	1.1942	3.0643	164	161	80	25	39
6	66530604	rs132695441	G/C	G	ENSBTAG00000002199	CORIN	ENSBTAT00000002847.5	Transcript	intron_variant	-	6:g.66530604C>G	-	-	CORIN	out	2.797	3.0606	2.9233	0.3754	0.7202	166	161	91	33	73
6	66530604	rs132695441	G/C	G	ENSBTAG00000002199	CORIN	ENSBTAT00000069711.1	Transcript	intron_variant	-	6:g.66530604C>G	-	-	CORIN	out	2.797	3.0606	2.9233	0.3754	0.7202	166	161	91	33	73
6	66530604	rs132695441	G/C	G	ENSBTAG00000002199	CORIN	ENSBTAT00000071518.1	Transcript	intron_variant	-	6:g.66530604C>G	-	-	CORIN	out	2.797	3.0606	2.9233	0.3754	0.7202	166	161	91	33	73
6	66530604	rs132695441	G/C	G	ENSBTAG00000002199	CORIN	ENSBTAT00000075097.1	Transcript	intron_variant	-	6:g.66530604C>G	-	-	CORIN	out	2.797	3.0606	2.9233	0.3754	0.7202	166	161	91	33	73
6	66530604	rs132695441	G/C	G	ENSBTAG00000002199	CORIN	ENSBTAT00000076415.1	Transcript	upstream_gene_variant	-	6:g.66530604C>G	-	-	CORIN	out	2.797	3.0606	2.9233	0.3754	0.7202	166	161	91	33	73
6	66530604	rs132695441	G/C	G	ENSBTAG00000002199	CORIN	ENSBTAT00000081162.1	Transcript	intron_variant	-	6:g.66530604C>G	-	-	CORIN	out	2.797	3.0606	2.9233	0.3754	0.7202	166	161	91	33	73
6	66530604	rs132695441	G/C	G	ENSBTAG00000002199	CORIN	ENSBTAT00000082448.1	Transcript	intron_variant	-	6:g.66530604C>G	-	-	CORIN	out	2.797	3.0606	2.9233	0.3754	0.7202	166	161	91	33	73
6	66530604	rs132695441	G/C	G	ENSBTAG00000002199	CORIN	ENSBTAT00000085169.1	Transcript	upstream_gene_variant	-	6:g.66530604C>G	-	-	CORIN	out	2.797	3.0606	2.9233	0.3754	0.7202	166	161	91	33	73
6	66530604	rs132695441	G/C	G	ENSBTAG00000002199	CORIN	ENSBTAT00000085692.1	Transcript	intron_variant	-	6:g.66530604C>G	-	-	CORIN	out	2.797	3.0606	2.9233	0.3754	0.7202	166	161	91	33	73
6	66533562	rs109761240	T/G	T	ENSBTAG00000002199	CORIN	ENSBTAT00000002847.5	Transcript	upstream_gene_variant	-	6:g.66533562G>T	-	-	CORIN	out	2.7652	3.3922	2.8435	0.5611	2.9869	164	160	88	32	73
6	66533562	rs109761240	T/G	T	ENSBTAG00000002199	CORIN	ENSBTAT00000069711.1	Transcript	upstream_gene_variant	-	6:g.66533562G>T	-	-	CORIN	out	2.7652	3.3922	2.8435	0.5611	2.9869	164	160	88	32	73
6	66533562	rs109761240	T/G	T	ENSBTAG00000002199	CORIN	ENSBTAT00000071518.1	Transcript	upstream_gene_variant	-	6:g.66533562G>T	-	-	CORIN	out	2.7652	3.3922	2.8435	0.5611	2.9869	164	160	88	32	73
6	66533562	rs109761240	T/G	T	ENSBTAG00000002199	CORIN	ENSBTAT00000075097.1	Transcript	intron_variant	-	6:g.66533562G>T	-	-	CORIN	out	2.7652	3.3922	2.8435	0.5611	2.9869	164	160	88	32	73
6	66533562	rs109761240	T/G	T	ENSBTAG00000002199	CORIN	ENSBTAT00000076415.1	Transcript	upstream_gene_variant	-	6:g.66533562G>T	-	-	CORIN	out	2.7652	3.3922	2.8435	0.5611	2.9869	164	160	88	32	73
6	66533562	rs109761240	T/G	T	ENSBTAG00000002199	CORIN	ENSBTAT00000081162.1	Transcript	upstream_gene_variant	-	6:g.66533562G>T	-	-	CORIN	out	2.7652	3.3922	2.8435	0.5611	2.9869	164	160	88	32	73
6	66533562	rs109761240	T/G	T	ENSBTAG00000002199	CORIN	ENSBTAT00000082448.1	Transcript	intron_variant	-	6:g.66533562G>T	-	-	CORIN	out	2.7652	3.3922	2.8435	0.5611	2.9869	164	160	88	32	73
6	66533562	rs109761240	T/G	T	ENSBTAG00000002199	CORIN	ENSBTAT00000085169.1	Transcript	upstream_gene_variant	-	6:g.66533562G>T	-	-	CORIN	out	2.7652	3.3922	2.8435	0.5611	2.9869	164	160	88	32	73
6	66533562	rs109761240	T/G	T	ENSBTAG00000002199	CORIN	ENSBTAT00000085692.1	Transcript	intron_variant	-	6:g.66533562G>T	-	-	CORIN	out	2.7652	3.3922	2.8435	0.5611	2.9869	164	160	88	32	73
6	66537611	rs109753234	G/C	G	ENSBTAG00000002199	CORIN	ENSBTAT00000002847.5	Transcript	upstream_gene_variant	-	6:g.66537611C>G	-	-	CORIN	out	1.9441	6.5135	2.3576	0.7719	0.5403	167	161	81	25	42
6	66537611	rs109753234	G/C	G	ENSBTAG00000002199	CORIN	ENSBTAT00000069711.1	Transcript	upstream_gene_variant	-	6:g.66537611C>G	-	-	CORIN	out	1.9441	6.5135	2.3576	0.7719	0.5403	167	161	81	25	42
6	66537611	rs109753234	G/C	G	ENSBTAG00000002199	CORIN	ENSBTAT00000071518.1	Transcript	upstream_gene_variant	-	6:g.66537611C>G	-	-	CORIN	out	1.9441	6.5135	2.3576	0.7719	0.5403	167	161	81	25	42
6	66537611	rs109753234	G/C	G	ENSBTAG00000002199	CORIN	ENSBTAT00000075097.1	Transcript	intron_variant	-	6:g.66537611C>G	-	-	CORIN	out	1.9441	6.5135	2.3576	0.7719	0.5403	167	161	81	25	42
6	66537611	rs109753234	G/C	G	ENSBTAG00000002199	CORIN	ENSBTAT00000081162.1	Transcript	upstream_gene_variant	-	6:g.66537611C>G	-	-	CORIN	out	1.9441	6.5135	2.3576	0.7719	0.5403	167	161	81	25	42
6	66537611	rs109753234	G/C	G	ENSBTAG00000002199	CORIN	ENSBTAT00000082448.1	Transcript	intron_variant	-	6:g.66537611C>G	-	-	CORIN	out	1.9441	6.5135	2.3576	0.7719	0.5403	167	161	81	25	42
6	66537611	rs109753234	G/C	G	ENSBTAG00000002199	CORIN	ENSBTAT00000085692.1	Transcript	intron_variant	-	6:g.66537611C>G	-	-	CORIN	out	1.9441	6.5135	2.3576	0.7719	0.5403	167	161	81	25	42
6	66540426	rs208587386	C/T	C	ENSBTAG00000002199	CORIN	ENSBTAT00000075097.1	Transcript	intron_variant	-	6:g.66540426T>C	-	-	CORIN	out	2.1376	5.3183	1.2342	0.1054	1.2313	167	166	89	38	49
6	66540426	rs208587386	C/T	C	ENSBTAG00000002199	CORIN	ENSBTAT00000082448.1	Transcript	intron_variant	-	6:g.66540426T>C	-	-	CORIN	out	2.1376	5.3183	1.2342	0.1054	1.2313	167	166	89	38	49
6	66540426	rs208587386	C/T	C	ENSBTAG00000002199	CORIN	ENSBTAT00000085692.1	Transcript	intron_variant	-	6:g.66540426T>C	-	-	CORIN	out	2.1376	5.3183	1.2342	0.1054	1.2313	167	166	89	38	49
6	66540490	rs209674376	G/A	G	ENSBTAG00000002199	CORIN	ENSBTAT00000075097.1	Transcript	intron_variant	-	6:g.66540490A>G	-	-	CORIN	out	1.7442	3.8344	0.9969	0.0479	0.9981	168	165	88	36	46
6	66540490	rs209674376	G/A	G	ENSBTAG00000002199	CORIN	ENSBTAT00000082448.1	Transcript	intron_variant	-	6:g.66540490A>G	-	-	CORIN	out	1.7442	3.8344	0.9969	0.0479	0.9981	168	165	88	36	46
6	66540490	rs209674376	G/A	G	ENSBTAG00000002199	CORIN	ENSBTAT00000085692.1	Transcript	intron_variant	-	6:g.66540490A>G	-	-	CORIN	out	1.7442	3.8344	0.9969	0.0479	0.9981	168	165	88	36	46
6	66541159	rs211202040	C/T	C	ENSBTAG00000002199	CORIN	ENSBTAT00000075097.1	Transcript	intron_variant	-	6:g.66541159T>C	-	-	CORIN	out	1.8592	3.6544	1.5309		0.3849	167	167	100	40	68
6	66541159	rs211202040	C/T	C	ENSBTAG00000002199	CORIN	ENSBTAT00000082448.1	Transcript	intron_variant	-	6:g.66541159T>C	-	-	CORIN	out	1.8592	3.6544	1.5309		0.3849	167	167	100	40	68
6	66541159	rs211202040	C/T	C	ENSBTAG00000002199	CORIN	ENSBTAT00000085692.1	Transcript	intron_variant	-	6:g.66541159T>C	-	-	CORIN	out	1.8592	3.6544	1.5309		0.3849	167	167	100	40	68
6	66542073	rs109752095	C/T	C	ENSBTAG00000002199	CORIN	ENSBTAT00000075097.1	Transcript	intron_variant	-	6:g.66542073T>C	-	-	CORIN	out	2.0798	6.344	3.5582	0.377	1.4156	166	159	81	27	43
6	66542073	rs109752095	C/T	C	ENSBTAG00000002199	CORIN	ENSBTAT00000082448.1	Transcript	intron_variant	-	6:g.66542073T>C	-	-	CORIN	out	2.0798	6.344	3.5582	0.377	1.4156	166	159	81	27	43
6	66542073	rs109752095	C/T	C	ENSBTAG00000002199	CORIN	ENSBTAT00000085692.1	Transcript	intron_variant	-	6:g.66542073T>C	-	-	CORIN	out	2.0798	6.344	3.5582	0.377	1.4156	166	159	81	27	43
6	66543315	rs211024437	C/A	C	ENSBTAG00000002199	CORIN	ENSBTAT00000075097.1	Transcript	intron_variant	-	6:g.66543315A>C	-	-	CORIN	out	2.5956	5.2655	1.9431	0.2491	1.3128	166	162	78	26	45
6	66543315	rs211024437	C/A	C	ENSBTAG00000002199	CORIN	ENSBTAT00000082448.1	Transcript	intron_variant	-	6:g.66543315A>C	-	-	CORIN	out	2.5956	5.2655	1.9431	0.2491	1.3128	166	162	78	26	45
6	66543315	rs211024437	C/A	C	ENSBTAG00000002199	CORIN	ENSBTAT00000085692.1	Transcript	intron_variant	-	6:g.66543315A>C	-	-	CORIN	out	2.5956	5.2655	1.9431	0.2491	1.3128	166	162	78	26	45
6	66544439	rs209182340	T/C	T	ENSBTAG00000002199	CORIN	ENSBTAT00000075097.1	Transcript	intron_variant	-	6:g.66544439C>T	-	-	CORIN	out	2.6225	2.0617	0.5484	0.2821	1.035	166	164	87	38	48
6	66544439	rs209182340	T/C	T	ENSBTAG00000002199	CORIN	ENSBTAT00000082448.1	Transcript	intron_variant	-	6:g.66544439C>T	-	-	CORIN	out	2.6225	2.0617	0.5484	0.2821	1.035	166	164	87	38	48
6	66544439	rs209182340	T/C	T	ENSBTAG00000002199	CORIN	ENSBTAT00000085692.1	Transcript	intron_variant	-	6:g.66544439C>T	-	-	CORIN	out	2.6225	2.0617	0.5484	0.2821	1.035	166	164	87	38	48
6	66544981	rs110145580	A/G	A	ENSBTAG00000002199	CORIN	ENSBTAT00000075097.1	Transcript	intron_variant	-	6:g.66544981G>A	-	-	CORIN	out	1.6071	2.0449	1.4863	0.2553	3.586	167	165	90	38	50
6	66544981	rs110145580	A/G	A	ENSBTAG00000002199	CORIN	ENSBTAT00000082448.1	Transcript	intron_variant	-	6:g.66544981G>A	-	-	CORIN	out	1.6071	2.0449	1.4863	0.2553	3.586	167	165	90	38	50
6	66544981	rs110145580	A/G	A	ENSBTAG00000002199	CORIN	ENSBTAT00000085692.1	Transcript	intron_variant	-	6:g.66544981G>A	-	-	CORIN	out	1.6071	2.0449	1.4863	0.2553	3.586	167	165	90	38	50
6	66545114	rs207785148	G/A	G	ENSBTAG00000002199	CORIN	ENSBTAT00000075097.1	Transcript	intron_variant	-	6:g.66545114A>G	-	-	CORIN	out	1.3909	3.0194	0.3883	0.1643	0.2536	168	162	90	36	48
6	66545114	rs207785148	G/A	G	ENSBTAG00000002199	CORIN	ENSBTAT00000082448.1	Transcript	intron_variant	-	6:g.66545114A>G	-	-	CORIN	out	1.3909	3.0194	0.3883	0.1643	0.2536	168	162	90	36	48
6	66545114	rs207785148	G/A	G	ENSBTAG00000002199	CORIN	ENSBTAT00000085692.1	Transcript	intron_variant	-	6:g.66545114A>G	-	-	CORIN	out	1.3909	3.0194	0.3883	0.1643	0.2536	168	162	90	36	48
6	66546193	rs110062035	G/A	G	ENSBTAG00000002199	CORIN	ENSBTAT00000075097.1	Transcript	intron_variant	-	6:g.66546193A>G	-	-	CORIN	out	2.0317	3.0922	0.3076	0.1312	1.0939	167	164	90	37	50
6	66546193	rs110062035	G/A	G	ENSBTAG00000002199	CORIN	ENSBTAT00000082448.1	Transcript	intron_variant	-	6:g.66546193A>G	-	-	CORIN	out	2.0317	3.0922	0.3076	0.1312	1.0939	167	164	90	37	50
6	66546193	rs110062035	G/A	G	ENSBTAG00000002199	CORIN	ENSBTAT00000085692.1	Transcript	intron_variant	-	6:g.66546193A>G	-	-	CORIN	out	2.0317	3.0922	0.3076	0.1312	1.0939	167	164	90	37	50
6	66548331	rs136321881	T/G	T	ENSBTAG00000002199	CORIN	ENSBTAT00000075097.1	Transcript	intron_variant	-	6:g.66548331G>T	-	-	CORIN	out	4.3853	7.9285	3.4828	0.659	1.7526	167	159	80	24	38
6	66548331	rs136321881	T/G	T	ENSBTAG00000002199	CORIN	ENSBTAT00000082448.1	Transcript	intron_variant	-	6:g.66548331G>T	-	-	CORIN	out	4.3853	7.9285	3.4828	0.659	1.7526	167	159	80	24	38
6	66548331	rs136321881	T/G	T	ENSBTAG00000002199	CORIN	ENSBTAT00000085692.1	Transcript	intron_variant	-	6:g.66548331G>T	-	-	CORIN	out	4.3853	7.9285	3.4828	0.659	1.7526	167	159	80	24	38
6	66550759	rs384615441	A/G	A	ENSBTAG00000002199	CORIN	ENSBTAT00000075097.1	Transcript	intron_variant	-	6:g.66550759G>A	-	-	CORIN	out	2.5869	1.9156	0.2035	0.0149	3.27	168	166	101	39	68
6	66550759	rs384615441	A/G	A	ENSBTAG00000002199	CORIN	ENSBTAT00000082448.1	Transcript	intron_variant	-	6:g.66550759G>A	-	-	CORIN	out	2.5869	1.9156	0.2035	0.0149	3.27	168	166	101	39	68
6	66550759	rs384615441	A/G	A	ENSBTAG00000002199	CORIN	ENSBTAT00000085692.1	Transcript	intron_variant	-	6:g.66550759G>A	-	-	CORIN	out	2.5869	1.9156	0.2035	0.0149	3.27	168	166	101	39	68
6	66554109	rs209024415	T/C	T	ENSBTAG00000002199	CORIN	ENSBTAT00000075097.1	Transcript	intron_variant	-	6:g.66554109C>T	-	-	CORIN	out	2.0668	3.2756	1.0849	0.256	1.2265	165	166	90	36	48
6	66554109	rs209024415	T/C	T	ENSBTAG00000002199	CORIN	ENSBTAT00000082448.1	Transcript	intron_variant	-	6:g.66554109C>T	-	-	CORIN	out	2.0668	3.2756	1.0849	0.256	1.2265	165	166	90	36	48
6	66554109	rs209024415	T/C	T	ENSBTAG00000002199	CORIN	ENSBTAT00000085692.1	Transcript	intron_variant	-	6:g.66554109C>T	-	-	CORIN	out	2.0668	3.2756	1.0849	0.256	1.2265	165	166	90	36	48
6	66574824	rs109518162	A/G	A	ENSBTAG00000002199	CORIN	ENSBTAT00000075097.1	Transcript	intron_variant	-	6:g.66574824G>A	-	-	CORIN	out	2.2531	4.8695	3.8541	0.8922	2.8643	165	159	81	25	40
6	66574824	rs109518162	A/G	A	ENSBTAG00000002199	CORIN	ENSBTAT00000082448.1	Transcript	intron_variant	-	6:g.66574824G>A	-	-	CORIN	out	2.2531	4.8695	3.8541	0.8922	2.8643	165	159	81	25	40
6	66574824	rs109518162	A/G	A	ENSBTAG00000002199	CORIN	ENSBTAT00000085692.1	Transcript	intron_variant	-	6:g.66574824G>A	-	-	CORIN	out	2.2531	4.8695	3.8541	0.8922	2.8643	165	159	81	25	40
6	66580692	rs110942450	G/C	G	ENSBTAG00000002199	CORIN	ENSBTAT00000075097.1	Transcript	intron_variant	-	6:g.66580692C>G	-	-	CORIN	out	1.07	2.4499	2.1633	0.0511	1.7714	168	162	87	35	54
6	66580692	rs110942450	G/C	G	ENSBTAG00000002199	CORIN	ENSBTAT00000082448.1	Transcript	intron_variant	-	6:g.66580692C>G	-	-	CORIN	out	1.07	2.4499	2.1633	0.0511	1.7714	168	162	87	35	54
6	66580692	rs110942450	G/C	G	ENSBTAG00000002199	CORIN	ENSBTAT00000085692.1	Transcript	intron_variant	-	6:g.66580692C>G	-	-	CORIN	out	1.07	2.4499	2.1633	0.0511	1.7714	168	162	87	35	54
6	66582639	rs109618058	T/A	T	ENSBTAG00000002199	CORIN	ENSBTAT00000075097.1	Transcript	upstream_gene_variant	-	6:g.66582639A>T	-	-	CORIN	out	4.286	2.4934	4.6611	0.8066	1.7311	166	161	78	26	44
6	66582639	rs109618058	T/A	T	ENSBTAG00000002199	CORIN	ENSBTAT00000082448.1	Transcript	upstream_gene_variant	-	6:g.66582639A>T	-	-	CORIN	out	4.286	2.4934	4.6611	0.8066	1.7311	166	161	78	26	44
6	66582639	rs109618058	T/A	T	ENSBTAG00000002199	CORIN	ENSBTAT00000085692.1	Transcript	upstream_gene_variant	-	6:g.66582639A>T	-	-	CORIN	out	4.286	2.4934	4.6611	0.8066	1.7311	166	161	78	26	44
6	66589480	rs385799238	C/G	C	ENSBTAG00000002201	NFXL1	ENSBTAT00000061348.3	Transcript	downstream_gene_variant	-	6:g.66589480G>C	-	-	CORIN	out	3.0199	2.6168	3.9984	0.3577	0.9664	167	162	80	24	39
6	66589753	rs134602926	A/G	A	ENSBTAG00000002201	NFXL1	ENSBTAT00000061348.3	Transcript	downstream_gene_variant	-	6:g.66589753G>A	-	-	CORIN	out	2.6741	2.2577	2.1633	0.0958	0.8771	167	160	79	24	40
6	66617591	rs133826867	T/C	T	ENSBTAG00000002201	NFXL1	ENSBTAT00000061348.3	Transcript	intron_variant	-	6:g.66617591C>T	-	-	NFXL1	out	3.1418	2.1843	0.7988	0.1262	1.0581	166	160	84	32	49
6	66620715	rs383086853	A/G	A	ENSBTAG00000002201	NFXL1	ENSBTAT00000061348.3	Transcript	intron_variant	-	6:g.66620715G>A	-	-	NFXL1	out	2.6951	2.8204	0.9807	0.1471	0.5658	169	164	91	32	50
6	66625288	rs476854939	C/T	C	ENSBTAG00000002201	NFXL1	ENSBTAT00000061348.3	Transcript	intron_variant	-	6:g.66625288T>C	-	-	NFXL1	out	5.5088	5.1442	1.3362	1.133	1.1407	164	158	42	12	36
6	66628693	rs110126643	T/C	T	ENSBTAG00000002201	NFXL1	ENSBTAT00000061348.3	Transcript	intron_variant	-	6:g.66628693C>T	-	-	NFXL1	out	0.5126	2.7835	2.0095	0.851	0.0097	167	161	82	26	44
6	66632893	rs110173553	A/G	A	ENSBTAG00000002201	NFXL1	ENSBTAT00000061348.3	Transcript	intron_variant	-	6:g.66632893G>A	-	-	NFXL1	out	4.1041	4.5382	0.9765	0.732	1.9662	166	163	85	26	42
6	66650023	rs110143634	A/C	A	ENSBTAG00000002201	NFXL1	ENSBTAT00000061348.3	Transcript	intron_variant	-	6:g.66650023C>A	-	-	NFXL1	out	3.6127	1.537	0.9139	0.3806	0.0094	166	163	82	28	40
6	66663707	rs110830063	T/A	T	-	-	-	-	intergenic_variant	-	6:g.66663707A>T	-	-	NFXL1	out	1.204	1.8728	2.3174	0.6676	1.7423	167	163	88	25	41
6	66681965	rs110093342	T/C	T	ENSBTAG00000002205	CNGA1	ENSBTAT00000002853.6	Transcript	intron_variant	-	6:g.66681965C>T	-	-	CNGA1	out	3.1335	2.3175	3.8681	0.8046	2.2709	165	162	88	26	39
6	66687755	rs110280038	T/C	T	ENSBTAG00000002205	CNGA1	ENSBTAT00000002853.6	Transcript	upstream_gene_variant	-	6:g.66687755C>T	-	-	CNGA1	out	1.3162	4.621	0.5342	0.9809	0.8375	166	159	88	25	39
6	66697807	rs133347159	G/A	G	ENSBTAG00000009423	NIPAL1	ENSBTAT00000069713.1	Transcript	upstream_gene_variant	-	6:g.66697807A>G	-	-	NIPAL1	out	3.2177	7.6679	2.0141	0.8312	0.9292	167	160	84	25	42
6	66730989	rs440521221	C/A	A	ENSBTAG00000009423	NIPAL1	ENSBTAT00000012400.4	Transcript	intron_variant	-	6:g.66730989C>A	-	-	NIPAL1	out	5.785	0.0741	0.5023	0.4975	0.0251	157	2	3	6	1
6	66730989	rs440521221	C/A	A	ENSBTAG00000009423	NIPAL1	ENSBTAT00000069713.1	Transcript	intron_variant	-	6:g.66730989C>A	-	-	NIPAL1	out	5.785	0.0741	0.5023	0.4975	0.0251	157	2	3	6	1
6	66748115	rs110019123	C/T	C	ENSBTAG00000009423	NIPAL1	ENSBTAT00000012400.4	Transcript	downstream_gene_variant	-	6:g.66748115T>C	-	-	NIPAL1	out	2.7679	5.2583	3.7414	1.2098	1.9951	165	163	88	34	51
6	66748115	rs110019123	C/T	C	ENSBTAG00000009423	NIPAL1	ENSBTAT00000069713.1	Transcript	downstream_gene_variant	-	6:g.66748115T>C	-	-	NIPAL1	out	2.7679	5.2583	3.7414	1.2098	1.9951	165	163	88	34	51
6	66758170	rs43702975	G/A	G	ENSBTAG00000005055	TXK	ENSBTAT00000006670.5	Transcript	intron_variant	-	6:g.66758170A>G	-	-	TXK	out	0.6828	2.2882	0.061		0.3481	172	163	96	50	54
6	66758170	rs43702975	G/A	G	ENSBTAG00000005055	TXK	ENSBTAT00000069801.1	Transcript	intron_variant	-	6:g.66758170A>G	-	-	TXK	out	0.6828	2.2882	0.061		0.3481	172	163	96	50	54
6	66758559	rs109671617	G/A	G	ENSBTAG00000005055	TXK	ENSBTAT00000006670.5	Transcript	intron_variant	-	6:g.66758559A>G	-	-	TXK	out	0.2639	2.5965	0.5008		0.4577	170	163	90	47	57
6	66758559	rs109671617	G/A	G	ENSBTAG00000005055	TXK	ENSBTAT00000069801.1	Transcript	intron_variant	-	6:g.66758559A>G	-	-	TXK	out	0.2639	2.5965	0.5008		0.4577	170	163	90	47	57
6	66775448	rs210818337	G/A	A	ENSBTAG00000005055	TXK	ENSBTAT00000006670.5	Transcript	intron_variant	-	6:g.66775448G>A	-	-	TXK	out	11.6576	0.0591	0.4918	0.6749	0.0254	157	2	3	6	1
6	66775448	rs210818337	G/A	A	ENSBTAG00000005055	TXK	ENSBTAT00000069801.1	Transcript	intron_variant	-	6:g.66775448G>A	-	-	TXK	out	11.6576	0.0591	0.4918	0.6749	0.0254	157	2	3	6	1
6	66776705	rs109138546	T/C	T	ENSBTAG00000005055	TXK	ENSBTAT00000006670.5	Transcript	intron_variant	-	6:g.66776705C>T	-	-	TXK	out	4.2054	6.6046	2.9204		0.6518	169	160	84	35	48
6	66776705	rs109138546	T/C	T	ENSBTAG00000005055	TXK	ENSBTAT00000069801.1	Transcript	intron_variant	-	6:g.66776705C>T	-	-	TXK	out	4.2054	6.6046	2.9204		0.6518	169	160	84	35	48
6	66781074	rs109106417	A/C	A	ENSBTAG00000005055	TXK	ENSBTAT00000006670.5	Transcript	intron_variant	-	6:g.66781074C>A	-	-	TXK	out	1.0568	2.9974	0.3356		0.2447	170	166	90	54	54
6	66781074	rs109106417	A/C	A	ENSBTAG00000005055	TXK	ENSBTAT00000069801.1	Transcript	intron_variant	-	6:g.66781074C>A	-	-	TXK	out	1.0568	2.9974	0.3356		0.2447	170	166	90	54	54
6	66789156	rs110615137	A/T	A	ENSBTAG00000005055	TXK	ENSBTAT00000006670.5	Transcript	intron_variant	-	6:g.66789156T>A	-	-	TXK	out	3.4386	5.2959	1.5633		1.2169	165	161	84	34	45
6	66789156	rs110615137	A/T	A	ENSBTAG00000005055	TXK	ENSBTAT00000069801.1	Transcript	intron_variant	-	6:g.66789156T>A	-	-	TXK	out	3.4386	5.2959	1.5633		1.2169	165	161	84	34	45
6	66791504	rs110257225	C/T	C	ENSBTAG00000005055	TXK	ENSBTAT00000006670.5	Transcript	intron_variant	-	6:g.66791504T>C	-	-	TXK	out	0.9481	0.1388	1.6239	3.3485	2.8559	167	161	85	34	51
6	66791504	rs110257225	C/T	C	ENSBTAG00000005055	TXK	ENSBTAT00000069801.1	Transcript	intron_variant	-	6:g.66791504T>C	-	-	TXK	out	0.9481	0.1388	1.6239	3.3485	2.8559	167	161	85	34	51
6	66793351	-	G/A	G	ENSBTAG00000005055	TXK	ENSBTAT00000006670.5	Transcript	intron_variant	-	6:g.66793351A>G	-	-	TXK	out	3.7891	4.3793	2.047	0.1013	1.3141	167	164	83	34	49
6	66793351	-	G/A	G	ENSBTAG00000005055	TXK	ENSBTAT00000069801.1	Transcript	intron_variant	-	6:g.66793351A>G	-	-	TXK	out	3.7891	4.3793	2.047	0.1013	1.3141	167	164	83	34	49
6	66794610	rs208829476	G/A	G	ENSBTAG00000005055	TXK	ENSBTAT00000006670.5	Transcript	intron_variant	-	6:g.66794610A>G	-	-	TXK	out	0.7743	3.8977	1.1175		0.2149	167	164	90	51	61
6	66794610	rs208829476	G/A	G	ENSBTAG00000005055	TXK	ENSBTAT00000069801.1	Transcript	intron_variant	-	6:g.66794610A>G	-	-	TXK	out	0.7743	3.8977	1.1175		0.2149	167	164	90	51	61
6	66795815	rs380343253	A/G	A	ENSBTAG00000005055	TXK	ENSBTAT00000006670.5	Transcript	intron_variant	-	6:g.66795815G>A	-	-	TXK	out	5.079	7.5928	5.023		2.0802	166	160	79	22	47
6	66795815	rs380343253	A/G	A	ENSBTAG00000005055	TXK	ENSBTAT00000069801.1	Transcript	intron_variant	-	6:g.66795815G>A	-	-	TXK	out	5.079	7.5928	5.023		2.0802	166	160	79	22	47
6	66796005	rs385381874	G/A	G	ENSBTAG00000005055	TXK	ENSBTAT00000006670.5	Transcript	intron_variant	-	6:g.66796005A>G	-	-	TXK	out	1.0006	2.5107	1.4522		1.679	169	165	92	38	65
6	66796005	rs385381874	G/A	G	ENSBTAG00000005055	TXK	ENSBTAT00000069801.1	Transcript	intron_variant	-	6:g.66796005A>G	-	-	TXK	out	1.0006	2.5107	1.4522		1.679	169	165	92	38	65
6	66797512	rs109875978	T/C	T	ENSBTAG00000005055	TXK	ENSBTAT00000006670.5	Transcript	intron_variant	-	6:g.66797512C>T	-	-	TXK	out	1.5168	2.9818	1.6739		0.4134	169	166	89	23	50
6	66797512	rs109875978	T/C	T	ENSBTAG00000005055	TXK	ENSBTAT00000069801.1	Transcript	intron_variant	-	6:g.66797512C>T	-	-	TXK	out	1.5168	2.9818	1.6739		0.4134	169	166	89	23	50
6	66817080	rs385746034	C/T	C	ENSBTAG00000005055	TXK	ENSBTAT00000006670.5	Transcript	upstream_gene_variant	-	6:g.66817080T>C	-	-	TXK	out	2.7011	1.9415	2.05	0.4416	0.7408	142	183	88	44	65
6	66817080	rs385746034	C/T	C	ENSBTAG00000005062	TEC	ENSBTAT00000046704.4	Transcript	downstream_gene_variant	-	6:g.66817080T>C	-	-	TXK	out	2.7011	1.9415	2.05	0.4416	0.7408	142	183	88	44	65
6	66818502	rs110165692	A/G	A	ENSBTAG00000005055	TXK	ENSBTAT00000006670.5	Transcript	upstream_gene_variant	-	6:g.66818502G>A	-	-	TXK	out	0.2119	2.7062	2.6613	1.3834	0.584	142	180	83	41	67
6	66818502	rs110165692	A/G	A	ENSBTAG00000005062	TEC	ENSBTAT00000046704.4	Transcript	downstream_gene_variant	-	6:g.66818502G>A	-	-	TXK	out	0.2119	2.7062	2.6613	1.3834	0.584	142	180	83	41	67
6	66822964	rs110632716	C/T	C	ENSBTAG00000005062	TEC	ENSBTAT00000046704.4	Transcript	intron_variant	-	6:g.66822964T>C	-	-	TXK	out		2.9876	1.5719	0.34	0.488	144	181	84	40	70
6	66829990	rs109361996	T/C	T	ENSBTAG00000005062	TEC	ENSBTAT00000046704.4	Transcript	intron_variant	-	6:g.66829990C>T	-	-	TXK	out	0.2732	2.9252	2.2037	0.3095	1.7497	142	180	81	40	63
6	66992298	rs110360251	T/C	T	ENSBTAG00000051457	-	ENSBTAT00000067200.1	Transcript	upstream_gene_variant	-	6:g.66992298C>T	-	-	ENSBTAG00000051457	out	2.607	4.437	0.7609	0.3799	0.4797	64	141	21	10	11
6	66992298	rs110360251	T/C	T	ENSBTAG00000051457	-	ENSBTAT00000080125.1	Transcript	upstream_gene_variant	-	6:g.66992298C>T	-	-	ENSBTAG00000051457	out	2.607	4.437	0.7609	0.3799	0.4797	64	141	21	10	11
6	66992876	rs207937094	T/C	T	ENSBTAG00000051457	-	ENSBTAT00000067200.1	Transcript	upstream_gene_variant	-	6:g.66992876C>T	-	-	ENSBTAG00000051457	out	0.566	3.6797	0.8658	0.2385	0.5771	63	142	18	10	10
6	66992876	rs207937094	T/C	T	ENSBTAG00000051457	-	ENSBTAT00000080125.1	Transcript	upstream_gene_variant	-	6:g.66992876C>T	-	-	ENSBTAG00000051457	out	0.566	3.6797	0.8658	0.2385	0.5771	63	142	18	10	10
6	67005955	rs132657910	G/T	G	-	-	-	-	intergenic_variant	-	6:g.67005955T>G	-	-	ENSBTAG00000051457	out	1.3155	5.6533	1.2641	0.0164	0.6476	63	142	17	12	11
6	67025738	rs109994045	A/C	A	-	-	-	-	intergenic_variant	-	6:g.67025738C>A	-	-	SLAIN2	out	0.0951	3.4355	0.5523		0.0774	89	174	53	19	38
6	67691480	rs110226500	G/A	G	-	-	-	-	intergenic_variant	-	6:g.67691480A>G	-	-	DCUN1D4	out	0.1998	5.4204	1.0623	0.6434	0.9224	130	145	38	27	27
6	67767886	rs110873072	A/G	A	ENSBTAG00000001600	DCUN1D4	ENSBTAT00000002106.4	Transcript	intron_variant	-	6:g.67767886G>A	-	-	DCUN1D4	out	0.0856	6.1796	0.5361		0.7392	36	144	12	6	5
6	67767886	rs110873072	A/G	A	ENSBTAG00000001600	DCUN1D4	ENSBTAT00000073297.1	Transcript	intron_variant	-	6:g.67767886G>A	-	-	DCUN1D4	out	0.0856	6.1796	0.5361		0.7392	36	144	12	6	5
6	67767886	rs110873072	A/G	A	ENSBTAG00000001600	DCUN1D4	ENSBTAT00000079725.1	Transcript	intron_variant	-	6:g.67767886G>A	-	-	DCUN1D4	out	0.0856	6.1796	0.5361		0.7392	36	144	12	6	5
6	67945651	rs110801429	C/T	C	ENSBTAG00000018106	SPATA18	ENSBTAT00000024097.6	Transcript	intron_variant	-	6:g.67945651T>C	-	-	SPATA18	out	0.8876	3.1429	0.6924	0.0099	1.3605	21	178	12	7	20
6	67945651	rs110801429	C/T	C	ENSBTAG00000018106	SPATA18	ENSBTAT00000081382.1	Transcript	intron_variant	-	6:g.67945651T>C	-	-	SPATA18	out	0.8876	3.1429	0.6924	0.0099	1.3605	21	178	12	7	20
6	67948260	rs110101111	G/A	G	ENSBTAG00000018106	SPATA18	ENSBTAT00000024097.6	Transcript	intron_variant	-	6:g.67948260A>G	-	-	SPATA18	out	0.4722	2.3372	0.6415	0.0144	0.88	23	179	10	7	19
6	67948260	rs110101111	G/A	G	ENSBTAG00000018106	SPATA18	ENSBTAT00000081382.1	Transcript	intron_variant	-	6:g.67948260A>G	-	-	SPATA18	out	0.4722	2.3372	0.6415	0.0144	0.88	23	179	10	7	19
6	67984732	rs136225068	G/A	G	-	-	-	-	intergenic_variant	-	6:g.67984732A>G	-	-	SPATA18	out	0.3179	2.5914	0.9053	0.5476	0.3673	21	172	10	7	17
6	67998912	rs132648858	T/C	T	-	-	-	-	intergenic_variant	-	6:g.67998912C>T	-	-	SPATA18	out	1.3656	2.5834	0.7008	0.4075	0.9686	23	172	11	7	17
6	68014065	rs110582531	C/T	C	-	-	-	-	intergenic_variant	-	6:g.68014065T>C	-	-	SPATA18	out		2.9857	0.1682		1.2105	52	171	16	8	43
6	68017202	rs109104055	T/C	T	-	-	-	-	intergenic_variant	-	6:g.68017202C>T	-	-	SPATA18	out	0.0584	1.8012	0.1836		3.1291	54	170	18	8	45
6	68018360	rs109094824	T/C	T	-	-	-	-	intergenic_variant	-	6:g.68018360C>T	-	-	SPATA18	out	0.4342	3.1635	0.9214	0.3577	0.7524	21	172	10	7	20
6	68029862	rs109581219	A/G	A	-	-	-	-	intergenic_variant	-	6:g.68029862G>A	-	-	ENSBTAG00000051171	out	0.1139	2.5945	1.0781	0.4189	0.6938	21	170	10	6	21
6	68044439	rs109441789	G/A	G	-	-	-	-	intergenic_variant	-	6:g.68044439A>G	-	-	ENSBTAG00000051171	out	0.1345	3.6501	1.1082	0.5339	0.9482	22	172	10	6	18
6	68050421	rs136830472	G/C	G	-	-	-	-	intergenic_variant	-	6:g.68050421C>G	-	-	ENSBTAG00000051171	out	0.4011	4.829	1.2333	0.2414	1.1292	22	171	10	6	18
6	68055022	rs109544853	C/T	C	-	-	-	-	intergenic_variant	-	6:g.68055022T>C	-	-	ENSBTAG00000051171	out	0.1013	3.0702	1.116	0.5416	1.2958	24	172	11	6	19
6	68064484	rs110434664	G/C	G	-	-	-	-	intergenic_variant	-	6:g.68064484C>G	-	-	ENSBTAG00000051171	out	0.1581	5.2668	0.9731	0.4161	1.2538	21	172	10	9	17
6	68065340	rs133565158	C/G	C	-	-	-	-	intergenic_variant	-	6:g.68065340G>C	-	-	ENSBTAG00000051171	out	0.1789	5.0192	0.9705	0.4387	1.1832	21	171	11	6	17
6	68478728	rs133178635	C/G	C	-	-	-	-	intergenic_variant	-	6:g.68478728G>C	-	-	RASL11B	out	0.4938	2.8113	0.1897		1.2953	151	176	69	27	81
6	68487663	rs110185119	T/A	T	-	-	-	-	intergenic_variant	-	6:g.68487663A>T	-	-	RASL11B	out	1.8049	3.9517	0.8916		1.9002	153	176	66	26	86
6	68515413	rs110960786	T/G	T	-	-	-	-	intergenic_variant	-	6:g.68515413G>T	-	-	RASL11B	out	0.3161	5.0784	0.0121		0.9397	151	183	50	31	128
6	68517861	rs137184435	T/C	T	-	-	-	-	intergenic_variant	-	6:g.68517861C>T	-	-	RASL11B	out	0.4736	5.4117			1.7141	149	184	54	29	127
6	68660365	rs109159110	C/T	C	ENSBTAG00000020648	SCFD2	ENSBTAT00000027519.5	Transcript	intron_variant	-	6:g.68660365T>C	-	-	RASL11B	out	0.1728	8.9756	0.856		0.411	1	147	6	0	4
6	68700887	rs41610999	A/C	A	ENSBTAG00000020648	SCFD2	ENSBTAT00000027519.5	Transcript	intron_variant	-	6:g.68700887C>A	-	-	RASL11B	out	0.1632	9.7631	1.1699		1.0594	1	149	5	0	4
6	68742512	rs108993236	A/T	A	ENSBTAG00000020648	SCFD2	ENSBTAT00000027519.5	Transcript	intron_variant	-	6:g.68742512T>A	-	-	SCFD2	out	0.1745	11.7283	1.0769		0.52	1	153	5	0	8
6	68746104	rs137445964	C/G	C	ENSBTAG00000020648	SCFD2	ENSBTAT00000027519.5	Transcript	intron_variant	-	6:g.68746104G>C	-	-	SCFD2	out	0.1785	12.0694	1.0165		0.4517	1	152	5	0	8
6	68857624	rs110200732	C/T	C	ENSBTAG00000020648	SCFD2	ENSBTAT00000027519.5	Transcript	intron_variant	-	6:g.68857624T>C	-	-	SCFD2	out	0.1714	9.7391	1.1486		1.0948	2	154	5	0	9
6	68866881	rs108997407	T/C	T	ENSBTAG00000020648	SCFD2	ENSBTAT00000027519.5	Transcript	intron_variant	-	6:g.68866881C>T	-	-	SCFD2	out	0.1662	8.8245	1.0867		0.3521	3	153	5	0	4
6	68886442	rs110716484	T/C	T	ENSBTAG00000020648	SCFD2	ENSBTAT00000027519.5	Transcript	intron_variant	-	6:g.68886442C>T	-	-	SCFD2	out	0.3897	8.3578	1.1034		0.1757	3	153	5	0	4
6	68888356	rs41653785	G/A	G	ENSBTAG00000020648	SCFD2	ENSBTAT00000027519.5	Transcript	intron_variant	-	6:g.68888356A>G	-	-	SCFD2	out	0.4532	8.8276	1.1222		0.1581	4	155	6	0	4
6	69344571	rs3423229181	A/G	A	-	-	-	-	intergenic_variant	-	6:g.69344571G>A	-	-	LNX1	out		5.1865	0.8259		0.1393	0	151	5	1	5
6	69832492	rs110926739	G/C	G	-	-	-	-	intergenic_variant	-	6:g.69832492C>G	-	-	PDGFRA	out	2.8623	2.9838	0.6925	0.1787	0.8595	168	191	77	26	93
6	69834543	rs110132587	A/G	A	-	-	-	-	intergenic_variant	-	6:g.69834543G>A	-	-	PDGFRA	out	2.351	4.664	0.6645	0.0026	0.0856	166	190	83	27	97
6	69836171	rs109272541	G/C	G	-	-	-	-	intergenic_variant	-	6:g.69836171C>G	-	-	PDGFRA	out	0.564	4.8072	0.7864		0.3898	165	190	82	26	93
6	69841259	rs110482897	A/G	A	-	-	-	-	intergenic_variant	-	6:g.69841259G>A	-	-	PDGFRA	out	2.1418	7.4139	0.7924		0.4501	166	190	77	26	94
6	69850552	rs109610733	T/C	T	-	-	-	-	intergenic_variant	-	6:g.69850552C>T	-	-	PDGFRA	out	3.7249	6.9962	0.0442		0.4451	168	191	82	26	97
6	69872813	rs210673644	T/A	T	ENSBTAG00000050961	U6	ENSBTAT00000074381.1	Transcript	downstream_gene_variant	-	6:g.69872813A>T	-	-	PDGFRA	out	2.524	5	0.123	0.0032	0.4045	166	190	64	26	72
6	69880405	rs207821413	G/A	G	ENSBTAG00000050961	U6	ENSBTAT00000074381.1	Transcript	upstream_gene_variant	-	6:g.69880405A>G	-	-	PDGFRA	out	3.4785	4.9934	0.0269	0.0158	0.1989	166	192	78	31	92
6	69889109	rs108996111	T/G	T	-	-	-	-	intergenic_variant	-	6:g.69889109G>T	-	-	PDGFRA	out	1.4885	6.0229			0.0583	167	190	79	26	94
6	69889140	rs110075050	T/C	T	-	-	-	-	intergenic_variant	-	6:g.69889140C>T	-	-	PDGFRA	out	3.6064	7.8096	1.894	0.1414	0.9693	165	187	51	23	65
6	69889823	rs110271019	C/T	C	-	-	-	-	intergenic_variant	-	6:g.69889823T>C	-	-	PDGFRA	out	1.9383	5.5775	0.1445		0.2875	165	190	68	28	71
6	69890992	rs109612558	C/A	C	-	-	-	-	intergenic_variant	-	6:g.69890992A>C	-	-	PDGFRA	out	3.775	7.4502	0.8771	0.2811	1.5439	165	187	50	24	65
6	69891381	rs110452888	C/T	C	-	-	-	-	intergenic_variant	-	6:g.69891381T>C	-	-	PDGFRA	out	2.1116	4.9529	0.0036		0.2403	168	191	80	28	93
6	69896908	rs43702986	C/T	C	-	-	-	-	intergenic_variant	-	6:g.69896908T>C	-	-	PDGFRA	out	3.5801	5.1971	0.4483		0.9375	166	190	81	26	90
6	69898148	rs110466588	G/C	G	-	-	-	-	intergenic_variant	-	6:g.69898148C>G	-	-	PDGFRA	out	1.9932	5.2062	1.8636	0.0212	0.399	164	190	56	25	66
6	69902957	rs109548199	T/C	T	ENSBTAG00000050042	-	ENSBTAT00000083310.1	Transcript	downstream_gene_variant	-	6:g.69902957C>T	-	-	PDGFRA	out	2.0619	6.8868	0.3238		0.0696	166	190	90	33	106
6	69903120	rs110304196	A/G	A	ENSBTAG00000050042	-	ENSBTAT00000083310.1	Transcript	downstream_gene_variant	-	6:g.69903120G>A	-	-	PDGFRA	out	0.8681	3.8218				174	192	105	28	120
6	69903614	rs110435907	A/T	A	ENSBTAG00000050042	-	ENSBTAT00000083310.1	Transcript	downstream_gene_variant	-	6:g.69903614T>A	-	-	PDGFRA	out	3.0438	5.3606	0.2312			166	190	90	29	101
6	69904947	rs109700025	C/T	C	ENSBTAG00000050042	-	ENSBTAT00000083310.1	Transcript	intron_variant,non_coding_transcript_variant	-	6:g.69904947T>C	-	-	PDGFRA	out	2.9866	4.7017	0.2859			165	189	88	27	98
6	69905899	rs110885799	G/T	G	ENSBTAG00000050042	-	ENSBTAT00000083310.1	Transcript	intron_variant,non_coding_transcript_variant	-	6:g.69905899T>G	-	-	PDGFRA	out	3.5487	4.5646	0.5004		0.0842	165	190	88	30	99
6	69906451	rs208167713	C/A	C	ENSBTAG00000050042	-	ENSBTAT00000083310.1	Transcript	intron_variant,non_coding_transcript_variant	-	6:g.69906451A>C	-	-	PDGFRA	out	4.5638	7.7866	1.0525		1.4341	164	187	52	24	62
6	71711414	rs132803912	G/A	G	ENSBTAG00000040398	CRACD	ENSBTAT00000025002.6	Transcript	intron_variant	-	6:g.71711414A>G	-	-	CRACD	out	0.0885	2.6342	0.0164		0.1796	41	148	12	20	7
6	71711414	rs132803912	G/A	G	ENSBTAG00000040398	CRACD	ENSBTAT00000055862.2	Transcript	intron_variant	-	6:g.71711414A>G	-	-	CRACD	out	0.0885	2.6342	0.0164		0.1796	41	148	12	20	7
6	71711414	rs132803912	G/A	G	ENSBTAG00000040398	CRACD	ENSBTAT00000066524.1	Transcript	intron_variant	-	6:g.71711414A>G	-	-	CRACD	out	0.0885	2.6342	0.0164		0.1796	41	148	12	20	7
6	71716567	rs136075039	C/T	T	ENSBTAG00000040398	CRACD	ENSBTAT00000025002.6	Transcript	missense_variant	ENSBTAP00000025002.6:p.Pro556Ser	6:g.71716567C>T	tolerated(0.48)	MobiDB_lite:mobidb-lite,MobiDB_lite:mobidb-lite,PANTHER:PTHR47574	CRACD	out	0.7173	3.2739		0.5999	0.0742	37	146	8	16	7
6	71716567	rs136075039	C/T	T	ENSBTAG00000040398	CRACD	ENSBTAT00000055862.2	Transcript	intron_variant	-	6:g.71716567C>T	-	-	CRACD	out	0.7173	3.2739		0.5999	0.0742	37	146	8	16	7
6	71716567	rs136075039	C/T	T	ENSBTAG00000040398	CRACD	ENSBTAT00000066524.1	Transcript	missense_variant	ENSBTAP00000068093.1:p.Pro675Ser	6:g.71716567C>T	tolerated(0.51)	PANTHER:PTHR47574,MobiDB_lite:mobidb-lite,MobiDB_lite:mobidb-lite	CRACD	out	0.7173	3.2739		0.5999	0.0742	37	146	8	16	7
6	75080053	rs136517727	T/C	T	-	-	-	-	intergenic_variant	-	6:g.75080053C>T	-	-	ENSBTAG00000049338	out	0.0086	3.3529		0.0192		63	123	8	23	5
6	79944613	rs110867042	A/G	G	-	-	-	-	intergenic_variant	-	6:g.79944613A>G	-	-	TECRL	out	2.3243	0.9857	0.0755			104	42	181	183	136
6	79979548	rs797277728	T/C	C	-	-	-	-	intergenic_variant	-	6:g.79979548T>C	-	-	TECRL	out	7.0867		1.3109	4.1191	7.2278	82	37	174	172	120
6	81500360	rs209074359	C/T	C	-	-	-	-	intergenic_variant	-	6:g.81500360T>C	-	-	ENSBTAG00000052362	out	0.6921	2.2873	0.0003	0.0569		123	154	28	34	25
6	81502897	rs110962297	G/A	G	-	-	-	-	intergenic_variant	-	6:g.81502897A>G	-	-	ENSBTAG00000052362	out	0.4903	2.3301		0.0903		124	156	29	34	25
6	81502992	rs208123413	T/A	T	-	-	-	-	intergenic_variant	-	6:g.81502992A>T	-	-	ENSBTAG00000052362	out	0.6271	2.6712		0.0769		123	153	27	33	24
6	81753888	rs379078748	A/G	G	-	-	-	-	intergenic_variant	-	6:g.81753888A>G	-	-	ENSBTAG00000052362	out	0.0112	0.014	0.8134	4.5688	1.3707	12	12	117	136	66
6	81754816	rs210114556	C/A	A	-	-	-	-	intergenic_variant	-	6:g.81754816C>A	-	-	ENSBTAG00000052362	out		0.0302	0.5751	2.9008	1.1234	13	11	113	136	65
6	81773883	rs108977447	C/T	T	-	-	-	-	intergenic_variant	-	6:g.81773883C>T	-	-	ENSBTAG00000052362	out	0.2815	0.8234	2.8199	1.8143	1.9453	11	12	113	136	67
6	81782861	rs110760096	T/G	G	-	-	-	-	intergenic_variant	-	6:g.81782861T>G	-	-	ENSBTAG00000052362	out	0.5923	0.0242	0.616	2.6759	0.5061	12	11	113	136	67
6	88766551	rs137315010	A/G	A	-	-	-	-	intergenic_variant	-	6:g.88766551G>A	-	-	CXCL8	out	0.0358	2.637	1.7981	0.2664	0.2488	132	139	47	30	43
6	88798362	rs110498922	G/A	G	ENSBTAG00000052772	-	ENSBTAT00000085002.1	Transcript	intron_variant,non_coding_transcript_variant	-	6:g.88798362A>G	-	-	CXCL8	out	0.6336	4.2316	1.9337	0.6459	0.9891	160	127	45	43	46
6	88798366	rs110986973	A/G	G	ENSBTAG00000052772	-	ENSBTAT00000085002.1	Transcript	intron_variant,non_coding_transcript_variant	-	6:g.88798366A>G	-	-	CXCL8	out	0.4036		1.4143	2.6178	1.3152	7	5	93	102	115
6	88803375	rs109488211	G/T	T	ENSBTAG00000052772	-	ENSBTAT00000085002.1	Transcript	downstream_gene_variant	-	6:g.88803375G>T	-	-	CXCL8	out	0.4699		0.4909	2.9605	0.2653	7	5	92	101	120
6	88806201	rs110042608	C/T	C	ENSBTAG00000019716	CXCL8	ENSBTAT00000026275.3	Transcript	upstream_gene_variant	-	6:g.88806201T>C	-	-	CXCL8	out	1.6028	4.0549	1.8149		1.4341	161	130	45	42	42
6	88806201	rs110042608	C/T	C	ENSBTAG00000052772	-	ENSBTAT00000085002.1	Transcript	downstream_gene_variant	-	6:g.88806201T>C	-	-	CXCL8	out	1.6028	4.0549	1.8149		1.4341	161	130	45	42	42
6	88814630	rs3423224158	T/C	T	ENSBTAG00000019716	CXCL8	ENSBTAT00000026275.3	Transcript	downstream_gene_variant	-	6:g.88814630C>T	-	-	CXCL8	out	1.5399	1.8548	2.244	0.0403	2.6113	152	131	50	29	36
6	88815140	rs211641220	A/G	G	ENSBTAG00000019716	CXCL8	ENSBTAT00000026275.3	Transcript	downstream_gene_variant	-	6:g.88815140A>G	-	-	CXCL8	out	2.4306	0.1321	0.9839	4.6454	0.8651	13	5	89	128	115
6	88816847	rs110517258	G/A	G	ENSBTAG00000019716	CXCL8	ENSBTAT00000026275.3	Transcript	downstream_gene_variant	-	6:g.88816847A>G	-	-	CXCL8	out	1.4973	1.9369	2.3827	0.1024	1.6273	153	127	50	31	40
6	88816892	rs110023876	C/A	C	ENSBTAG00000019716	CXCL8	ENSBTAT00000026275.3	Transcript	downstream_gene_variant	-	6:g.88816892A>C	-	-	CXCL8	out	2.3888	2.6659	2.3827	0.5315	1.6273	154	127	53	30	41
6	88817132	rs109905638	G/A	A	ENSBTAG00000019716	CXCL8	ENSBTAT00000026275.3	Transcript	downstream_gene_variant	-	6:g.88817132G>A	-	-	CXCL8	out	0.3912		0.0307	2.3053	0.0388	14	5	86	130	118
6	88820122	rs110024659	A/G	A	-	-	-	-	intergenic_variant	-	6:g.88820122G>A	-	-	CXCL8	out	1.0825	1.202	2.7776	0.2884	1.2054	153	129	53	29	38
6	88820225	rs109431969	A/G	A	-	-	-	-	intergenic_variant	-	6:g.88820225G>A	-	-	CXCL8	out	1.0271	2.3438	1.2227	0.0257	0.9649	151	123	52	29	38
6	88821008	rs110730518	G/A	G	-	-	-	-	intergenic_variant	-	6:g.88821008A>G	-	-	CXCL8	out	3.4917	0.8445	2.7507	0.0215	0.7609	150	126	49	30	38
6	88821132	rs108961283	C/A	C	-	-	-	-	intergenic_variant	-	6:g.88821132A>C	-	-	CXCL8	out	4.3747	1.0172	2.0504	0.1509	1.169	151	122	51	29	38
6	88821380	rs109759920	T/C	T	-	-	-	-	intergenic_variant	-	6:g.88821380C>T	-	-	CXCL8	out	4.0285	1.3388	3.5151	0.2377	0.4925	155	127	46	29	37
6	88821430	rs132887270	C/T	C	-	-	-	-	intergenic_variant	-	6:g.88821430T>C	-	-	CXCL8	out	4.1418	0.8697	1.0242	0.0233	0.0974	153	127	49	30	39
6	88822219	rs133919191	G/T	G	-	-	-	-	intergenic_variant	-	6:g.88822219T>G	-	-	CXCL8	out	2.9564	1.7014	3.2445	0.0519	0.4879	153	127	54	31	37
6	88822266	rs134975026	T/C	T	-	-	-	-	intergenic_variant	-	6:g.88822266C>T	-	-	CXCL8	out	3.4531	1.6139	2.3752	0.08	0.38	152	128	51	29	39
6	88822710	rs210673774	C/A	C	-	-	-	-	intergenic_variant	-	6:g.88822710A>C	-	-	CXCL8	out	3.4132	3.8385	1.8266	0.0106	0.5854	156	127	49	31	39
6	88822843	rs137105254	G/T	G	-	-	-	-	intergenic_variant	-	6:g.88822843T>G	-	-	CXCL8	out	4.7221	6.1621	2.4114	0.2112	0.6602	156	131	50	29	40
6	88823700	rs798536391	C/T	T	-	-	-	-	intergenic_variant	-	6:g.88823700C>T	-	-	CXCL8	out	0.9644	0.1447	0.3988	3.0185	7.0809	23	40	125	153	134
6	88824619	rs136089199	A/T	A	-	-	-	-	intergenic_variant	-	6:g.88824619T>A	-	-	CXCL8	out	1.6811	4.2007	1.5194	0.0587	1.5504	153	126	49	28	41
6	88824683	rs110942984	G/A	G	-	-	-	-	intergenic_variant	-	6:g.88824683A>G	-	-	CXCL8	out	2.3525	3.2932	1.1929	0.004	2.5598	151	126	52	29	37
6	88824822	rs110686186	C/T	C	-	-	-	-	intergenic_variant	-	6:g.88824822T>C	-	-	CXCL8	out	1.7248	2.5156	0.8724	0.4009	1.1856	154	127	51	30	39
6	88829442	rs109927866	G/A	G	-	-	-	-	intergenic_variant	-	6:g.88829442A>G	-	-	CXCL8	out	3.8792	1.4273	3.3374	0.0377	2.326	151	129	48	33	39
6	88829492	rs134852491	A/G	A	-	-	-	-	intergenic_variant	-	6:g.88829492G>A	-	-	CXCL8	out	1.6916	0.6263	2.2879		0.9813	153	127	48	32	40
6	88829639	rs137150026	T/C	T	-	-	-	-	intergenic_variant	-	6:g.88829639C>T	-	-	CXCL8	out	3.017	1.2287	2.8907	0.115	2.9873	153	126	50	33	38
6	88832926	rs132903361	C/T	C	-	-	-	-	intergenic_variant	-	6:g.88832926T>C	-	-	CXCL8	out	2.2152	2.3296	1.5728	0.0864	1.2987	152	125	51	32	39
6	88832931	rs134335039	C/T	C	-	-	-	-	intergenic_variant	-	6:g.88832931T>C	-	-	CXCL8	out	4.2587	2.1264	2.5321	0.1223	0.5867	152	124	51	32	39
6	88833033	rs109547537	A/G	A	-	-	-	-	intergenic_variant	-	6:g.88833033G>A	-	-	CXCL8	out	0.1825	2.4817	2.7122	0.0188	1.9328	150	128	49	31	35
6	88838640	rs137413773	G/A	G	-	-	-	-	intergenic_variant	-	6:g.88838640A>G	-	-	CXCL8	out	2.802	2.5825	2.5354	0.0742	0.8872	154	130	52	32	40
6	92089880	rs136449039	C/T	T	-	-	-	-	intergenic_variant	-	6:g.92089880C>T	-	-	CCNG2	out	1.6165	2.5846	1.4316	0.6299	0.2363	70	133	20	17	10
6	92143065	rs209980968	A/C	C	-	-	-	-	intergenic_variant	-	6:g.92143065A>C	-	-	ENSBTAG00000048934	out	0.4411	0.8534	2.8962	1.9835	5.1879	29	27	113	148	133
6	93409349	rs109009587	C/T	C	-	-	-	-	intergenic_variant	-	6:g.93409349T>C	-	-	ANXA3	out	0.5414	2.4296	0.0409	0.0088		193	164	118	45	60
6	93413877	rs134767125	G/A	G	-	-	-	-	intergenic_variant	-	6:g.93413877A>G	-	-	ANXA3	out	0.244	3.0824				169	164	97	44	52
6	93414174	rs136738903	C/A	C	-	-	-	-	intergenic_variant	-	6:g.93414174A>C	-	-	ANXA3	out	0.0799	2.8029	0.004			166	165	98	43	54
6	93414335	rs134512358	C/T	T	-	-	-	-	intergenic_variant	-	6:g.93414335C>T	-	-	ANXA3	out	0.4993		1.1242	0.7298	2.574	31	37	102	156	142
6	93414595	rs110177003	G/A	G	-	-	-	-	intergenic_variant	-	6:g.93414595A>G	-	-	ANXA3	out	0.1618	3.1998				167	162	95	45	54
6	93414848	rs109374912	G/A	G	-	-	-	-	intergenic_variant	-	6:g.93414848A>G	-	-	ANXA3	out	0.1578	2.3791	0.0203			170	164	97	44	54
6	93415491	rs136124883	G/A	G	-	-	-	-	intergenic_variant	-	6:g.93415491A>G	-	-	ANXA3	out	0.6431	2.9998	0.0367			168	167	96	43	54
6	93415820	rs136925411	C/A	C	-	-	-	-	intergenic_variant	-	6:g.93415820A>C	-	-	ANXA3	out	0.5789	2.612	0.0016			168	164	99	44	53
6	93416971	rs135458979	C/T	C	-	-	-	-	intergenic_variant	-	6:g.93416971T>C	-	-	ANXA3	out	0.0413	2.2438				170	164	103	44	55
6	93420072	rs209954199	T/A	A	-	-	-	-	intergenic_variant	-	6:g.93420072T>A	-	-	ANXA3	out	0.4089	0.3768	2.3157	1.6323	1.3863	4	31	69	147	136
6	96652102	rs210405961	A/G	G	-	-	-	-	intergenic_variant	-	6:g.96652102A>G	-	-	RASGEF1B	out	1.0934		3.1927	0.8955	4.8448	45	10	94	149	145
6	96655113	rs207563840	G/A	A	-	-	-	-	intergenic_variant	-	6:g.96655113G>A	-	-	RASGEF1B	out	0.4703		2.7818	1.5123	3.2568	46	9	87	147	149
6	107029830	rs110014193	C/G	C	-	-	-	-	intergenic_variant	-	6:g.107029830G>C	-	-	HS3ST1	out		4.1687				102	156	27	60	15
6	107346448	rs43488857	A/C	A	-	-	-	-	intergenic_variant	-	6:g.107346448C>A	-	-	HS3ST1	out			2.5262	1.6249	1.1992	110	79	177	183	182
6	107558357	rs42897390	G/A	A	-	-	-	-	intergenic_variant	-	6:g.107558357G>A	-	-	HS3ST1	out	2.3773	0.7141	1.0972	1.0933	0.9931	156	116	41	40	31
6	107570143	rs110443151	A/G	A	-	-	-	-	intergenic_variant	-	6:g.107570143G>A	-	-	HS3ST1	out	5.6207	0.2556	1.5374	0.6819	1.6496	156	123	41	40	30
6	111294667	rs134622423	T/C	C	-	-	-	-	intergenic_variant	-	6:g.111294667T>C	-	-	PROM1	out	0.6586	2.6087	1.4656	0.2076	0.1786	130	82	39	15	5
6	114493612	rs385216395	G/A	A	ENSBTAG00000047876	SH3TC1	ENSBTAT00000066026.2	Transcript	intron_variant	-	6:g.114493612G>A	-	-	SH3TC1	out		0.3813	3.8885	2.3265	1.5596	19	46	136	160	141
6	114493612	rs385216395	G/A	A	ENSBTAG00000047876	SH3TC1	ENSBTAT00000078509.1	Transcript	intron_variant	-	6:g.114493612G>A	-	-	SH3TC1	out		0.3813	3.8885	2.3265	1.5596	19	46	136	160	141
6	114495677	-	T/C	C	ENSBTAG00000047876	SH3TC1	ENSBTAT00000066026.2	Transcript	intron_variant	-	6:g.114495677T>C	-	-	SH3TC1	out		3.0332	2.896	2.7232	0.8666	25	47	139	160	139
6	114495677	-	T/C	C	ENSBTAG00000047876	SH3TC1	ENSBTAT00000078509.1	Transcript	intron_variant	-	6:g.114495677T>C	-	-	SH3TC1	out		3.0332	2.896	2.7232	0.8666	25	47	139	160	139
7	12916918	rs137413510	T/C	T	-	-	-	-	intergenic_variant	-	7:g.12916918C>T	-	-	ENSBTAG00000016721	out	2.4869	0.4548			0.1316	135	96	16	9	16
7	12942076	rs41658129	G/C	G	-	-	-	-	intergenic_variant	-	7:g.12942076C>G	-	-	ENSBTAG00000016721	out	2.486	1.9868	0.1675		0.055	100	70	10	9	6
7	12966095	rs384688485	C/T	C	-	-	-	-	intergenic_variant	-	7:g.12966095T>C	-	-	ENSBTAG00000016721	out	0.1594	2.3052	0.0932	0.1995	0.0989	139	98	27	28	26
7	14417751	rs136826214	C/T	T	ENSBTAG00000025148	FBXL12	ENSBTAT00000035207.4	Transcript	upstream_gene_variant	-	7:g.14417751C>T	-	-	FBXL12	out	5.0851	1.0078				173	125	43	43	51
7	14417751	rs136826214	C/T	T	ENSBTAG00000049452	UBL5	ENSBTAT00000068472.1	Transcript	upstream_gene_variant	-	7:g.14417751C>T	-	-	FBXL12	out	5.0851	1.0078				173	125	43	43	51
7	14432394	rs110344780	G/A	A	ENSBTAG00000016988	PIN1	ENSBTAT00000022592.3	Transcript	intron_variant	-	7:g.14432394G>A	-	-	PIN1	out	6.3245	0.7484			0.2412	176	124	41	43	50
7	14456804	-	G/A	A	ENSBTAG00000007550	OLFM2	ENSBTAT00000009935.5	Transcript	intron_variant	-	7:g.14456804G>A	-	-	PIN1	out	3.2443	0.807		0.0612	0.7006	172	126	41	44	49
7	14456804	-	G/A	A	ENSBTAG00000049978	SNORA70	ENSBTAT00000060468.2	Transcript	upstream_gene_variant	-	7:g.14456804G>A	-	-	PIN1	out	3.2443	0.807		0.0612	0.7006	172	126	41	44	49
7	15582653	rs110469174	C/T	T	ENSBTAG00000006185	SPC24	ENSBTAT00000008128.6	Transcript	downstream_gene_variant	-	7:g.15582653C>T	-	-	SPC24	out	0.0228	0.0879	0.0587	0.3318	2.9585	185	109	52	49	42
7	15582653	rs110469174	C/T	T	ENSBTAG00000012314	LDLR	ENSBTAT00000016342.5	Transcript	downstream_gene_variant	-	7:g.15582653C>T	-	-	SPC24	out	0.0228	0.0879	0.0587	0.3318	2.9585	185	109	52	49	42
7	15582653	rs110469174	C/T	T	ENSBTAG00000012314	LDLR	ENSBTAT00000078108.1	Transcript	downstream_gene_variant	-	7:g.15582653C>T	-	-	SPC24	out	0.0228	0.0879	0.0587	0.3318	2.9585	185	109	52	49	42
7	15582653	rs110469174	C/T	T	ENSBTAG00000012314	LDLR	ENSBTAT00000082171.1	Transcript	downstream_gene_variant	-	7:g.15582653C>T	-	-	SPC24	out	0.0228	0.0879	0.0587	0.3318	2.9585	185	109	52	49	42
7	15585041	rs135302170	C/G	G	ENSBTAG00000006185	SPC24	ENSBTAT00000008128.6	Transcript	downstream_gene_variant	-	7:g.15585041C>G	-	-	SPC24	out	0.1992		1.0264	0.005	3.0271	183	114	52	45	43
7	15587422	rs133097964	C/T	T	ENSBTAG00000006185	SPC24	ENSBTAT00000008128.6	Transcript	downstream_gene_variant	-	7:g.15587422C>T	-	-	SPC24	out	0.4932	0.0109	1.4202	0.2493	2.344	184	116	56	48	47
7	40197892	rs207682045	C/T	T	ENSBTAG00000024713	OR2T26	ENSBTAT00000025129.6	Transcript	upstream_gene_variant	-	7:g.40197892C>T	-	-	OR2T26	out	0.1848	0.5354	2.8096	1.7321	0.9308	1	8	69	107	133
7	40199218	rs137172402	T/C	C	ENSBTAG00000024713	OR2T26	ENSBTAT00000025129.6	Transcript	upstream_gene_variant	-	7:g.40199218T>C	-	-	OR2T26	out		0.091	2.9501	0.8508	0.3191	2	21	96	110	139
7	40199749	rs110317671	G/A	A	ENSBTAG00000024713	OR2T26	ENSBTAT00000025129.6	Transcript	upstream_gene_variant	-	7:g.40199749G>A	-	-	OR2T26	out		0.138	0.7095	0.3063	2.966	2	22	97	112	139
7	43073677	rs110333731	C/T	T	ENSBTAG00000048393	THEG	ENSBTAT00000068438.1	Transcript	intron_variant	-	7:g.43073677C>T	-	-	THEG	out	0.6505	0.5372	3.0592	3.3005	2.7732	180	163	82	47	29
7	43073677	rs110333731	C/T	T	ENSBTAG00000048393	THEG	ENSBTAT00000074276.1	Transcript	intron_variant	-	7:g.43073677C>T	-	-	THEG	out	0.6505	0.5372	3.0592	3.3005	2.7732	180	163	82	47	29
7	44368386	rs137378580	A/C	C	-	-	-	-	intergenic_variant	-	7:g.44368386A>C	-	-	SHROOM1	out	0.1795	0.3808	0.1948	0.9077	2.3529	1	8	81	118	89
7	44370846	rs137724321	C/T	T	-	-	-	-	intergenic_variant	-	7:g.44370846C>T	-	-	SHROOM1	out	0.1806	0.4905	1.1746	0.9314	2.9958	1	8	76	115	89
7	44371271	rs135864744	G/A	A	-	-	-	-	intergenic_variant	-	7:g.44371271G>A	-	-	SHROOM1	out	0.1812	0.561	2.7897	1.0616	3.7456	1	8	80	110	89
7	44372262	rs379791449	T/C	C	-	-	-	-	intergenic_variant	-	7:g.44372262T>C	-	-	SHROOM1	out	0.1852	0.5678	2.388	3.8213	2.4261	1	7	78	118	87
7	44373641	rs133762700	C/T	T	-	-	-	-	intergenic_variant	-	7:g.44373641C>T	-	-	SHROOM1	out			3.0613	0.5649	4.0295	0	8	79	115	93
7	44373664	rs135319293	C/T	T	-	-	-	-	intergenic_variant	-	7:g.44373664C>T	-	-	SHROOM1	out		0.627	5.5296	1.7024	6.6301	0	8	75	115	89
7	44373701	rs132756036	C/T	T	-	-	-	-	intergenic_variant	-	7:g.44373701C>T	-	-	SHROOM1	out	0.1886	0.0469	1.0575	0.4807	2.3421	1	8	76	118	90
7	44373717	rs137473811	G/C	C	-	-	-	-	intergenic_variant	-	7:g.44373717G>C	-	-	SHROOM1	out	0.1849	0.0354	1.5943	0.4074	3.6841	1	8	72	118	89
7	44388143	rs380541799	T/C	C	-	-	-	-	intergenic_variant	-	7:g.44388143T>C	-	-	SHROOM1	out	0.177	0.4075	2.3904	0.5732	0.5738	1	7	82	120	72
7	44388164	rs383686763	G/C	C	-	-	-	-	intergenic_variant	-	7:g.44388164G>C	-	-	SHROOM1	out	0.1736	0.7759	2.3212	0.7723	2.1681	1	6	82	120	72
7	44421199	rs134990690	G/T	T	ENSBTAG00000014676	SHROOM1	ENSBTAT00000035443.5	Transcript	upstream_gene_variant	-	7:g.44421199G>T	-	-	SHROOM1	out	0.1729	0.4074	2.1989	1.126	3.3027	1	6	76	122	74
7	44421199	rs134990690	G/T	T	ENSBTAG00000014676	SHROOM1	ENSBTAT00000079981.1	Transcript	5_prime_UTR_variant	-	7:g.44421199G>T	-	-	SHROOM1	out	0.1729	0.4074	2.1989	1.126	3.3027	1	6	76	122	74
7	44421199	rs134990690	G/T	T	ENSBTAG00000014676	SHROOM1	ENSBTAT00000087230.1	Transcript	5_prime_UTR_variant	-	7:g.44421199G>T	-	-	SHROOM1	out	0.1729	0.4074	2.1989	1.126	3.3027	1	6	76	122	74
7	48370289	rs135516461	C/T	T	ENSBTAG00000003502	SPOCK1	ENSBTAT00000004556.6	Transcript	intron_variant	-	7:g.48370289C>T	-	-	SPOCK1	out	0.2653	0.3043	2.2241	1.3285	4.2271	3	8	70	87	134
7	48370289	rs135516461	C/T	T	ENSBTAG00000003502	SPOCK1	ENSBTAT00000082014.1	Transcript	intron_variant	-	7:g.48370289C>T	-	-	SPOCK1	out	0.2653	0.3043	2.2241	1.3285	4.2271	3	8	70	87	134
7	48604613	rs110351058	G/A	G	ENSBTAG00000003502	SPOCK1	ENSBTAT00000082014.1	Transcript	intron_variant	-	7:g.48604613A>G	-	-	SPOCK1	out	1.9047	0.3756	3.241	1.5043	2.109	148	154	58	37	26
7	48606355	rs109778533	C/T	C	ENSBTAG00000003502	SPOCK1	ENSBTAT00000082014.1	Transcript	intron_variant	-	7:g.48606355T>C	-	-	SPOCK1	out	6.2096	2.2794	2.3017	3.8587	2.1265	131	127	41	39	23
7	48646624	rs109527452	A/G	A	ENSBTAG00000003502	SPOCK1	ENSBTAT00000082014.1	Transcript	intron_variant	-	7:g.48646624G>A	-	-	SPOCK1	out	5.2852	4.4985	0.9597	1.1377	1.227	112	123	35	26	13
7	51082413	rs133836655	C/A	C	ENSBTAG00000010689	NRG2	ENSBTAT00000014144.6	Transcript	intron_variant	-	7:g.51082413A>C	-	-	PSD2	out	1.0331	2.6539	0.5518	0.2402	0.1127	136	126	56	27	24
7	51082413	rs133836655	C/A	C	ENSBTAG00000010689	NRG2	ENSBTAT00000063968.2	Transcript	intron_variant	-	7:g.51082413A>C	-	-	PSD2	out	1.0331	2.6539	0.5518	0.2402	0.1127	136	126	56	27	24
7	51082413	rs133836655	C/A	C	ENSBTAG00000010689	NRG2	ENSBTAT00000065759.2	Transcript	intron_variant	-	7:g.51082413A>C	-	-	PSD2	out	1.0331	2.6539	0.5518	0.2402	0.1127	136	126	56	27	24
7	51092049	rs381649404	C/G	G	ENSBTAG00000010689	NRG2	ENSBTAT00000014144.6	Transcript	intron_variant	-	7:g.51092049C>G	-	-	PSD2	out	0.717	0.5991	1.7854	0.8089	4.7107	45	46	110	166	151
7	51092049	rs381649404	C/G	G	ENSBTAG00000010689	NRG2	ENSBTAT00000063968.2	Transcript	intron_variant	-	7:g.51092049C>G	-	-	PSD2	out	0.717	0.5991	1.7854	0.8089	4.7107	45	46	110	166	151
7	51092049	rs381649404	C/G	G	ENSBTAG00000010689	NRG2	ENSBTAT00000065759.2	Transcript	intron_variant	-	7:g.51092049C>G	-	-	PSD2	out	0.717	0.5991	1.7854	0.8089	4.7107	45	46	110	166	151
7	51100548	rs136741707	C/T	C	ENSBTAG00000010689	NRG2	ENSBTAT00000014144.6	Transcript	intron_variant	-	7:g.51100548T>C	-	-	PSD2	out	3.0114	13.3287	3.3312	1.2898	1.3231	112	101	19	4	9
7	51100548	rs136741707	C/T	C	ENSBTAG00000010689	NRG2	ENSBTAT00000063968.2	Transcript	intron_variant	-	7:g.51100548T>C	-	-	PSD2	out	3.0114	13.3287	3.3312	1.2898	1.3231	112	101	19	4	9
7	51100548	rs136741707	C/T	C	ENSBTAG00000010689	NRG2	ENSBTAT00000065759.2	Transcript	intron_variant	-	7:g.51100548T>C	-	-	PSD2	out	3.0114	13.3287	3.3312	1.2898	1.3231	112	101	19	4	9
7	51120391	rs110302419	G/A	A	ENSBTAG00000010689	NRG2	ENSBTAT00000014144.6	Transcript	intron_variant	-	7:g.51120391G>A	-	-	NRG2	out	1.6457	0.5014	5.0478	1.9411	1.758	50	54	116	173	159
7	51120391	rs110302419	G/A	A	ENSBTAG00000010689	NRG2	ENSBTAT00000063968.2	Transcript	intron_variant	-	7:g.51120391G>A	-	-	NRG2	out	1.6457	0.5014	5.0478	1.9411	1.758	50	54	116	173	159
7	51120391	rs110302419	G/A	A	ENSBTAG00000010689	NRG2	ENSBTAT00000065759.2	Transcript	intron_variant	-	7:g.51120391G>A	-	-	NRG2	out	1.6457	0.5014	5.0478	1.9411	1.758	50	54	116	173	159
7	51125229	rs209030628	T/C	C	ENSBTAG00000010689	NRG2	ENSBTAT00000014144.6	Transcript	intron_variant	-	7:g.51125229T>C	-	-	NRG2	out	0.5384	2.5916	0.566	0.0834	0.6368	49	52	116	175	160
7	51125229	rs209030628	T/C	C	ENSBTAG00000010689	NRG2	ENSBTAT00000063968.2	Transcript	intron_variant	-	7:g.51125229T>C	-	-	NRG2	out	0.5384	2.5916	0.566	0.0834	0.6368	49	52	116	175	160
7	51125229	rs209030628	T/C	C	ENSBTAG00000010689	NRG2	ENSBTAT00000065759.2	Transcript	intron_variant	-	7:g.51125229T>C	-	-	NRG2	out	0.5384	2.5916	0.566	0.0834	0.6368	49	52	116	175	160
7	51126724	rs110765787	A/G	A	ENSBTAG00000010689	NRG2	ENSBTAT00000014144.6	Transcript	intron_variant	-	7:g.51126724G>A	-	-	NRG2	out	3.8397	1.1622	1.0368	0.0965	0.2285	135	122	56	24	16
7	51126724	rs110765787	A/G	A	ENSBTAG00000010689	NRG2	ENSBTAT00000063968.2	Transcript	intron_variant	-	7:g.51126724G>A	-	-	NRG2	out	3.8397	1.1622	1.0368	0.0965	0.2285	135	122	56	24	16
7	51126724	rs110765787	A/G	A	ENSBTAG00000010689	NRG2	ENSBTAT00000065759.2	Transcript	intron_variant	-	7:g.51126724G>A	-	-	NRG2	out	3.8397	1.1622	1.0368	0.0965	0.2285	135	122	56	24	16
7	51132200	rs110457885	G/C	G	ENSBTAG00000010689	NRG2	ENSBTAT00000014144.6	Transcript	intron_variant	-	7:g.51132200C>G	-	-	NRG2	out	1.4411	2.4014	1.4984	0.012		135	121	57	26	19
7	51132200	rs110457885	G/C	G	ENSBTAG00000010689	NRG2	ENSBTAT00000063968.2	Transcript	intron_variant	-	7:g.51132200C>G	-	-	NRG2	out	1.4411	2.4014	1.4984	0.012		135	121	57	26	19
7	51132200	rs110457885	G/C	G	ENSBTAG00000010689	NRG2	ENSBTAT00000065759.2	Transcript	intron_variant	-	7:g.51132200C>G	-	-	NRG2	out	1.4411	2.4014	1.4984	0.012		135	121	57	26	19
7	51142079	rs109794467	C/G	G	ENSBTAG00000010689	NRG2	ENSBTAT00000014144.6	Transcript	intron_variant	-	7:g.51142079C>G	-	-	NRG2	out	0.1932	0.3374	0.424	1.3829	2.31	48	53	122	171	157
7	51142079	rs109794467	C/G	G	ENSBTAG00000010689	NRG2	ENSBTAT00000063968.2	Transcript	intron_variant	-	7:g.51142079C>G	-	-	NRG2	out	0.1932	0.3374	0.424	1.3829	2.31	48	53	122	171	157
7	51142079	rs109794467	C/G	G	ENSBTAG00000010689	NRG2	ENSBTAT00000065759.2	Transcript	intron_variant	-	7:g.51142079C>G	-	-	NRG2	out	0.1932	0.3374	0.424	1.3829	2.31	48	53	122	171	157
7	51147563	rs109304616	T/C	T	ENSBTAG00000010689	NRG2	ENSBTAT00000014144.6	Transcript	intron_variant	-	7:g.51147563C>T	-	-	NRG2	out	1.5892	2.6368	0.5281	0.1687	0.1241	134	121	55	24	20
7	51147563	rs109304616	T/C	T	ENSBTAG00000010689	NRG2	ENSBTAT00000063968.2	Transcript	intron_variant	-	7:g.51147563C>T	-	-	NRG2	out	1.5892	2.6368	0.5281	0.1687	0.1241	134	121	55	24	20
7	51147563	rs109304616	T/C	T	ENSBTAG00000010689	NRG2	ENSBTAT00000065759.2	Transcript	intron_variant	-	7:g.51147563C>T	-	-	NRG2	out	1.5892	2.6368	0.5281	0.1687	0.1241	134	121	55	24	20
7	51148416	rs110721890	C/T	C	ENSBTAG00000010689	NRG2	ENSBTAT00000014144.6	Transcript	intron_variant	-	7:g.51148416T>C	-	-	NRG2	out	2.392	0.832	1.5134	0.0414		132	125	55	24	18
7	51148416	rs110721890	C/T	C	ENSBTAG00000010689	NRG2	ENSBTAT00000063968.2	Transcript	intron_variant	-	7:g.51148416T>C	-	-	NRG2	out	2.392	0.832	1.5134	0.0414		132	125	55	24	18
7	51148416	rs110721890	C/T	C	ENSBTAG00000010689	NRG2	ENSBTAT00000065759.2	Transcript	intron_variant	-	7:g.51148416T>C	-	-	NRG2	out	2.392	0.832	1.5134	0.0414		132	125	55	24	18
7	51148932	rs109855077	G/A	G	ENSBTAG00000010689	NRG2	ENSBTAT00000014144.6	Transcript	intron_variant	-	7:g.51148932A>G	-	-	NRG2	out	2.5353	4.2686	2.0637	0.9852	0.0639	136	119	48	24	15
7	51148932	rs109855077	G/A	G	ENSBTAG00000010689	NRG2	ENSBTAT00000063968.2	Transcript	intron_variant	-	7:g.51148932A>G	-	-	NRG2	out	2.5353	4.2686	2.0637	0.9852	0.0639	136	119	48	24	15
7	51148932	rs109855077	G/A	G	ENSBTAG00000010689	NRG2	ENSBTAT00000065759.2	Transcript	intron_variant	-	7:g.51148932A>G	-	-	NRG2	out	2.5353	4.2686	2.0637	0.9852	0.0639	136	119	48	24	15
7	51149038	rs109041950	G/A	G	ENSBTAG00000010689	NRG2	ENSBTAT00000014144.6	Transcript	intron_variant	-	7:g.51149038A>G	-	-	NRG2	out	2.8748	2.8091	1.0053	0.4625	0.0244	135	124	54	23	16
7	51149038	rs109041950	G/A	G	ENSBTAG00000010689	NRG2	ENSBTAT00000063968.2	Transcript	intron_variant	-	7:g.51149038A>G	-	-	NRG2	out	2.8748	2.8091	1.0053	0.4625	0.0244	135	124	54	23	16
7	51149038	rs109041950	G/A	G	ENSBTAG00000010689	NRG2	ENSBTAT00000065759.2	Transcript	intron_variant	-	7:g.51149038A>G	-	-	NRG2	out	2.8748	2.8091	1.0053	0.4625	0.0244	135	124	54	23	16
7	51149692	rs110268721	A/C	C	ENSBTAG00000010689	NRG2	ENSBTAT00000014144.6	Transcript	intron_variant	-	7:g.51149692A>C	-	-	NRG2	out		0.51	0.511	0.8682	3.1102	50	52	116	170	157
7	51149692	rs110268721	A/C	C	ENSBTAG00000010689	NRG2	ENSBTAT00000063968.2	Transcript	intron_variant	-	7:g.51149692A>C	-	-	NRG2	out		0.51	0.511	0.8682	3.1102	50	52	116	170	157
7	51149692	rs110268721	A/C	C	ENSBTAG00000010689	NRG2	ENSBTAT00000065759.2	Transcript	intron_variant	-	7:g.51149692A>C	-	-	NRG2	out		0.51	0.511	0.8682	3.1102	50	52	116	170	157
7	51159082	rs109294178	A/C	A	ENSBTAG00000010689	NRG2	ENSBTAT00000014144.6	Transcript	intron_variant	-	7:g.51159082C>A	-	-	NRG2	out	0.5383	2.3533	1.0655	0.172	0.0774	139	144	69	22	26
7	51159082	rs109294178	A/C	A	ENSBTAG00000010689	NRG2	ENSBTAT00000063968.2	Transcript	intron_variant	-	7:g.51159082C>A	-	-	NRG2	out	0.5383	2.3533	1.0655	0.172	0.0774	139	144	69	22	26
7	51159082	rs109294178	A/C	A	ENSBTAG00000010689	NRG2	ENSBTAT00000065759.2	Transcript	intron_variant	-	7:g.51159082C>A	-	-	NRG2	out	0.5383	2.3533	1.0655	0.172	0.0774	139	144	69	22	26
7	51165400	rs132740630	C/T	C	ENSBTAG00000010689	NRG2	ENSBTAT00000014144.6	Transcript	intron_variant	-	7:g.51165400T>C	-	-	NRG2	out	3.552	2.6403	2.259	0.2257	0.0214	132	137	55	21	20
7	51165400	rs132740630	C/T	C	ENSBTAG00000010689	NRG2	ENSBTAT00000063968.2	Transcript	intron_variant	-	7:g.51165400T>C	-	-	NRG2	out	3.552	2.6403	2.259	0.2257	0.0214	132	137	55	21	20
7	51165400	rs132740630	C/T	C	ENSBTAG00000010689	NRG2	ENSBTAT00000065759.2	Transcript	intron_variant	-	7:g.51165400T>C	-	-	NRG2	out	3.552	2.6403	2.259	0.2257	0.0214	132	137	55	21	20
7	51186775	rs109672966	G/A	G	ENSBTAG00000010689	NRG2	ENSBTAT00000014144.6	Transcript	intron_variant	-	7:g.51186775A>G	-	-	NRG2	out	3.9182	7.6642	2.4956	0.4453	0.5118	112	117	34	18	11
7	51186775	rs109672966	G/A	G	ENSBTAG00000010689	NRG2	ENSBTAT00000063968.2	Transcript	intron_variant	-	7:g.51186775A>G	-	-	NRG2	out	3.9182	7.6642	2.4956	0.4453	0.5118	112	117	34	18	11
7	51186775	rs109672966	G/A	G	ENSBTAG00000010689	NRG2	ENSBTAT00000065759.2	Transcript	intron_variant	-	7:g.51186775A>G	-	-	NRG2	out	3.9182	7.6642	2.4956	0.4453	0.5118	112	117	34	18	11
7	51188925	rs110488293	T/G	T	ENSBTAG00000010689	NRG2	ENSBTAT00000014144.6	Transcript	intron_variant	-	7:g.51188925G>T	-	-	NRG2	out	1.2806	3.8242	0.4034	0.0043	0.3611	131	128	57	24	17
7	51188925	rs110488293	T/G	T	ENSBTAG00000010689	NRG2	ENSBTAT00000063968.2	Transcript	intron_variant	-	7:g.51188925G>T	-	-	NRG2	out	1.2806	3.8242	0.4034	0.0043	0.3611	131	128	57	24	17
7	51188925	rs110488293	T/G	T	ENSBTAG00000010689	NRG2	ENSBTAT00000065759.2	Transcript	intron_variant	-	7:g.51188925G>T	-	-	NRG2	out	1.2806	3.8242	0.4034	0.0043	0.3611	131	128	57	24	17
7	51189057	rs109177297	G/A	G	ENSBTAG00000010689	NRG2	ENSBTAT00000014144.6	Transcript	intron_variant	-	7:g.51189057A>G	-	-	NRG2	out	2.6316	4.1284	1.5415	0.0463	0.99	131	132	51	25	19
7	51189057	rs109177297	G/A	G	ENSBTAG00000010689	NRG2	ENSBTAT00000063968.2	Transcript	intron_variant	-	7:g.51189057A>G	-	-	NRG2	out	2.6316	4.1284	1.5415	0.0463	0.99	131	132	51	25	19
7	51189057	rs109177297	G/A	G	ENSBTAG00000010689	NRG2	ENSBTAT00000065759.2	Transcript	intron_variant	-	7:g.51189057A>G	-	-	NRG2	out	2.6316	4.1284	1.5415	0.0463	0.99	131	132	51	25	19
7	51197770	rs110338878	G/A	G	ENSBTAG00000010689	NRG2	ENSBTAT00000014144.6	Transcript	intron_variant	-	7:g.51197770A>G	-	-	NRG2	out	3.6937	2.8786	2.4126	0.0343	0.5507	136	130	51	26	21
7	51197770	rs110338878	G/A	G	ENSBTAG00000010689	NRG2	ENSBTAT00000063968.2	Transcript	intron_variant	-	7:g.51197770A>G	-	-	NRG2	out	3.6937	2.8786	2.4126	0.0343	0.5507	136	130	51	26	21
7	51197770	rs110338878	G/A	G	ENSBTAG00000010689	NRG2	ENSBTAT00000065759.2	Transcript	intron_variant	-	7:g.51197770A>G	-	-	NRG2	out	3.6937	2.8786	2.4126	0.0343	0.5507	136	130	51	26	21
7	51200928	rs109397415	G/T	G	ENSBTAG00000010689	NRG2	ENSBTAT00000014144.6	Transcript	intron_variant	-	7:g.51200928T>G	-	-	NRG2	out	2.2233	2.3272	0.7435	0.41	0.5858	135	129	59	25	17
7	51200928	rs109397415	G/T	G	ENSBTAG00000010689	NRG2	ENSBTAT00000063968.2	Transcript	intron_variant	-	7:g.51200928T>G	-	-	NRG2	out	2.2233	2.3272	0.7435	0.41	0.5858	135	129	59	25	17
7	51200928	rs109397415	G/T	G	ENSBTAG00000010689	NRG2	ENSBTAT00000065759.2	Transcript	intron_variant	-	7:g.51200928T>G	-	-	NRG2	out	2.2233	2.3272	0.7435	0.41	0.5858	135	129	59	25	17
7	51201970	rs110740053	A/G	A	ENSBTAG00000010689	NRG2	ENSBTAT00000014144.6	Transcript	intron_variant	-	7:g.51201970G>A	-	-	NRG2	out	2.85	4.6954	1.8493	0.1824	1.1409	137	131	52	26	18
7	51201970	rs110740053	A/G	A	ENSBTAG00000010689	NRG2	ENSBTAT00000063968.2	Transcript	intron_variant	-	7:g.51201970G>A	-	-	NRG2	out	2.85	4.6954	1.8493	0.1824	1.1409	137	131	52	26	18
7	51201970	rs110740053	A/G	A	ENSBTAG00000010689	NRG2	ENSBTAT00000065759.2	Transcript	intron_variant	-	7:g.51201970G>A	-	-	NRG2	out	2.85	4.6954	1.8493	0.1824	1.1409	137	131	52	26	18
7	51208934	rs109488565	C/A	C	ENSBTAG00000010689	NRG2	ENSBTAT00000014144.6	Transcript	intron_variant	-	7:g.51208934A>C	-	-	NRG2	out	1.292	2.7314	0.8156	0.4775	0.9336	132	132	63	25	19
7	51208934	rs109488565	C/A	C	ENSBTAG00000010689	NRG2	ENSBTAT00000063968.2	Transcript	intron_variant	-	7:g.51208934A>C	-	-	NRG2	out	1.292	2.7314	0.8156	0.4775	0.9336	132	132	63	25	19
7	51208934	rs109488565	C/A	C	ENSBTAG00000010689	NRG2	ENSBTAT00000065759.2	Transcript	intron_variant	-	7:g.51208934A>C	-	-	NRG2	out	1.292	2.7314	0.8156	0.4775	0.9336	132	132	63	25	19
7	51215179	rs109392516	G/A	G	ENSBTAG00000010689	NRG2	ENSBTAT00000014144.6	Transcript	intron_variant	-	7:g.51215179A>G	-	-	NRG2	out	0.5882	2.8784	2.0223	0.8446	0.8641	134	130	51	26	17
7	51215179	rs109392516	G/A	G	ENSBTAG00000010689	NRG2	ENSBTAT00000063968.2	Transcript	intron_variant	-	7:g.51215179A>G	-	-	NRG2	out	0.5882	2.8784	2.0223	0.8446	0.8641	134	130	51	26	17
7	51215179	rs109392516	G/A	G	ENSBTAG00000010689	NRG2	ENSBTAT00000065759.2	Transcript	intron_variant	-	7:g.51215179A>G	-	-	NRG2	out	0.5882	2.8784	2.0223	0.8446	0.8641	134	130	51	26	17
7	51217451	rs41593200	A/G	A	ENSBTAG00000010689	NRG2	ENSBTAT00000014144.6	Transcript	intron_variant	-	7:g.51217451G>A	-	-	NRG2	out	1.7861	2.2771	1.8628	0.4429	0.765	132	129	59	26	16
7	51217451	rs41593200	A/G	A	ENSBTAG00000010689	NRG2	ENSBTAT00000063968.2	Transcript	intron_variant	-	7:g.51217451G>A	-	-	NRG2	out	1.7861	2.2771	1.8628	0.4429	0.765	132	129	59	26	16
7	51217451	rs41593200	A/G	A	ENSBTAG00000010689	NRG2	ENSBTAT00000065759.2	Transcript	intron_variant	-	7:g.51217451G>A	-	-	NRG2	out	1.7861	2.2771	1.8628	0.4429	0.765	132	129	59	26	16
7	51217557	rs41593201	T/C	T	ENSBTAG00000010689	NRG2	ENSBTAT00000014144.6	Transcript	intron_variant	-	7:g.51217557C>T	-	-	NRG2	out	2.0233	6.4875	2.64	0.7017	0.8617	133	133	60	26	16
7	51217557	rs41593201	T/C	T	ENSBTAG00000010689	NRG2	ENSBTAT00000063968.2	Transcript	intron_variant	-	7:g.51217557C>T	-	-	NRG2	out	2.0233	6.4875	2.64	0.7017	0.8617	133	133	60	26	16
7	51217557	rs41593201	T/C	T	ENSBTAG00000010689	NRG2	ENSBTAT00000065759.2	Transcript	intron_variant	-	7:g.51217557C>T	-	-	NRG2	out	2.0233	6.4875	2.64	0.7017	0.8617	133	133	60	26	16
7	51232836	rs110899886	C/T	C	-	-	-	-	intergenic_variant	-	7:g.51232836T>C	-	-	NRG2	out	2.2428	1.5869	0.7701	0.5816	0.4567	132	129	62	26	17
7	51234856	rs109149430	A/C	A	-	-	-	-	intergenic_variant	-	7:g.51234856C>A	-	-	NRG2	out	2.5715	1.0382	0.7571	0.2251	0.7495	134	132	63	28	16
7	51418040	rs133335649	G/C	G	ENSBTAG00000016595	CYSTM1	ENSBTAT00000022077.4	Transcript	intron_variant	-	7:g.51418040C>G	-	-	CYSTM1	out	1.3684	3.2767		0.6971		79	98	4	5	5
7	51581333	rs109405381	G/A	A	-	-	-	-	intergenic_variant	-	7:g.51581333G>A	-	-	SLC4A9	out	0.1061		1.7176	3.7836	0.6498	58	74	162	160	167
7	51581587	rs109954970	C/T	T	-	-	-	-	intergenic_variant	-	7:g.51581587C>T	-	-	SLC4A9	out	0.0032	0.0094	1.5328	3.0934	0.8287	60	73	159	163	167
7	51588860	rs109279857	C/T	T	-	-	-	-	intergenic_variant	-	7:g.51588860C>T	-	-	ENSBTAG00000054857	out	0.4069	0.1398	3.0044	4.1518	1.0741	55	71	165	164	168
7	51590374	rs109233842	G/T	T	-	-	-	-	intergenic_variant	-	7:g.51590374G>T	-	-	ENSBTAG00000054857	out	0.1068		1.8776	4.3138	0.3897	59	73	162	162	169
7	51590375	rs109230774	C/T	T	-	-	-	-	intergenic_variant	-	7:g.51590375C>T	-	-	ENSBTAG00000054857	out	0.1392		1.4431	3.4378	0.5258	59	73	162	162	169
7	51622416	rs136876094	C/T	T	ENSBTAG00000054857	-	ENSBTAT00000014440.6	Transcript	intron_variant	-	7:g.51622416C>T	-	-	ENSBTAG00000054857	out		0.2384	2.2599	6.4225	0.3161	54	65	163	157	160
7	51637259	rs133901152	G/C	C	ENSBTAG00000054857	-	ENSBTAT00000014440.6	Transcript	intron_variant	-	7:g.51637259G>C	-	-	ENSBTAG00000054857	out			3.0588	3.2169	0.8075	58	73	164	164	167
7	51637259	rs133901152	G/C	C	ENSBTAG00000054923	U6	ENSBTAT00000086514.1	Transcript	downstream_gene_variant	-	7:g.51637259G>C	-	-	ENSBTAG00000054857	out			3.0588	3.2169	0.8075	58	73	164	164	167
7	51642629	rs208341326	A/G	G	ENSBTAG00000054857	-	ENSBTAT00000014440.6	Transcript	intron_variant	-	7:g.51642629A>G	-	-	ENSBTAG00000054857	out			2.8598	2.8312	1.3162	59	73	165	160	164
7	51642629	rs208341326	A/G	G	ENSBTAG00000054923	U6	ENSBTAT00000086514.1	Transcript	upstream_gene_variant	-	7:g.51642629A>G	-	-	ENSBTAG00000054857	out			2.8598	2.8312	1.3162	59	73	165	160	164
7	51646652	rs109447772	G/T	T	ENSBTAG00000054857	-	ENSBTAT00000014440.6	Transcript	intron_variant	-	7:g.51646652G>T	-	-	ENSBTAG00000054857	out		0.1339	2.4915	3.1238	0.0772	59	73	162	164	168
7	51649711	rs110414802	G/A	A	ENSBTAG00000054857	-	ENSBTAT00000014440.6	Transcript	intron_variant	-	7:g.51649711G>A	-	-	ENSBTAG00000054857	out			1.8667	3.3703	0.4512	58	73	166	163	168
7	51653216	rs41670174	T/G	G	ENSBTAG00000054857	-	ENSBTAT00000014440.6	Transcript	intron_variant	-	7:g.51653216T>G	-	-	ENSBTAG00000054857	out			1.8764	3.2429	0.8067	59	70	165	161	166
7	51661263	rs134008404	G/A	A	ENSBTAG00000054857	-	ENSBTAT00000014440.6	Transcript	intron_variant	-	7:g.51661263G>A	-	-	ENSBTAG00000010871	out			1.0359	3.6139	0.4324	58	75	165	164	168
7	51667616	rs135145189	G/A	A	ENSBTAG00000054857	-	ENSBTAT00000014440.6	Transcript	downstream_gene_variant	-	7:g.51667616G>A	-	-	ENSBTAG00000010871	out			2.9621	1.898	1.7136	61	75	163	169	167
7	51681327	rs136230119	T/C	C	-	-	-	-	intergenic_variant	-	7:g.51681327T>C	-	-	ENSBTAG00000010871	out	0.1191		2.4488	3.126	1.7238	58	75	165	161	167
7	51681608	rs109437617	C/T	T	-	-	-	-	intergenic_variant	-	7:g.51681608C>T	-	-	ENSBTAG00000010871	out			0.6722	2.5301	0.4895	57	72	161	165	167
7	51714920	rs110501718	C/T	T	ENSBTAG00000010871	-	ENSBTAT00000065025.2	Transcript	intron_variant	-	7:g.51714920C>T	-	-	ENSBTAG00000010871	out	1.0488		3.2717	3.9558	0.6081	57	73	162	163	169
7	51714920	rs110501718	C/T	T	ENSBTAG00000010871	-	ENSBTAT00000070894.1	Transcript	intron_variant	-	7:g.51714920C>T	-	-	ENSBTAG00000010871	out	1.0488		3.2717	3.9558	0.6081	57	73	162	163	169
7	51997070	rs109676743	G/T	G	-	-	-	-	intergenic_variant	-	7:g.51997070T>G	-	-	ENSBTAG00000053546	out		2.6002	0.6135			139	125	47	26	6
7	52000561	rs211138107	G/A	G	-	-	-	-	intergenic_variant	-	7:g.52000561A>G	-	-	ENSBTAG00000053546	out	0.1737	2.2608	0.7045	0.3965		141	122	42	25	6
7	55757318	rs137116522	T/C	C	-	-	-	-	intergenic_variant	-	7:g.55757318T>C	-	-	KCTD16	out	0.2143		0.8654	2.4609	2.0635	30	17	129	136	112
7	60066517	rs382103847	A/T	A	ENSBTAG00000010837	HTR4	ENSBTAT00000014383.4	Transcript	intron_variant	-	7:g.60066517T>A	-	-	HTR4	out	1.8948	2.8123	2.1335	0.4602	0.2397	124	129	50	13	13
7	60066517	rs382103847	A/T	A	ENSBTAG00000010837	HTR4	ENSBTAT00000069905.1	Transcript	intron_variant	-	7:g.60066517T>A	-	-	HTR4	out	1.8948	2.8123	2.1335	0.4602	0.2397	124	129	50	13	13
7	60066517	rs382103847	A/T	A	ENSBTAG00000010837	HTR4	ENSBTAT00000071729.1	Transcript	intron_variant	-	7:g.60066517T>A	-	-	HTR4	out	1.8948	2.8123	2.1335	0.4602	0.2397	124	129	50	13	13
7	60066517	rs382103847	A/T	A	ENSBTAG00000010837	HTR4	ENSBTAT00000077141.1	Transcript	intron_variant	-	7:g.60066517T>A	-	-	HTR4	out	1.8948	2.8123	2.1335	0.4602	0.2397	124	129	50	13	13
7	74965399	rs381244157	C/T	C	-	-	-	-	intergenic_variant	-	7:g.74965399T>C	-	-	CCNG1	out	1.4735	2.3614	0.3503	0.7268		56	125	8	10	6
7	74971162	rs136044896	A/G	A	-	-	-	-	intergenic_variant	-	7:g.74971162G>A	-	-	CCNG1	out	1.7297	2.3545	0.35			49	122	6	9	7
7	74979870	rs109826585	T/G	T	-	-	-	-	intergenic_variant	-	7:g.74979870G>T	-	-	CCNG1	out	1.6774	2.7571	0.3924			48	120	7	9	7
7	74980846	rs110733702	C/G	C	-	-	-	-	intergenic_variant	-	7:g.74980846G>C	-	-	CCNG1	out	1.0728	2.3034	0.2888			49	119	6	9	7
7	74999405	rs110646532	A/G	A	-	-	-	-	intergenic_variant	-	7:g.74999405G>A	-	-	CCNG1	out	0.9974	4.2215		0.0196		48	118	7	9	6
7	75003163	rs208330832	C/A	C	-	-	-	-	intergenic_variant	-	7:g.75003163A>C	-	-	CCNG1	out	1.126	2.5881		0.0188		51	121	7	7	7
7	81457810	rs109352884	T/G	T	ENSBTAG00000013856	SSBP2	ENSBTAT00000018404.5	Transcript	intron_variant	-	7:g.81457810G>T	-	-	ACOT12	out	0.9927	6.9298	0.7699	0.1533	0.2378	71	142	32	6	9
7	81457810	rs109352884	T/G	T	ENSBTAG00000013856	SSBP2	ENSBTAT00000071887.1	Transcript	intron_variant	-	7:g.81457810G>T	-	-	ACOT12	out	0.9927	6.9298	0.7699	0.1533	0.2378	71	142	32	6	9
7	81457810	rs109352884	T/G	T	ENSBTAG00000013856	SSBP2	ENSBTAT00000085551.1	Transcript	intron_variant	-	7:g.81457810G>T	-	-	ACOT12	out	0.9927	6.9298	0.7699	0.1533	0.2378	71	142	32	6	9
7	81457810	rs109352884	T/G	T	ENSBTAG00000013856	SSBP2	ENSBTAT00000086123.1	Transcript	intron_variant	-	7:g.81457810G>T	-	-	ACOT12	out	0.9927	6.9298	0.7699	0.1533	0.2378	71	142	32	6	9
7	81458846	rs110317256	T/A	T	ENSBTAG00000013856	SSBP2	ENSBTAT00000018404.5	Transcript	intron_variant	-	7:g.81458846A>T	-	-	ACOT12	out	0.4444	5.1108	0.9282	0.1434	0.2108	70	144	34	5	8
7	81458846	rs110317256	T/A	T	ENSBTAG00000013856	SSBP2	ENSBTAT00000071887.1	Transcript	intron_variant	-	7:g.81458846A>T	-	-	ACOT12	out	0.4444	5.1108	0.9282	0.1434	0.2108	70	144	34	5	8
7	81458846	rs110317256	T/A	T	ENSBTAG00000013856	SSBP2	ENSBTAT00000085551.1	Transcript	intron_variant	-	7:g.81458846A>T	-	-	ACOT12	out	0.4444	5.1108	0.9282	0.1434	0.2108	70	144	34	5	8
7	81458846	rs110317256	T/A	T	ENSBTAG00000013856	SSBP2	ENSBTAT00000086123.1	Transcript	intron_variant	-	7:g.81458846A>T	-	-	ACOT12	out	0.4444	5.1108	0.9282	0.1434	0.2108	70	144	34	5	8
7	81465327	rs137347779	C/G	C	ENSBTAG00000013856	SSBP2	ENSBTAT00000018404.5	Transcript	intron_variant	-	7:g.81465327G>C	-	-	ACOT12	out	1.5613	6.0786	0.464		0.1879	105	148	37	6	8
7	81465327	rs137347779	C/G	C	ENSBTAG00000013856	SSBP2	ENSBTAT00000071887.1	Transcript	intron_variant	-	7:g.81465327G>C	-	-	ACOT12	out	1.5613	6.0786	0.464		0.1879	105	148	37	6	8
7	81465327	rs137347779	C/G	C	ENSBTAG00000013856	SSBP2	ENSBTAT00000085551.1	Transcript	intron_variant	-	7:g.81465327G>C	-	-	ACOT12	out	1.5613	6.0786	0.464		0.1879	105	148	37	6	8
7	81465327	rs137347779	C/G	C	ENSBTAG00000013856	SSBP2	ENSBTAT00000086123.1	Transcript	intron_variant	-	7:g.81465327G>C	-	-	ACOT12	out	1.5613	6.0786	0.464		0.1879	105	148	37	6	8
7	81466012	rs109123551	T/C	T	ENSBTAG00000013856	SSBP2	ENSBTAT00000018404.5	Transcript	intron_variant	-	7:g.81466012C>T	-	-	ACOT12	out	0.5942	5.2304	0.0808		0.57	115	163	40	14	22
7	81466012	rs109123551	T/C	T	ENSBTAG00000013856	SSBP2	ENSBTAT00000071887.1	Transcript	intron_variant	-	7:g.81466012C>T	-	-	ACOT12	out	0.5942	5.2304	0.0808		0.57	115	163	40	14	22
7	81466012	rs109123551	T/C	T	ENSBTAG00000013856	SSBP2	ENSBTAT00000085551.1	Transcript	intron_variant	-	7:g.81466012C>T	-	-	ACOT12	out	0.5942	5.2304	0.0808		0.57	115	163	40	14	22
7	81466012	rs109123551	T/C	T	ENSBTAG00000013856	SSBP2	ENSBTAT00000086123.1	Transcript	intron_variant	-	7:g.81466012C>T	-	-	ACOT12	out	0.5942	5.2304	0.0808		0.57	115	163	40	14	22
7	81471947	rs133996183	G/A	G	ENSBTAG00000013856	SSBP2	ENSBTAT00000018404.5	Transcript	intron_variant	-	7:g.81471947A>G	-	-	ACOT12	out	0.6545	6.0505	0.1593	0.1369	0.6838	114	160	41	13	21
7	81471947	rs133996183	G/A	G	ENSBTAG00000013856	SSBP2	ENSBTAT00000071887.1	Transcript	intron_variant	-	7:g.81471947A>G	-	-	ACOT12	out	0.6545	6.0505	0.1593	0.1369	0.6838	114	160	41	13	21
7	81471947	rs133996183	G/A	G	ENSBTAG00000013856	SSBP2	ENSBTAT00000085551.1	Transcript	intron_variant	-	7:g.81471947A>G	-	-	ACOT12	out	0.6545	6.0505	0.1593	0.1369	0.6838	114	160	41	13	21
7	81471947	rs133996183	G/A	G	ENSBTAG00000013856	SSBP2	ENSBTAT00000086123.1	Transcript	intron_variant	-	7:g.81471947A>G	-	-	ACOT12	out	0.6545	6.0505	0.1593	0.1369	0.6838	114	160	41	13	21
7	81490371	rs109605504	G/T	G	ENSBTAG00000013856	SSBP2	ENSBTAT00000018404.5	Transcript	intron_variant	-	7:g.81490371T>G	-	-	ACOT12	out	0.1335	4.4898	0.305	0.2715	0.0895	114	162	42	16	22
7	81490371	rs109605504	G/T	G	ENSBTAG00000013856	SSBP2	ENSBTAT00000071887.1	Transcript	intron_variant	-	7:g.81490371T>G	-	-	ACOT12	out	0.1335	4.4898	0.305	0.2715	0.0895	114	162	42	16	22
7	81490371	rs109605504	G/T	G	ENSBTAG00000013856	SSBP2	ENSBTAT00000085551.1	Transcript	intron_variant	-	7:g.81490371T>G	-	-	ACOT12	out	0.1335	4.4898	0.305	0.2715	0.0895	114	162	42	16	22
7	81490371	rs109605504	G/T	G	ENSBTAG00000013856	SSBP2	ENSBTAT00000086123.1	Transcript	intron_variant	-	7:g.81490371T>G	-	-	ACOT12	out	0.1335	4.4898	0.305	0.2715	0.0895	114	162	42	16	22
7	81507343	rs135527280	C/G	C	ENSBTAG00000013856	SSBP2	ENSBTAT00000018404.5	Transcript	intron_variant	-	7:g.81507343G>C	-	-	ACOT12	out	0.5037	6.8616	0.9342	0.3895	0.0732	108	147	38	6	8
7	81507343	rs135527280	C/G	C	ENSBTAG00000013856	SSBP2	ENSBTAT00000071887.1	Transcript	intron_variant	-	7:g.81507343G>C	-	-	ACOT12	out	0.5037	6.8616	0.9342	0.3895	0.0732	108	147	38	6	8
7	81507343	rs135527280	C/G	C	ENSBTAG00000013856	SSBP2	ENSBTAT00000085551.1	Transcript	intron_variant	-	7:g.81507343G>C	-	-	ACOT12	out	0.5037	6.8616	0.9342	0.3895	0.0732	108	147	38	6	8
7	81507343	rs135527280	C/G	C	ENSBTAG00000013856	SSBP2	ENSBTAT00000086123.1	Transcript	intron_variant	-	7:g.81507343G>C	-	-	ACOT12	out	0.5037	6.8616	0.9342	0.3895	0.0732	108	147	38	6	8
7	81508615	rs109999376	T/A	T	ENSBTAG00000013856	SSBP2	ENSBTAT00000018404.5	Transcript	intron_variant	-	7:g.81508615A>T	-	-	ACOT12	out	0.1099	4.4074	0.9801	0.2068	0.0538	106	151	38	6	9
7	81508615	rs109999376	T/A	T	ENSBTAG00000013856	SSBP2	ENSBTAT00000071887.1	Transcript	intron_variant	-	7:g.81508615A>T	-	-	ACOT12	out	0.1099	4.4074	0.9801	0.2068	0.0538	106	151	38	6	9
7	81508615	rs109999376	T/A	T	ENSBTAG00000013856	SSBP2	ENSBTAT00000085551.1	Transcript	intron_variant	-	7:g.81508615A>T	-	-	ACOT12	out	0.1099	4.4074	0.9801	0.2068	0.0538	106	151	38	6	9
7	81508615	rs109999376	T/A	T	ENSBTAG00000013856	SSBP2	ENSBTAT00000086123.1	Transcript	intron_variant	-	7:g.81508615A>T	-	-	ACOT12	out	0.1099	4.4074	0.9801	0.2068	0.0538	106	151	38	6	9
7	81514971	rs110330425	T/C	T	ENSBTAG00000013856	SSBP2	ENSBTAT00000018404.5	Transcript	intron_variant	-	7:g.81514971C>T	-	-	ACOT12	out	1.5602	4.011	0.4692	0.5745	0.3162	113	159	39	14	20
7	81514971	rs110330425	T/C	T	ENSBTAG00000013856	SSBP2	ENSBTAT00000071887.1	Transcript	intron_variant	-	7:g.81514971C>T	-	-	ACOT12	out	1.5602	4.011	0.4692	0.5745	0.3162	113	159	39	14	20
7	81514971	rs110330425	T/C	T	ENSBTAG00000013856	SSBP2	ENSBTAT00000085551.1	Transcript	intron_variant	-	7:g.81514971C>T	-	-	ACOT12	out	1.5602	4.011	0.4692	0.5745	0.3162	113	159	39	14	20
7	81514971	rs110330425	T/C	T	ENSBTAG00000013856	SSBP2	ENSBTAT00000086123.1	Transcript	intron_variant	-	7:g.81514971C>T	-	-	ACOT12	out	1.5602	4.011	0.4692	0.5745	0.3162	113	159	39	14	20
7	84053739	rs137448204	C/G	G	ENSBTAG00000044033	EDIL3	ENSBTAT00000061319.3	Transcript	intron_variant	-	7:g.84053739C>G	-	-	EDIL3	out	2.023	2.1903	0.0145	0.073	3.3407	164	148	82	47	45
7	84053739	rs137448204	C/G	G	ENSBTAG00000044033	EDIL3	ENSBTAT00000078020.1	Transcript	intron_variant	-	7:g.84053739C>G	-	-	EDIL3	out	2.023	2.1903	0.0145	0.073	3.3407	164	148	82	47	45
7	84053739	rs137448204	C/G	G	ENSBTAG00000044033	EDIL3	ENSBTAT00000078614.1	Transcript	intron_variant	-	7:g.84053739C>G	-	-	EDIL3	out	2.023	2.1903	0.0145	0.073	3.3407	164	148	82	47	45
7	84063845	rs136846488	T/C	C	ENSBTAG00000044033	EDIL3	ENSBTAT00000061319.3	Transcript	intron_variant	-	7:g.84063845T>C	-	-	EDIL3	out	2.3367	1.3719	1.2381	0.6601	1.4232	163	141	80	30	50
7	84063845	rs136846488	T/C	C	ENSBTAG00000044033	EDIL3	ENSBTAT00000078020.1	Transcript	intron_variant	-	7:g.84063845T>C	-	-	EDIL3	out	2.3367	1.3719	1.2381	0.6601	1.4232	163	141	80	30	50
7	84063845	rs136846488	T/C	C	ENSBTAG00000044033	EDIL3	ENSBTAT00000078614.1	Transcript	intron_variant	-	7:g.84063845T>C	-	-	EDIL3	out	2.3367	1.3719	1.2381	0.6601	1.4232	163	141	80	30	50
7	84067573	rs42295835	C/T	T	ENSBTAG00000044033	EDIL3	ENSBTAT00000061319.3	Transcript	intron_variant	-	7:g.84067573C>T	-	-	EDIL3	out	5.4271	1.6301	0.0885	0.6274	1.2476	160	142	80	32	48
7	84067573	rs42295835	C/T	T	ENSBTAG00000044033	EDIL3	ENSBTAT00000078020.1	Transcript	intron_variant	-	7:g.84067573C>T	-	-	EDIL3	out	5.4271	1.6301	0.0885	0.6274	1.2476	160	142	80	32	48
7	84067573	rs42295835	C/T	T	ENSBTAG00000044033	EDIL3	ENSBTAT00000078614.1	Transcript	intron_variant	-	7:g.84067573C>T	-	-	EDIL3	out	5.4271	1.6301	0.0885	0.6274	1.2476	160	142	80	32	48
7	90237832	rs136257275	A/G	G	ENSBTAG00000006031	ADGRV1	ENSBTAT00000007926.6	Transcript	intron_variant	-	7:g.90237832A>G	-	-	ADGRV1	out	0.2846	0.7173	3.0202	3.6393	4.7294	14	25	93	122	126
7	90237832	rs136257275	A/G	G	ENSBTAG00000006031	ADGRV1	ENSBTAT00000071555.1	Transcript	intron_variant	-	7:g.90237832A>G	-	-	ADGRV1	out	0.2846	0.7173	3.0202	3.6393	4.7294	14	25	93	122	126
7	90237832	rs136257275	A/G	G	ENSBTAG00000006031	ADGRV1	ENSBTAT00000077102.1	Transcript	intron_variant	-	7:g.90237832A>G	-	-	ADGRV1	out	0.2846	0.7173	3.0202	3.6393	4.7294	14	25	93	122	126
7	90237832	rs136257275	A/G	G	ENSBTAG00000006031	ADGRV1	ENSBTAT00000078819.1	Transcript	intron_variant	-	7:g.90237832A>G	-	-	ADGRV1	out	0.2846	0.7173	3.0202	3.6393	4.7294	14	25	93	122	126
7	90238139	rs137807790	G/A	G	ENSBTAG00000006031	ADGRV1	ENSBTAT00000007926.6	Transcript	intron_variant	-	7:g.90238139A>G	-	-	ADGRV1	out		0.325	2.8692	3.0561	2.2167	183	175	104	77	72
7	90238139	rs137807790	G/A	G	ENSBTAG00000006031	ADGRV1	ENSBTAT00000071555.1	Transcript	intron_variant	-	7:g.90238139A>G	-	-	ADGRV1	out		0.325	2.8692	3.0561	2.2167	183	175	104	77	72
7	90238139	rs137807790	G/A	G	ENSBTAG00000006031	ADGRV1	ENSBTAT00000077102.1	Transcript	intron_variant	-	7:g.90238139A>G	-	-	ADGRV1	out		0.325	2.8692	3.0561	2.2167	183	175	104	77	72
7	90238139	rs137807790	G/A	G	ENSBTAG00000006031	ADGRV1	ENSBTAT00000078819.1	Transcript	intron_variant	-	7:g.90238139A>G	-	-	ADGRV1	out		0.325	2.8692	3.0561	2.2167	183	175	104	77	72
7	90239479	rs136357692	G/A	A	ENSBTAG00000006031	ADGRV1	ENSBTAT00000007926.6	Transcript	intron_variant	-	7:g.90239479G>A	-	-	ADGRV1	out			0.1312	3.6415	0.7035	14	25	97	120	125
7	90239479	rs136357692	G/A	A	ENSBTAG00000006031	ADGRV1	ENSBTAT00000071555.1	Transcript	intron_variant	-	7:g.90239479G>A	-	-	ADGRV1	out			0.1312	3.6415	0.7035	14	25	97	120	125
7	90239479	rs136357692	G/A	A	ENSBTAG00000006031	ADGRV1	ENSBTAT00000077102.1	Transcript	intron_variant	-	7:g.90239479G>A	-	-	ADGRV1	out			0.1312	3.6415	0.7035	14	25	97	120	125
7	90239479	rs136357692	G/A	A	ENSBTAG00000006031	ADGRV1	ENSBTAT00000078819.1	Transcript	intron_variant	-	7:g.90239479G>A	-	-	ADGRV1	out			0.1312	3.6415	0.7035	14	25	97	120	125
7	90240263	rs133561780	A/T	T	ENSBTAG00000006031	ADGRV1	ENSBTAT00000007926.6	Transcript	intron_variant	-	7:g.90240263A>T	-	-	ADGRV1	out		0.2394	2.3588	3.0091	1.483	14	25	93	123	128
7	90240263	rs133561780	A/T	T	ENSBTAG00000006031	ADGRV1	ENSBTAT00000071555.1	Transcript	intron_variant	-	7:g.90240263A>T	-	-	ADGRV1	out		0.2394	2.3588	3.0091	1.483	14	25	93	123	128
7	90240263	rs133561780	A/T	T	ENSBTAG00000006031	ADGRV1	ENSBTAT00000077102.1	Transcript	intron_variant	-	7:g.90240263A>T	-	-	ADGRV1	out		0.2394	2.3588	3.0091	1.483	14	25	93	123	128
7	90240263	rs133561780	A/T	T	ENSBTAG00000006031	ADGRV1	ENSBTAT00000078819.1	Transcript	intron_variant	-	7:g.90240263A>T	-	-	ADGRV1	out		0.2394	2.3588	3.0091	1.483	14	25	93	123	128
7	90240290	rs380333910	C/T	T	ENSBTAG00000006031	ADGRV1	ENSBTAT00000007926.6	Transcript	intron_variant	-	7:g.90240290C>T	-	-	ADGRV1	out		0.2394	2.3588	3.0091	1.483	13	26	94	121	131
7	90240290	rs380333910	C/T	T	ENSBTAG00000006031	ADGRV1	ENSBTAT00000071555.1	Transcript	intron_variant	-	7:g.90240290C>T	-	-	ADGRV1	out		0.2394	2.3588	3.0091	1.483	13	26	94	121	131
7	90240290	rs380333910	C/T	T	ENSBTAG00000006031	ADGRV1	ENSBTAT00000077102.1	Transcript	intron_variant	-	7:g.90240290C>T	-	-	ADGRV1	out		0.2394	2.3588	3.0091	1.483	13	26	94	121	131
7	90240290	rs380333910	C/T	T	ENSBTAG00000006031	ADGRV1	ENSBTAT00000078819.1	Transcript	intron_variant	-	7:g.90240290C>T	-	-	ADGRV1	out		0.2394	2.3588	3.0091	1.483	13	26	94	121	131
7	90730360	rs109857215	A/T	A	-	-	-	-	intergenic_variant	-	7:g.90730360T>A	-	-	ARRDC3	out	2.0324	3.4892	2.3334	2.0562	1.3213	132	139	38	27	19
7	90732248	rs135766029	T/C	T	-	-	-	-	intergenic_variant	-	7:g.90732248C>T	-	-	ARRDC3	out	2.5123	3.6833	0.9297	1.6375	1.6186	128	131	39	28	19
7	90734877	rs109818527	T/C	T	-	-	-	-	intergenic_variant	-	7:g.90734877C>T	-	-	ARRDC3	out	3.1363	1.5145	1.4487	1.1197	0.6662	131	135	35	33	14
7	90762216	rs110114429	G/C	G	-	-	-	-	intergenic_variant	-	7:g.90762216C>G	-	-	ARRDC3	out	7.6584	2.9435	1.7026	1.2482	0.6758	129	112	18	11	7
7	90791131	rs110961132	C/T	C	-	-	-	-	intergenic_variant	-	7:g.90791131T>C	-	-	ARRDC3	out	4.0534	1.0111	1.7793	0.7865	0.7483	127	108	19	12	7
7	90796986	rs136744340	G/A	G	-	-	-	-	intergenic_variant	-	7:g.90796986A>G	-	-	ARRDC3	out	2.2554	0.2514	1.248	0.582	0.9098	127	111	29	18	13
7	90803633	rs207922759	A/G	A	-	-	-	-	intergenic_variant	-	7:g.90803633G>A	-	-	ARRDC3	out	2.569	0.2103	1.1846	0.7215	0.6771	181	144	67	72	57
7	90803877	rs209448183	G/T	G	-	-	-	-	intergenic_variant	-	7:g.90803877T>G	-	-	ARRDC3	out	2.6765	0.0268	0.9436	0.9245	0.2419	181	141	64	68	60
7	90805920	rs110915275	C/G	C	-	-	-	-	intergenic_variant	-	7:g.90805920G>C	-	-	ARRDC3	out	2.4747	0.073	1.2077	0.0563	0.2383	126	115	29	19	10
7	90807032	rs110840843	T/C	T	-	-	-	-	intergenic_variant	-	7:g.90807032C>T	-	-	ARRDC3	out	2.2742	0.1754	1.1696	0.6338	0.1425	127	111	27	22	13
7	90807539	rs133409121	A/C	A	-	-	-	-	intergenic_variant	-	7:g.90807539C>A	-	-	ARRDC3	out	3.0933	0.2832	0.0861	0.4228		125	113	32	19	11
7	90807822	rs109708713	A/G	A	-	-	-	-	intergenic_variant	-	7:g.90807822G>A	-	-	ARRDC3	out	2.3784		0.1213	0.3361	0.0052	125	111	29	20	11
7	90808103	rs109069135	A/G	A	-	-	-	-	intergenic_variant	-	7:g.90808103G>A	-	-	ARRDC3	out	2.5451	0.2929	0.1692	0.9672	0.0049	130	113	30	21	10
7	90808188	rs110831316	G/A	G	-	-	-	-	intergenic_variant	-	7:g.90808188A>G	-	-	ARRDC3	out	2.5195	0.2127	0.1246	0.3674	0.0006	126	110	28	20	10
7	90810455	rs378605095	C/T	C	-	-	-	-	intergenic_variant	-	7:g.90810455T>C	-	-	ARRDC3	out	5.1131	0.0514	0.5921	0.5545	0.5329	129	113	28	21	11
7	90812055	rs136471979	C/T	C	-	-	-	-	intergenic_variant	-	7:g.90812055T>C	-	-	ARRDC3	out	3.257	0.3112	1.0898	0.6674	0.764	131	114	28	23	15
7	90813398	rs110677230	A/T	A	-	-	-	-	intergenic_variant	-	7:g.90813398T>A	-	-	ARRDC3	out	2.3259	0.6503	1.4409	0.3959	0.8097	125	110	31	19	12
7	90814992	rs110664613	T/C	T	-	-	-	-	intergenic_variant	-	7:g.90814992C>T	-	-	ARRDC3	out	3.7468		0.8438	0.6592	1.0545	129	110	28	19	11
7	90822832	rs111001329	G/A	G	-	-	-	-	intergenic_variant	-	7:g.90822832A>G	-	-	ARRDC3	out	2.2721	0.0279	0.5303	0.571	0.667	125	114	29	18	11
7	90845941	rs109901274	C/T	C	ENSBTAG00000007116	ARRDC3	ENSBTAT00000009364.6	Transcript	missense_variant	ENSBTAP00000009364.5:p.Tyr182Cys	7:g.90845941T>C	tolerated(0.06)	Gene3D:2.60.40.640,PANTHER:PTHR11188,Superfamily:SSF81296,AlphaFold_DB_import:AF-Q0VCA2-F1	ARRDC3	out	5.0415	0.5421	3.4265	1.1464	2.0812	130	110	42	12	10
7	90855265	rs3423255715	A/G	A	ENSBTAG00000007116	ARRDC3	ENSBTAT00000009364.6	Transcript	upstream_gene_variant	-	7:g.90855265G>A	-	-	ARRDC3	out	0.6578	1.923	3.0974	1.3449	1.0317	127	109	42	11	10
7	90887932	rs3423255772	G/A	G	-	-	-	-	intergenic_variant	-	7:g.90887932A>G	-	-	ARRDC3	out	5.5428	4.4547	4.4039	1.7439	0.9417	124	108	41	12	9
7	90895028	rs3423094896	G/A	G	-	-	-	-	intergenic_variant	-	7:g.90895028A>G	-	-	ARRDC3	out	2.2735	3.8297	3.0606	1.2812	1.0957	127	114	42	13	9
[truncated: 3,121 more rows]

## Sheet: Table S2
Table S2 158 cattle body size QTLs used for co-localization with CLUES-identified selected SNVs
Chrom	Start_ARS-UCD1.2	End_ARS-UCD1.2	Start_UMD3.1	End_UMD3.1	Lead snp UMD3.1	Effect of variant	Standard error of effect	P value
chr1	52440391	52440538	2078118	2698359	2198368	0.9856	0.1383	1.03e-12
chr1	147370599	147870289	149075273	149574950	149574950	0.3702	0.0651	1.32e-08
chr1	156868124	156993124	138702995	139161629	139161629	0.3224	0.0585	3.6e-08
chr1	65003928	65173982	65605915	65778088	65759255	0.0591	0.0078	2.45e-14
chr1	127375353	128191246	128375106	129195141	128839121	0.0465	0.0081	1.15e-08
chr1	94907155	95460482	95673855	96227067	96127795	0.0464	0.0079	4.87e-09
chr1	63478155	64472934	64083109	65072021	64581113	0.0429	0.0078	4.5e-08
chr1	82092441	82546872	82682423	83137624	82801526	-0.0543	0.0078	3.41e-12
chr1	65146680	65173982	65750784	65778088	65769728	-0.0591	0.0078	2.45e-14
chr1	88988877	89838886	89398770	90235383	89891861	-0.0846	0.0146	7.28e-09
chr10	73483078	73519272	73742304	73778501	73753084	0.101	0.0176	1.04e-08
chr10	53770323	54603732	53834423	54661202	54265392	0.0867	0.0142	9.81e-10
chr10	71426155	71880121	71676177	72125732	71748477	0.0716	0.0129	2.57e-08
chr10	68069941	68622584	68302744	68869636	68801897	0.0476	0.0081	4.43e-09
chr10	84617261	85405158	85003821	85797152	85377768	0.0401	0.0066	1.5e-09
chr10	81462875	81562016	81826756	81926115	81917214	-0.0464	0.0072	1.54e-10
chr10	33520438	34266554	33620021	34368168	33946944	-0.0525	0.0074	1.37e-12
chr10	61804303	61820792	62027943	62044435	62027943	-0.0567	0.0074	1.6e-14
chr10	31531953	32222008	31614571	32306891	31862631	-0.0623	0.0105	2.94e-09
chr11	78804579	79124017	78870305	79190276	78870305	0.2093	0.0151	1.3e-43
chr11	96706672	96706672	96702777	96702777	96702777	0.1835	0.031	3.22e-09
chr11	104432668	104522497	104488760	104578590	104494206	0.0516	0.0072	7.65e-13
chr11	3906697	4783120	3875546	4749495	4254178	0.0384	0.007	3.49e-08
chr11	105391149	105391254	106720563	107084969	107078777	-0.0365	0.0063	7.42e-09
chr11	74022157	74029467	73969763	74069197	74043803	-0.0523	0.0083	2.81e-10
chr11	67428631	67852936	67405059	67826712	67637981	-0.0778	0.0126	6.08e-10
chr12	79554577	79554577	83541824	83541824	83541824	0.4453	0.0747	2.49e-09
chr12	72700355	72700500	75644639	76275116	76109456	0.1321	0.0228	6.7e-09
chr12	19512470	19514806	19431053	19716550	19476429	0.0824	0.0121	1.11e-11
chr12	17703210	18519004	17773277	18597265	18249058	-0.0484	0.0088	3.99e-08
chr13	80921271	81819225	81656139	82578639	82131898	0.0385	0.007	4.27e-08
chr13	57806504	58786324	58347136	59321693	58835635	0.0374	0.0068	3.77e-08
chr13	51745280	52019893	52206488	52481080	52258588	-0.0419	0.0075	2.54e-08
chr13	17283368	17388941	17369025	17474545	17461807	-0.0452	0.0078	5.75e-09
chr14	7504340	7547417	8536538	8579612	8560590	0.3888	0.0241	1.68e-58
chr14	64007768	64752983	66201641	66952154	66636012	0.0913	0.0142	1.29e-10
chr14	36739014	36822915	38912988	39747403	39401561	0.0616	0.0105	4.55e-09
chr14	68943985	69154573	71287666	71495560	71298495	0.0433	0.0072	2.01e-09
chr14	14409814	15256011	15982934	16834683	16435017	0.0418	0.0069	1.1e-09
chr14	44792380	45273231	46949412	47429137	47090880	0.0396	0.0067	2.71e-09
chr14	80277288	81260268	82652538	83638158	83140805	-0.0463	0.0079	4.33e-09
chr14	23338890	23338890	25015640	25015640	25015640	-0.4254	0.0196	3.12e-104
chr15	66320679	66320679	67128296	67128296	67128296	0.1939	0.0349	2.82e-08
chr15	27512991	27890425	27941634	28319148	28013280	0.0474	0.0073	8.73e-11
chr16	9808688	10358173	10409562	10963125	10514554	0.3881	0.0633	8.67e-10
chr16	49917140	50637236	51161392	51885279	51387008	-0.0413	0.0071	5.69e-09
chr16	54722920	55507229	56180284	56967637	56675530	-0.0499	0.0085	3.59e-09
chr16	47559693	47728547	48410265	48579529	48464541	-0.0504	0.0087	7.68e-09
chr16	1645765	2549785	1462791	2378410	1879460	-0.0709	0.0113	4e-10
chr16	57608446	58452898	59021630	59871551	59459035	-0.0806	0.0141	1.12e-08
chr17	55547126	56426202	57797189	58680963	58252119	0.1323	0.02	3.98e-11
chr17	13668733	13978830	13847032	14156793	14099835	0.1021	0.0122	6.45e-17
chr17	50834932	51729243	53088888	53976034	53510313	0.0788	0.0127	5.96e-10
chr17	26770403	26770628	36027192	36522056	36437318	0.0514	0.0077	2.77e-11
chr17	64283532	65216445	66541850	67468882	66969438	0.0484	0.0088	3.42e-08
chr17	59000362	59849546	61259758	62110256	61622428	0.0457	0.0075	1.37e-09
chr17	68012579	68837308	70305185	70975629	70477400	0.0388	0.0067	8.42e-09
chr18	60085291	60135139	60346818	60398443	60346818	0.1938	0.0134	4.18e-47
chr18	2912938	2913610	30621069	31588671	31099718	0.0502	0.0087	9.7e-09
chr18	53405724	53418234	53466607	54369005	53962199	0.04	0.0071	1.91e-08
chr19	48774470	48856868	49424758	49475446	49474948	0.0863	0.0107	7.34e-16
chr19	25920920	25994500	26530128	26603699	26589826	0.0749	0.0093	7.29e-16
chr19	20868280	21808374	21429465	22376979	21900775	0.0483	0.0087	2.43e-08
chr19	50868501	50880908	51336201	52182736	51684570	0.0441	0.0077	1.31e-08
chr19	37147364	38120833	37779874	38757508	38279338	0.0436	0.007	4.91e-10
chr19	55376573	55511986	56005144	56142004	56005630	0.0425	0.0067	2.45e-10
chr19	23656901	24271095	24248789	24882788	24408226	0.0401	0.0069	5.82e-09
chr19	59442696	59906623	60014846	60479448	60377810	-0.0405	0.0065	4.75e-10
chr19	52507054	53049112	53124085	53666551	53172438	-0.0594	0.0098	1.33e-09
chr2	125093797	125363332	125676199	125946031	125676199	0.0693	0.0103	1.52e-11
chr2	87826684	88571192	88231791	88987232	88618193	0.0555	0.0096	8.5e-09
chr2	127006063	127320740	127600235	127916319	127902886	-0.0485	0.0079	9.44e-10
chr2	119740515	120075586	120546932	120883094	120709300	-0.0569	0.0089	1.64e-10
chr2	121032079	121032079	121863256	121863256	121863256	-0.0994	0.0182	4.9e-08
chr2	106641139	107442197	107363869	108166323	107792878	-0.1529	0.0249	8.8e-10
chr20	2192728	2192728	2095588	2095588	2095588	0.1206	0.0152	1.75e-15
chr20	38331539	38538021	38365497	38572674	38537724	0.0935	0.0163	9.8e-09
chr20	18810684	19606693	18816445	19610416	19119247	0.0646	0.0114	1.47e-08
chr20	22642007	23607244	22660802	23629690	23140241	0.0482	0.0086	2.31e-08
chr20	10033429	10755946	9960327	10678926	10179381	-0.0403	0.0068	3.5e-09
chr20	19947700	20428159	19955112	20436518	20204849	-0.0408	0.0068	2.32e-09
chr20	4967596	5008911	4875400	4916731	4875400	-0.1624	0.0188	5.17e-18
chr21	1539001	1544000	380273	946113	706109	2.9712	0.5079	4.93e-09
chr21	44386868	44457503	44805029	44875656	44846137	0.0501	0.0087	1.05e-08
chr21	18233213	19182677	18602921	19566312	19073137	-0.0379	0.0067	1.83e-08
chr21	65621176	66067980	67269616	67719678	67270592	-0.0491	0.0075	4.53e-11
chr21	6661264	6979332	6845053	7164620	6897424	-0.8292	0.1156	7.2e-13
chr22	55225065	56110967	55865055	56752797	56326568	-0.0409	0.0073	2.25e-08
chr23	28307684	28323507	28065520	28695525	28205083	0.0851	0.0143	2.51e-09
chr23	9261001	9261971	8988566	9284830	9052365	0.0665	0.0067	3.19e-23
chr23	15249862	15759819	15257442	15768717	15295753	0.0596	0.0102	5.07e-09
chr23	50513708	51436704	50378922	51288660	50801608	-0.0579	0.0102	1.38e-08
chr24	42596501	42596556	73447862	73552268	73552268	0.4611	0.0746	6.24e-10
chr25	40555751	40819520	41101950	41369383	41104478	-0.0587	0.0076	1.24e-14
chr25	30590381	30590381	30974895	30974895	30974895	-0.094	0.0172	4.66e-08
chr25	30091447	31072116	30475634	31456088	30949603	-0.1035	0.0189	4.66e-08
chr25	28811138	29610575	29069875	29872045	29434907	-0.1525	0.0256	2.47e-09
chr26	17777261	18611253	17640077	18476176	18119080	0.1905	0.0327	5.91e-09
chr26	45505349	45505611	45840637	45840899	45840884	0.0894	0.0101	1.2e-18
chr26	40270978	41261550	40643730	41634388	41135003	0.0681	0.0116	3.79e-09
chr28	28453396	29081011	28612892	29243302	28789429	0.0637	0.009	1.26e-12
chr28	23552546	24212648	23697657	24361579	23991049	-0.0902	0.0108	5.33e-17
chr29	39518276	40378227	40210587	41072915	40588449	0.1392	0.0225	6.39e-10
chr29	37000837	37817303	37582003	38391615	37901066	0.0786	0.0142	2.77e-08
chr29	49620126	49667079	50259431	50306389	50297480	-0.0969	0.0067	5.53e-48
chr29	28143988	29134484	28513250	29501684	29009295	-0.1058	0.0148	9.64e-13
chr3	19717719	20149290	19759578	20192323	20192323	0.0673	0.0107	3.45e-10
chr3	57513252	57825416	57656966	57968869	57963312	0.0665	0.0108	8.32e-10
chr3	22214342	22214492	50193397	50991956	50672774	0.0408	0.007	4.9e-09
chr3	40038614	40247018	40178071	40390370	40366792	-0.0426	0.0072	3.28e-09
chr3	119956262	119958164	120231009	120531905	120358032	-0.0491	0.0068	4.89e-13
chr3	116386813	117282140	117014012	117916385	117467462	-0.0672	0.0122	3.25e-08
chr4	31581942	32183722	31705256	32323116	32075456	0.0441	0.008	3.79e-08
chr4	91945002	92933940	92750229	93746529	93248011	-0.0632	0.0116	4.97e-08
chr5	60109284	60852398	60450568	61195890	60696202	0.213	0.0364	4.69e-09
chr5	65913767	66110555	66253952	66451195	66451190	0.103	0.0108	1.75e-21
chr5	66110555	66110555	66451195	66451195	66451195	0.103	0.0108	1.75e-21
chr5	5984592	6938969	5970006	6928804	6454808	0.0567	0.0104	4.41e-08
chr5	70672981	71556184	71018768	71905263	71501560	0.0493	0.009	4.67e-08
chr5	112639418	112678469	113159650	113198701	113160646	0.0474	0.0073	6.27e-11
chr5	118130795	118130795	119240090	119240090	119240090	0.0457	0.0079	7.22e-09
chr5	94305554	95134772	94734020	95566252	95066682	0.0447	0.0079	1.8e-08
chr5	89189076	89954083	89610076	90390000	90035807	0.0401	0.0071	1.77e-08
chr5	117127356	117127356	118239869	118239869	118239869	0.0362	0.0066	4.27e-08
chr5	116482304	116482304	117193671	117193671	117118251	-0.0479	0.0083	7.85e-09
chr5	75068804	75481126	75443231	75856521	75851872	-0.049	0.008	9.7e-10
chr5	98210908	98919893	98685156	99400284	99175314	-0.154	0.0229	1.69e-11
chr5	105760018	105773809	106250561	106264394	106264394	-0.1601	0.0085	6.7e-79
chr5	32809305	33314016	32978719	33483951	33293877	-0.4908	0.0881	2.53e-08
chr5	30668685	31513519	30833902	31684524	31315306	-0.5313	0.0887	2.11e-09
chr5	47962581	47962581	48196809	48196809	48196809	-0.6925	0.0666	2.61e-25
chr5	49003227	49858272	49232473	50087575	49686798	-1.1301	0.202	2.2e-08
chr6	37180233	37768454	38614055	39204358	38803848	0.5961	0.042	1.04e-45
chr6	26261990	26275541	27552643	28019447	27574683	0.2576	0.0409	3.02e-10
chr6	114660609	115110251	106499122	106947144	106605595	0.0725	0.0118	8.15e-10
chr6	116625856	117053618	109418970	109844160	109824962	0.0389	0.0064	1.61e-09
chr6	93909575	94227721	95675896	95994298	95994298	-0.8669	0.1274	1.01e-11
chr7	12948370	12948370	14065788	14065788	14065788	0.1562	0.0204	1.76e-14
chr7	89726244	89726976	5568897	6478821	6017214	0.0749	0.0135	3.21e-08
chr7	94870682	94872586	97133667	98006911	97544465	0.0712	0.0087	2.75e-16
chr7	16077315	16296596	17299227	17518065	17299227	0.0712	0.0089	1.33e-15
chr7	55234387	55617337	57175656	57558191	57265109	0.0689	0.0099	3.48e-12
chr7	43663695	43672638	45260106	46045994	45693399	0.0602	0.0099	1.17e-09
chr7	98018113	98819474	100431691	101237119	100738566	0.0512	0.0091	1.79e-08
chr7	5501569	6495142	5428478	6424682	5924932	0.0401	0.0065	6.88e-10
chr7	3675296	4242949	3595207	4173744	3746784	-0.0547	0.0091	1.62e-09
chr7	61416308	62040172	63415728	64041178	63649071	-0.092	0.0142	9.83e-11
chr8	83040971	83164429	84463550	84587001	84582483	0.1116	0.0111	1.19e-23
chr8	53297305	53299272	53572829	54138571	54070136	0.0938	0.0166	1.74e-08
chr8	95279343	96046117	96950513	97718035	97448661	-0.0495	0.0087	1.47e-08
chr8	76679654	77034615	78032934	78388787	78043343	-0.0583	0.0088	2.74e-11
chr8	30329617	31090543	30387778	31165879	30690381	-0.0642	0.0114	1.71e-08
chr9	9757648	10175028	9984646	10406510	9984646	0.4621	0.0746	5.84e-10
chr9	57581697	58260003	58454076	59136677	58726600	0.4056	0.0741	4.31e-08
chr9	88142807	88145723	89155159	89828230	89351431	0.0682	0.0076	2.11e-19
chr9	99144307	99944589	100656748	101455821	100972185	-0.0363	0.0066	3.96e-08
chr9	15685993	16582658	15892696	16787891	16354144	-0.0421	0.0073	8.08e-09
chr9	44651271	45444239	45244736	46038223	45542120	-0.0631	0.0109	6.43e-09

## Sheet: Table S3
Table S3 Information for 111 CLUES-identified selected SNVs co-localized with 11 body size QTLs
Chrom	Pos	rs_id	ancestral_allele/alternative_allele	Allele	Gene	SYMBOL	Feature	Feature_type	Consequence	HGVSp	HGVSg	SIFT	DOMAINS	NEAREST	qtl_stature	lgLR_Angus	lgLR_Hereford	lgLR_Charolais	lgLR_Simmental	lgLR_Limousin	Freq_Angus	Freq_Hereford	Freq_Charolais	Freq_Simmental	Freq_Limousin
4	92440784	rs109483931	T/A	T	ENSBTAG00000014911	LEP	ENSBTAT00000019853.5	Transcript	intron_variant	-	4:g.92440784A>T	-	-	LEP	4_91945002_92933940	4.1533	1.6167	0.7836	0.0236	0.0277	97	127	40	5	12
4	92440886	rs109865740	T/C	T	ENSBTAG00000014911	LEP	ENSBTAT00000019853.5	Transcript	intron_variant	-	4:g.92440886C>T	-	-	LEP	4_91945002_92933940	4.9476	5.6947	0.2786	0.2581	0.4343	92	84	12	3	4
4	92446755	rs136437313	T/C	T	ENSBTAG00000014911	LEP	ENSBTAT00000019853.5	Transcript	intron_variant	-	4:g.92446755C>T	-	-	LEP	4_91945002_92933940	2.5554	3.1463	1.3178	0.201	0.4031	95	85	11	4	3
4	92448398	rs110681079	G/A	G	ENSBTAG00000014911	LEP	ENSBTAT00000019853.5	Transcript	intron_variant	-	4:g.92448398A>G	-	-	LEP	4_91945002_92933940	2.9555	1.1774	0.2941	0.2271	0.4259	95	88	14	3	3
4	92451748	rs29004519	T/C	T	ENSBTAG00000014911	LEP	ENSBTAT00000019853.5	Transcript	3_prime_UTR_variant	-	4:g.92451748C>T	-	-	LEP	4_91945002_92933940	2.8906	1.1524	1.3274	0.2	0.355	94	86	12	3	4
4	92452804	rs110333024	T/C	T	ENSBTAG00000014911	LEP	ENSBTAT00000019853.5	Transcript	3_prime_UTR_variant	-	4:g.92452804C>T	-	-	LEP	4_91945002_92933940	3.6102	1.4139	0.9686	0.2756	0.4141	93	88	12	3	3
4	92452950	rs110404364	T/C	T	ENSBTAG00000014911	LEP	ENSBTAT00000019853.5	Transcript	3_prime_UTR_variant	-	4:g.92452950C>T	-	-	LEP	4_91945002_92933940	3.3776	1.3448	1.24	0.2882	0.3678	95	89	12	3	3
4	92459297	rs109921811	T/C	T	-	-	-	-	intergenic_variant	-	4:g.92459297C>T	-	-	LEP	4_91945002_92933940	4.1323	1.2239	0.6283	0.4524	0.0412	102	130	50	12	11
5	49574710	rs110737955	A/G	A	-	-	-	-	intergenic_variant	-	5:g.49574710G>A	-	-	KICS2	5_49003227_49858272	3.854	3.2757	0.3455	0.1552	0.3871	98	128	26	13	34
5	49589551	rs110070448	C/T	C	ENSBTAG00000011892	SRGAP1	ENSBTAT00000015786.6	Transcript	intron_variant	-	5:g.49589551T>C	-	-	KICS2	5_49003227_49858272	4.2482	3.5965	0.0219	0.4319	0.8971	93	130	26	13	30
5	49589551	rs110070448	C/T	C	ENSBTAG00000011892	SRGAP1	ENSBTAT00000072463.1	Transcript	intron_variant	-	5:g.49589551T>C	-	-	KICS2	5_49003227_49858272	4.2482	3.5965	0.0219	0.4319	0.8971	93	130	26	13	30
5	49593499	rs109023536	G/A	G	ENSBTAG00000011892	SRGAP1	ENSBTAT00000015786.6	Transcript	intron_variant	-	5:g.49593499A>G	-	-	KICS2	5_49003227_49858272	3.345	4.2751	0.4491	0.3019	1.4031	95	131	26	10	34
5	49593499	rs109023536	G/A	G	ENSBTAG00000011892	SRGAP1	ENSBTAT00000072463.1	Transcript	intron_variant	-	5:g.49593499A>G	-	-	KICS2	5_49003227_49858272	3.345	4.2751	0.4491	0.3019	1.4031	95	131	26	10	34
5	49609971	rs208637669	A/T	A	ENSBTAG00000011892	SRGAP1	ENSBTAT00000015786.6	Transcript	intron_variant	-	5:g.49609971T>A	-	-	KICS2	5_49003227_49858272	3.1908	3.3057	0.3324	0.3989	0.6418	96	129	27	12	32
5	49609971	rs208637669	A/T	A	ENSBTAG00000011892	SRGAP1	ENSBTAT00000072463.1	Transcript	intron_variant	-	5:g.49609971T>A	-	-	KICS2	5_49003227_49858272	3.1908	3.3057	0.3324	0.3989	0.6418	96	129	27	12	32
5	49610935	rs110360150	A/G	A	ENSBTAG00000011892	SRGAP1	ENSBTAT00000015786.6	Transcript	intron_variant	-	5:g.49610935G>A	-	-	KICS2	5_49003227_49858272	1.0782	2.9152	0.2065	0.7293	1.0765	98	130	27	14	34
5	49610935	rs110360150	A/G	A	ENSBTAG00000011892	SRGAP1	ENSBTAT00000072463.1	Transcript	intron_variant	-	5:g.49610935G>A	-	-	KICS2	5_49003227_49858272	1.0782	2.9152	0.2065	0.7293	1.0765	98	130	27	14	34
5	49614733	rs135453059	G/A	G	ENSBTAG00000011892	SRGAP1	ENSBTAT00000015786.6	Transcript	intron_variant	-	5:g.49614733A>G	-	-	KICS2	5_49003227_49858272	0.7672	2.8556	0.2022	0.15	0.304	95	129	25	12	33
5	49614733	rs135453059	G/A	G	ENSBTAG00000011892	SRGAP1	ENSBTAT00000072463.1	Transcript	intron_variant	-	5:g.49614733A>G	-	-	KICS2	5_49003227_49858272	0.7672	2.8556	0.2022	0.15	0.304	95	129	25	12	33
5	49619192	rs110925310	T/C	T	ENSBTAG00000011892	SRGAP1	ENSBTAT00000015786.6	Transcript	intron_variant	-	5:g.49619192C>T	-	-	KICS2	5_49003227_49858272	1.1647	5.9332	0.3446	0.2457	1.1689	95	128	25	14	30
5	49619192	rs110925310	T/C	T	ENSBTAG00000011892	SRGAP1	ENSBTAT00000072463.1	Transcript	intron_variant	-	5:g.49619192C>T	-	-	KICS2	5_49003227_49858272	1.1647	5.9332	0.3446	0.2457	1.1689	95	128	25	14	30
5	49623583	rs135708752	C/A	C	ENSBTAG00000011892	SRGAP1	ENSBTAT00000015786.6	Transcript	intron_variant	-	5:g.49623583A>C	-	-	KICS2	5_49003227_49858272	0.8823	5.1425	0.731	0.6592	1.7791	98	126	25	13	33
5	49623583	rs135708752	C/A	C	ENSBTAG00000011892	SRGAP1	ENSBTAT00000072463.1	Transcript	intron_variant	-	5:g.49623583A>C	-	-	KICS2	5_49003227_49858272	0.8823	5.1425	0.731	0.6592	1.7791	98	126	25	13	33
5	49654639	rs109597062	T/C	T	ENSBTAG00000011892	SRGAP1	ENSBTAT00000015786.6	Transcript	intron_variant	-	5:g.49654639C>T	-	-	KICS2	5_49003227_49858272	2.9282	2.8228	1.2119	1.9749	3.4989	109	137	39	15	35
5	49654639	rs109597062	T/C	T	ENSBTAG00000011892	SRGAP1	ENSBTAT00000072463.1	Transcript	intron_variant	-	5:g.49654639C>T	-	-	KICS2	5_49003227_49858272	2.9282	2.8228	1.2119	1.9749	3.4989	109	137	39	15	35
5	49657257	rs110423381	C/T	C	ENSBTAG00000011892	SRGAP1	ENSBTAT00000015786.6	Transcript	intron_variant	-	5:g.49657257T>C	-	-	KICS2	5_49003227_49858272	1.6909	0.4348	0.8534		2.3474	110	136	37	16	33
5	49657257	rs110423381	C/T	C	ENSBTAG00000011892	SRGAP1	ENSBTAT00000072463.1	Transcript	intron_variant	-	5:g.49657257T>C	-	-	KICS2	5_49003227_49858272	1.6909	0.4348	0.8534		2.3474	110	136	37	16	33
5	49667670	rs110703142	T/C	T	ENSBTAG00000011892	SRGAP1	ENSBTAT00000015786.6	Transcript	intron_variant	-	5:g.49667670C>T	-	-	KICS2	5_49003227_49858272	0.7992	3.0896	1.3214	0.2471	0.5659	113	135	38	14	36
5	49667670	rs110703142	T/C	T	ENSBTAG00000011892	SRGAP1	ENSBTAT00000072463.1	Transcript	intron_variant	-	5:g.49667670C>T	-	-	KICS2	5_49003227_49858272	0.7992	3.0896	1.3214	0.2471	0.5659	113	135	38	14	36
5	49669721	rs109043230	G/C	G	ENSBTAG00000011892	SRGAP1	ENSBTAT00000015786.6	Transcript	intron_variant	-	5:g.49669721C>G	-	-	KICS2	5_49003227_49858272	1.0597	2.7853	0.5736	0.1898	0.3556	108	133	37	14	36
5	49669721	rs109043230	G/C	G	ENSBTAG00000011892	SRGAP1	ENSBTAT00000072463.1	Transcript	intron_variant	-	5:g.49669721C>G	-	-	KICS2	5_49003227_49858272	1.0597	2.7853	0.5736	0.1898	0.3556	108	133	37	14	36
5	49672655	rs209917111	A/G	A	ENSBTAG00000011892	SRGAP1	ENSBTAT00000015786.6	Transcript	intron_variant	-	5:g.49672655G>A	-	-	KICS2	5_49003227_49858272	1.3302	0.7721	0.8322	0.2119	2.2362	108	133	36	15	36
5	49672655	rs209917111	A/G	A	ENSBTAG00000011892	SRGAP1	ENSBTAT00000072463.1	Transcript	intron_variant	-	5:g.49672655G>A	-	-	KICS2	5_49003227_49858272	1.3302	0.7721	0.8322	0.2119	2.2362	108	133	36	15	36
5	49682816	rs210460836	T/G	T	ENSBTAG00000011892	SRGAP1	ENSBTAT00000015786.6	Transcript	intron_variant	-	5:g.49682816G>T	-	-	KICS2	5_49003227_49858272	0.2609	2.845	0.7938	0.1431	0.3144	110	134	39	14	37
5	49682816	rs210460836	T/G	T	ENSBTAG00000011892	SRGAP1	ENSBTAT00000072463.1	Transcript	intron_variant	-	5:g.49682816G>T	-	-	KICS2	5_49003227_49858272	0.2609	2.845	0.7938	0.1431	0.3144	110	134	39	14	37
5	49706507	rs110736454	T/C	T	ENSBTAG00000011892	SRGAP1	ENSBTAT00000015786.6	Transcript	intron_variant	-	5:g.49706507C>T	-	-	SRGAP1	5_49003227_49858272		2.9993	0.2948	0.0813	1.0174	119	134	35	14	36
5	49706507	rs110736454	T/C	T	ENSBTAG00000011892	SRGAP1	ENSBTAT00000072463.1	Transcript	intron_variant	-	5:g.49706507C>T	-	-	SRGAP1	5_49003227_49858272		2.9993	0.2948	0.0813	1.0174	119	134	35	14	36
5	71362839	rs137588623	C/G	C	-	-	-	-	intergenic_variant	-	5:g.71362839G>C	-	-	TIMP3	5_70672981_71556184	0.2046	3.8924	1.229	1.032	0.0008	147	110	38	42	26
5	71364209	rs137169719	C/A	C	-	-	-	-	intergenic_variant	-	5:g.71364209A>C	-	-	TIMP3	5_70672981_71556184	0.8041	2.9862	1.2031	0.4302	0.1063	142	112	31	42	28
5	71364888	rs43440913	G/A	G	-	-	-	-	intergenic_variant	-	5:g.71364888A>G	-	-	TIMP3	5_70672981_71556184	0.5461	2.4412	0.5729	0.1075		147	109	30	38	26
5	71372945	rs42793340	G/A	G	-	-	-	-	intergenic_variant	-	5:g.71372945A>G	-	-	TIMP3	5_70672981_71556184	1.4229	6.1359	1.4236	1.3823		148	108	30	39	31
5	71381326	rs110577588	A/G	A	-	-	-	-	intergenic_variant	-	5:g.71381326G>A	-	-	TIMP3	5_70672981_71556184	0.041	6.1857	1.5093	0.9776		146	110	28	41	28
5	71384501	rs110650834	A/T	A	ENSBTAG00000020638	TIMP3	ENSBTAT00000027504.4	Transcript	upstream_gene_variant	-	5:g.71384501T>A	-	-	TIMP3	5_70672981_71556184	2.4453	7.0036	0.8334	0.2545	0.0905	145	112	40	41	24
5	71390056	rs42793407	T/G	T	ENSBTAG00000020638	TIMP3	ENSBTAT00000027504.4	Transcript	intron_variant	-	5:g.71390056G>T	-	-	TIMP3	5_70672981_71556184	3.1537	6.2488	1.0424	1.3267	0.0906	144	104	30	38	27
6	37188623	rs109367096	G/A	A	ENSBTAG00000005932	FAM184B	ENSBTAT00000007791.6	Transcript	intron_variant	-	6:g.37188623G>A	-	-	MED28	6_37180233_37768454	0.1845	1.5084	9.2215	8.9457	2.1777	1	18	138	152	25
6	37188623	rs109367096	G/A	A	ENSBTAG00000005932	FAM184B	ENSBTAT00000064667.2	Transcript	intron_variant	-	6:g.37188623G>A	-	-	MED28	6_37180233_37768454	0.1845	1.5084	9.2215	8.9457	2.1777	1	18	138	152	25
6	37188623	rs109367096	G/A	A	ENSBTAG00000005932	FAM184B	ENSBTAT00000083103.1	Transcript	intron_variant	-	6:g.37188623G>A	-	-	MED28	6_37180233_37768454	0.1845	1.5084	9.2215	8.9457	2.1777	1	18	138	152	25
6	37189736	rs110645220	T/C	C	ENSBTAG00000005932	FAM184B	ENSBTAT00000007791.6	Transcript	intron_variant	-	6:g.37189736T>C	-	-	MED28	6_37180233_37768454	0.1789	1.4889	7.8796	4.3151	3.4149	1	19	139	150	23
6	37189736	rs110645220	T/C	C	ENSBTAG00000005932	FAM184B	ENSBTAT00000064667.2	Transcript	intron_variant	-	6:g.37189736T>C	-	-	MED28	6_37180233_37768454	0.1789	1.4889	7.8796	4.3151	3.4149	1	19	139	150	23
6	37189736	rs110645220	T/C	C	ENSBTAG00000005932	FAM184B	ENSBTAT00000083103.1	Transcript	intron_variant	-	6:g.37189736T>C	-	-	MED28	6_37180233_37768454	0.1789	1.4889	7.8796	4.3151	3.4149	1	19	139	150	23
6	37214389	rs109438687	T/C	C	ENSBTAG00000005932	FAM184B	ENSBTAT00000007791.6	Transcript	intron_variant	-	6:g.37214389T>C	-	-	MED28	6_37180233_37768454	0.1715	0.4812	8.4	7.5889	1.7374	1	20	162	149	25
6	37214389	rs109438687	T/C	C	ENSBTAG00000005932	FAM184B	ENSBTAT00000064667.2	Transcript	intron_variant	-	6:g.37214389T>C	-	-	MED28	6_37180233_37768454	0.1715	0.4812	8.4	7.5889	1.7374	1	20	162	149	25
6	37214389	rs109438687	T/C	C	ENSBTAG00000005932	FAM184B	ENSBTAT00000083103.1	Transcript	intron_variant	-	6:g.37214389T>C	-	-	MED28	6_37180233_37768454	0.1715	0.4812	8.4	7.5889	1.7374	1	20	162	149	25
6	37214736	rs109467519	C/T	T	ENSBTAG00000005932	FAM184B	ENSBTAT00000007791.6	Transcript	intron_variant	-	6:g.37214736C>T	-	-	MED28	6_37180233_37768454	0.1707	0.288	7.8251	1.4975	1.4164	1	20	164	153	27
6	37214736	rs109467519	C/T	T	ENSBTAG00000005932	FAM184B	ENSBTAT00000064667.2	Transcript	intron_variant	-	6:g.37214736C>T	-	-	MED28	6_37180233_37768454	0.1707	0.288	7.8251	1.4975	1.4164	1	20	164	153	27
6	37214736	rs109467519	C/T	T	ENSBTAG00000005932	FAM184B	ENSBTAT00000083103.1	Transcript	intron_variant	-	6:g.37214736C>T	-	-	MED28	6_37180233_37768454	0.1707	0.288	7.8251	1.4975	1.4164	1	20	164	153	27
6	37216084	rs109580631	C/T	T	ENSBTAG00000005932	FAM184B	ENSBTAT00000007791.6	Transcript	intron_variant	-	6:g.37216084C>T	-	-	MED28	6_37180233_37768454			2.4863	0.3036	1.3558	18	36	162	154	53
6	37216084	rs109580631	C/T	T	ENSBTAG00000005932	FAM184B	ENSBTAT00000064667.2	Transcript	intron_variant	-	6:g.37216084C>T	-	-	MED28	6_37180233_37768454			2.4863	0.3036	1.3558	18	36	162	154	53
6	37216084	rs109580631	C/T	T	ENSBTAG00000005932	FAM184B	ENSBTAT00000083103.1	Transcript	intron_variant	-	6:g.37216084C>T	-	-	MED28	6_37180233_37768454			2.4863	0.3036	1.3558	18	36	162	154	53
6	37223186	rs109355965	T/C	C	ENSBTAG00000005932	FAM184B	ENSBTAT00000007791.6	Transcript	intron_variant	-	6:g.37223186T>C	-	-	MED28	6_37180233_37768454	0.1802	1.9457	11.8232	3.5061	1.7622	1	18	160	150	22
6	37223186	rs109355965	T/C	C	ENSBTAG00000005932	FAM184B	ENSBTAT00000064667.2	Transcript	intron_variant	-	6:g.37223186T>C	-	-	MED28	6_37180233_37768454	0.1802	1.9457	11.8232	3.5061	1.7622	1	18	160	150	22
6	37223186	rs109355965	T/C	C	ENSBTAG00000005932	FAM184B	ENSBTAT00000083103.1	Transcript	intron_variant	-	6:g.37223186T>C	-	-	MED28	6_37180233_37768454	0.1802	1.9457	11.8232	3.5061	1.7622	1	18	160	150	22
6	37236226	rs110766531	G/A	A	ENSBTAG00000005932	FAM184B	ENSBTAT00000007791.6	Transcript	intron_variant	-	6:g.37236226G>A	-	-	NCAPG	6_37180233_37768454	0.1727	0.1354	6.0368	0.7673	1.0727	1	21	164	154	26
6	37236226	rs110766531	G/A	A	ENSBTAG00000005932	FAM184B	ENSBTAT00000064667.2	Transcript	intron_variant	-	6:g.37236226G>A	-	-	NCAPG	6_37180233_37768454	0.1727	0.1354	6.0368	0.7673	1.0727	1	21	164	154	26
6	37236226	rs110766531	G/A	A	ENSBTAG00000005932	FAM184B	ENSBTAT00000083103.1	Transcript	intron_variant	-	6:g.37236226G>A	-	-	NCAPG	6_37180233_37768454	0.1727	0.1354	6.0368	0.7673	1.0727	1	21	164	154	26
6	37238502	rs109062047	C/T	T	ENSBTAG00000005932	FAM184B	ENSBTAT00000007791.6	Transcript	intron_variant	-	6:g.37238502C>T	-	-	NCAPG	6_37180233_37768454	0.1804	1.0925	7.9686	1.4272	1.3512	1	18	159	152	24
6	37238502	rs109062047	C/T	T	ENSBTAG00000005932	FAM184B	ENSBTAT00000064667.2	Transcript	intron_variant	-	6:g.37238502C>T	-	-	NCAPG	6_37180233_37768454	0.1804	1.0925	7.9686	1.4272	1.3512	1	18	159	152	24
6	37238502	rs109062047	C/T	T	ENSBTAG00000005932	FAM184B	ENSBTAT00000083103.1	Transcript	intron_variant	-	6:g.37238502C>T	-	-	NCAPG	6_37180233_37768454	0.1804	1.0925	7.9686	1.4272	1.3512	1	18	159	152	24
6	37258620	rs380895281	C/A	A	ENSBTAG00000005932	FAM184B	ENSBTAT00000007791.6	Transcript	intron_variant	-	6:g.37258620C>A	-	-	NCAPG	6_37180233_37768454	0.1785	0.3991	11.1909	1.1619	0.7332	1	20	159	152	27
6	37258620	rs380895281	C/A	A	ENSBTAG00000005932	FAM184B	ENSBTAT00000064667.2	Transcript	intron_variant	-	6:g.37258620C>A	-	-	NCAPG	6_37180233_37768454	0.1785	0.3991	11.1909	1.1619	0.7332	1	20	159	152	27
6	37258620	rs380895281	C/A	A	ENSBTAG00000005932	FAM184B	ENSBTAT00000083103.1	Transcript	intron_variant	-	6:g.37258620C>A	-	-	NCAPG	6_37180233_37768454	0.1785	0.3991	11.1909	1.1619	0.7332	1	20	159	152	27
6	37258892	rs383076632	G/A	A	ENSBTAG00000005932	FAM184B	ENSBTAT00000007791.6	Transcript	intron_variant	-	6:g.37258892G>A	-	-	NCAPG	6_37180233_37768454	0.1767	0.9677	17.0459	0.7938	1.1409	1	19	162	153	27
6	37258892	rs383076632	G/A	A	ENSBTAG00000005932	FAM184B	ENSBTAT00000064667.2	Transcript	intron_variant	-	6:g.37258892G>A	-	-	NCAPG	6_37180233_37768454	0.1767	0.9677	17.0459	0.7938	1.1409	1	19	162	153	27
6	37258892	rs383076632	G/A	A	ENSBTAG00000005932	FAM184B	ENSBTAT00000083103.1	Transcript	intron_variant	-	6:g.37258892G>A	-	-	NCAPG	6_37180233_37768454	0.1767	0.9677	17.0459	0.7938	1.1409	1	19	162	153	27
6	37265148	rs109055407	G/A	A	ENSBTAG00000005932	FAM184B	ENSBTAT00000007791.6	Transcript	intron_variant	-	6:g.37265148G>A	-	-	NCAPG	6_37180233_37768454	0.1762	0.3661	6.0714	0.2335	1.3932	1	20	163	153	27
6	37265148	rs109055407	G/A	A	ENSBTAG00000005932	FAM184B	ENSBTAT00000064667.2	Transcript	intron_variant	-	6:g.37265148G>A	-	-	NCAPG	6_37180233_37768454	0.1762	0.3661	6.0714	0.2335	1.3932	1	20	163	153	27
6	37265148	rs109055407	G/A	A	ENSBTAG00000005932	FAM184B	ENSBTAT00000083103.1	Transcript	intron_variant	-	6:g.37265148G>A	-	-	NCAPG	6_37180233_37768454	0.1762	0.3661	6.0714	0.2335	1.3932	1	20	163	153	27
6	37289572	rs109493308	A/T	T	ENSBTAG00000005932	FAM184B	ENSBTAT00000007791.6	Transcript	intron_variant	-	6:g.37289572A>T	-	-	FAM184B	6_37180233_37768454	0.1731	0.9981	4.9294	1.6053	2.8521	1	21	161	152	25
6	37289572	rs109493308	A/T	T	ENSBTAG00000021582	NCAPG	ENSBTAT00000068516.1	Transcript	intron_variant	-	6:g.37289572A>T	-	-	FAM184B	6_37180233_37768454	0.1731	0.9981	4.9294	1.6053	2.8521	1	21	161	152	25
6	37289572	rs109493308	A/T	T	ENSBTAG00000005932	FAM184B	ENSBTAT00000083103.1	Transcript	intron_variant	-	6:g.37289572A>T	-	-	FAM184B	6_37180233_37768454	0.1731	0.9981	4.9294	1.6053	2.8521	1	21	161	152	25
6	37290854	rs110815573	C/T	T	ENSBTAG00000005932	FAM184B	ENSBTAT00000007791.6	Transcript	intron_variant	-	6:g.37290854C>T	-	-	FAM184B	6_37180233_37768454	0.1751	1.2145	6.9515	1.6803	3.7636	1	20	160	154	25
6	37290854	rs110815573	C/T	T	ENSBTAG00000021582	NCAPG	ENSBTAT00000068516.1	Transcript	intron_variant	-	6:g.37290854C>T	-	-	FAM184B	6_37180233_37768454	0.1751	1.2145	6.9515	1.6803	3.7636	1	20	160	154	25
6	37290854	rs110815573	C/T	T	ENSBTAG00000005932	FAM184B	ENSBTAT00000083103.1	Transcript	intron_variant	-	6:g.37290854C>T	-	-	FAM184B	6_37180233_37768454	0.1751	1.2145	6.9515	1.6803	3.7636	1	20	160	154	25
6	37297064	rs473239884	C/G	G	ENSBTAG00000005932	FAM184B	ENSBTAT00000007791.6	Transcript	intron_variant	-	6:g.37297064C>G	-	-	FAM184B	6_37180233_37768454	0.1805	3.6045	11.8173	1.782	4.2882	1	17	144	136	18
6	37297064	rs473239884	C/G	G	ENSBTAG00000021582	NCAPG	ENSBTAT00000068516.1	Transcript	intron_variant	-	6:g.37297064C>G	-	-	FAM184B	6_37180233_37768454	0.1805	3.6045	11.8173	1.782	4.2882	1	17	144	136	18
6	37297064	rs473239884	C/G	G	ENSBTAG00000021582	NCAPG	ENSBTAT00000080531.1	Transcript	upstream_gene_variant	-	6:g.37297064C>G	-	-	FAM184B	6_37180233_37768454	0.1805	3.6045	11.8173	1.782	4.2882	1	17	144	136	18
6	37297064	rs473239884	C/G	G	ENSBTAG00000005932	FAM184B	ENSBTAT00000083103.1	Transcript	intron_variant	-	6:g.37297064C>G	-	-	FAM184B	6_37180233_37768454	0.1805	3.6045	11.8173	1.782	4.2882	1	17	144	136	18
6	37299943	rs110242144	G/C	C	ENSBTAG00000005932	FAM184B	ENSBTAT00000007791.6	Transcript	intron_variant	-	6:g.37299943G>C	-	-	FAM184B	6_37180233_37768454	0.1831	1.8303	10.1208	0.514	3.6867	1	20	162	150	25
6	37299943	rs110242144	G/C	C	ENSBTAG00000021582	NCAPG	ENSBTAT00000068516.1	Transcript	intron_variant	-	6:g.37299943G>C	-	-	FAM184B	6_37180233_37768454	0.1831	1.8303	10.1208	0.514	3.6867	1	20	162	150	25
6	37299943	rs110242144	G/C	C	ENSBTAG00000021582	NCAPG	ENSBTAT00000080531.1	Transcript	upstream_gene_variant	-	6:g.37299943G>C	-	-	FAM184B	6_37180233_37768454	0.1831	1.8303	10.1208	0.514	3.6867	1	20	162	150	25
6	37299943	rs110242144	G/C	C	ENSBTAG00000005932	FAM184B	ENSBTAT00000083103.1	Transcript	intron_variant	-	6:g.37299943G>C	-	-	FAM184B	6_37180233_37768454	0.1831	1.8303	10.1208	0.514	3.6867	1	20	162	150	25
6	37316093	rs109843602	C/T	T	ENSBTAG00000011973	DCAF16	ENSBTAT00000015886.5	Transcript	intron_variant	-	6:g.37316093C>T	-	-	DCAF16	6_37180233_37768454		3.5271	12.0973	2.0432	3.5293	1	21	166	153	28
6	37316093	rs109843602	C/T	T	ENSBTAG00000021582	NCAPG	ENSBTAT00000068516.1	Transcript	intron_variant	-	6:g.37316093C>T	-	-	DCAF16	6_37180233_37768454		3.5271	12.0973	2.0432	3.5293	1	21	166	153	28
6	37316093	rs109843602	C/T	T	ENSBTAG00000021582	NCAPG	ENSBTAT00000080531.1	Transcript	intron_variant	-	6:g.37316093C>T	-	-	DCAF16	6_37180233_37768454		3.5271	12.0973	2.0432	3.5293	1	21	166	153	28
6	37326947	rs110302982	A/G	G	ENSBTAG00000021582	NCAPG	ENSBTAT00000068516.1	Transcript	intron_variant	-	6:g.37326947A>G	-	-	NCAPG	6_37180233_37768454	0.1867	4.2898	13.7566	1.2194	4.9482	1	20	163	153	24
6	37326947	rs110302982	A/G	G	ENSBTAG00000021582	NCAPG	ENSBTAT00000080531.1	Transcript	intron_variant	-	6:g.37326947A>G	-	-	NCAPG	6_37180233_37768454	0.1867	4.2898	13.7566	1.2194	4.9482	1	20	163	153	24
6	37349373	rs110175987	C/T	T	ENSBTAG00000021582	NCAPG	ENSBTAT00000028759.5	Transcript	intron_variant	-	6:g.37349373C>T	-	-	NCAPG	6_37180233_37768454		4.2165	20.0221	8.692	3.2991	0	19	163	152	23
6	37349373	rs110175987	C/T	T	ENSBTAG00000021582	NCAPG	ENSBTAT00000068516.1	Transcript	intron_variant	-	6:g.37349373C>T	-	-	NCAPG	6_37180233_37768454		4.2165	20.0221	8.692	3.2991	0	19	163	152	23
6	37349373	rs110175987	C/T	T	ENSBTAG00000021582	NCAPG	ENSBTAT00000080531.1	Transcript	intron_variant	-	6:g.37349373C>T	-	-	NCAPG	6_37180233_37768454		4.2165	20.0221	8.692	3.2991	0	19	163	152	23
6	37362802	rs383962462	T/C	C	ENSBTAG00000021582	NCAPG	ENSBTAT00000028759.5	Transcript	intron_variant	-	6:g.37362802T>C	-	-	NCAPG	6_37180233_37768454		2.394	9.4728	4.5807	3.4736	0	17	161	148	18
6	37362802	rs383962462	T/C	C	ENSBTAG00000021582	NCAPG	ENSBTAT00000068516.1	Transcript	intron_variant	-	6:g.37362802T>C	-	-	NCAPG	6_37180233_37768454		2.394	9.4728	4.5807	3.4736	0	17	161	148	18
6	37362802	rs383962462	T/C	C	ENSBTAG00000021582	NCAPG	ENSBTAT00000080531.1	Transcript	intron_variant	-	6:g.37362802T>C	-	-	NCAPG	6_37180233_37768454		2.394	9.4728	4.5807	3.4736	0	17	161	148	18
6	37381106	rs379449143	A/G	G	ENSBTAG00000021582	NCAPG	ENSBTAT00000028759.5	Transcript	downstream_gene_variant	-	6:g.37381106A>G	-	-	NCAPG	6_37180233_37768454	0.1824	4.7273	11.2952	2.7154	2.3527	1	20	164	153	26
6	37381106	rs379449143	A/G	G	ENSBTAG00000021582	NCAPG	ENSBTAT00000068516.1	Transcript	downstream_gene_variant	-	6:g.37381106A>G	-	-	NCAPG	6_37180233_37768454	0.1824	4.7273	11.2952	2.7154	2.3527	1	20	164	153	26
6	37381106	rs379449143	A/G	G	ENSBTAG00000046561	LCORL	ENSBTAT00000075421.1	Transcript	intron_variant	-	6:g.37381106A>G	-	-	NCAPG	6_37180233_37768454	0.1824	4.7273	11.2952	2.7154	2.3527	1	20	164	153	26
6	37381106	rs379449143	A/G	G	ENSBTAG00000046561	LCORL	ENSBTAT00000076750.1	Transcript	intron_variant	-	6:g.37381106A>G	-	-	NCAPG	6_37180233_37768454	0.1824	4.7273	11.2952	2.7154	2.3527	1	20	164	153	26
6	37381106	rs379449143	A/G	G	ENSBTAG00000021582	NCAPG	ENSBTAT00000080531.1	Transcript	downstream_gene_variant	-	6:g.37381106A>G	-	-	NCAPG	6_37180233_37768454	0.1824	4.7273	11.2952	2.7154	2.3527	1	20	164	153	26
6	37381106	rs379449143	A/G	G	ENSBTAG00000046561	LCORL	ENSBTAT00000087353.1	Transcript	intron_variant	-	6:g.37381106A>G	-	-	NCAPG	6_37180233_37768454	0.1824	4.7273	11.2952	2.7154	2.3527	1	20	164	153	26
6	37381397	rs379194924	G/C	C	ENSBTAG00000021582	NCAPG	ENSBTAT00000028759.5	Transcript	downstream_gene_variant	-	6:g.37381397G>C	-	-	NCAPG	6_37180233_37768454	0.1809	5.2253	13.9267	5.5835	2.7102	1	19	161	149	25
6	37381397	rs379194924	G/C	C	ENSBTAG00000021582	NCAPG	ENSBTAT00000068516.1	Transcript	downstream_gene_variant	-	6:g.37381397G>C	-	-	NCAPG	6_37180233_37768454	0.1809	5.2253	13.9267	5.5835	2.7102	1	19	161	149	25
6	37381397	rs379194924	G/C	C	ENSBTAG00000046561	LCORL	ENSBTAT00000075421.1	Transcript	intron_variant	-	6:g.37381397G>C	-	-	NCAPG	6_37180233_37768454	0.1809	5.2253	13.9267	5.5835	2.7102	1	19	161	149	25
6	37381397	rs379194924	G/C	C	ENSBTAG00000046561	LCORL	ENSBTAT00000076750.1	Transcript	intron_variant	-	6:g.37381397G>C	-	-	NCAPG	6_37180233_37768454	0.1809	5.2253	13.9267	5.5835	2.7102	1	19	161	149	25
6	37381397	rs379194924	G/C	C	ENSBTAG00000021582	NCAPG	ENSBTAT00000080531.1	Transcript	downstream_gene_variant	-	6:g.37381397G>C	-	-	NCAPG	6_37180233_37768454	0.1809	5.2253	13.9267	5.5835	2.7102	1	19	161	149	25
6	37381397	rs379194924	G/C	C	ENSBTAG00000046561	LCORL	ENSBTAT00000087353.1	Transcript	intron_variant	-	6:g.37381397G>C	-	-	NCAPG	6_37180233_37768454	0.1809	5.2253	13.9267	5.5835	2.7102	1	19	161	149	25
6	37403795	rs109696064	C/T	T	ENSBTAG00000046561	LCORL	ENSBTAT00000064559.2	Transcript	downstream_gene_variant	-	6:g.37403795C>T	-	-	NCAPG	6_37180233_37768454	0.1632	1.172	11.1566	3.8113	1.6947	1	19	161	153	27
6	37403795	rs109696064	C/T	T	ENSBTAG00000046561	LCORL	ENSBTAT00000066859.1	Transcript	missense_variant	ENSBTAP00000060198.1:p.Glu485Lys	6:g.37403795C>T	tolerated(0.38)	PANTHER:PTHR14931	NCAPG	6_37180233_37768454	0.1632	1.172	11.1566	3.8113	1.6947	1	19	161	153	27
6	37403795	rs109696064	C/T	T	ENSBTAG00000046561	LCORL	ENSBTAT00000074479.1	Transcript	missense_variant	ENSBTAP00000065141.1:p.Glu365Lys	6:g.37403795C>T	tolerated(0.41)	PANTHER:PTHR14931	NCAPG	6_37180233_37768454	0.1632	1.172	11.1566	3.8113	1.6947	1	19	161	153	27
6	37403795	rs109696064	C/T	T	ENSBTAG00000046561	LCORL	ENSBTAT00000075421.1	Transcript	intron_variant	-	6:g.37403795C>T	-	-	NCAPG	6_37180233_37768454	0.1632	1.172	11.1566	3.8113	1.6947	1	19	161	153	27
6	37403795	rs109696064	C/T	T	ENSBTAG00000046561	LCORL	ENSBTAT00000076750.1	Transcript	missense_variant	ENSBTAP00000070612.1:p.Glu450Lys	6:g.37403795C>T	tolerated(0.41)	PANTHER:PTHR14931	NCAPG	6_37180233_37768454	0.1632	1.172	11.1566	3.8113	1.6947	1	19	161	153	27
6	37403795	rs109696064	C/T	T	ENSBTAG00000046561	LCORL	ENSBTAT00000085131.1	Transcript	missense_variant	ENSBTAP00000057732.1:p.Glu450Lys	6:g.37403795C>T	tolerated(0.41)	PANTHER:PTHR14931	NCAPG	6_37180233_37768454	0.1632	1.172	11.1566	3.8113	1.6947	1	19	161	153	27
6	37403795	rs109696064	C/T	T	ENSBTAG00000046561	LCORL	ENSBTAT00000087353.1	Transcript	missense_variant	ENSBTAP00000074172.1:p.Glu362Lys	6:g.37403795C>T	tolerated(0.4)	PANTHER:PTHR14931	NCAPG	6_37180233_37768454	0.1632	1.172	11.1566	3.8113	1.6947	1	19	161	153	27
6	37418449	rs110891752	A/G	G	ENSBTAG00000046561	LCORL	ENSBTAT00000064559.2	Transcript	intron_variant	-	6:g.37418449A>G	-	-	LCORL	6_37180233_37768454	0.167	0.5807	8.2731	3.5577	1.0841	1	22	161	152	24
6	37418449	rs110891752	A/G	G	ENSBTAG00000046561	LCORL	ENSBTAT00000066859.1	Transcript	intron_variant	-	6:g.37418449A>G	-	-	LCORL	6_37180233_37768454	0.167	0.5807	8.2731	3.5577	1.0841	1	22	161	152	24
6	37418449	rs110891752	A/G	G	ENSBTAG00000046561	LCORL	ENSBTAT00000074479.1	Transcript	intron_variant	-	6:g.37418449A>G	-	-	LCORL	6_37180233_37768454	0.167	0.5807	8.2731	3.5577	1.0841	1	22	161	152	24
6	37418449	rs110891752	A/G	G	ENSBTAG00000046561	LCORL	ENSBTAT00000075421.1	Transcript	intron_variant	-	6:g.37418449A>G	-	-	LCORL	6_37180233_37768454	0.167	0.5807	8.2731	3.5577	1.0841	1	22	161	152	24
6	37418449	rs110891752	A/G	G	ENSBTAG00000046561	LCORL	ENSBTAT00000076750.1	Transcript	intron_variant	-	6:g.37418449A>G	-	-	LCORL	6_37180233_37768454	0.167	0.5807	8.2731	3.5577	1.0841	1	22	161	152	24
6	37418449	rs110891752	A/G	G	ENSBTAG00000046561	LCORL	ENSBTAT00000085131.1	Transcript	intron_variant	-	6:g.37418449A>G	-	-	LCORL	6_37180233_37768454	0.167	0.5807	8.2731	3.5577	1.0841	1	22	161	152	24
6	37418449	rs110891752	A/G	G	ENSBTAG00000046561	LCORL	ENSBTAT00000087353.1	Transcript	intron_variant	-	6:g.37418449A>G	-	-	LCORL	6_37180233_37768454	0.167	0.5807	8.2731	3.5577	1.0841	1	22	161	152	24
6	37438248	rs109732906	G/A	A	ENSBTAG00000046561	LCORL	ENSBTAT00000064559.2	Transcript	intron_variant	-	6:g.37438248G>A	-	-	LCORL	6_37180233_37768454	0.1791	2.7057	13.6886	5.8802	3.1353	1	19	163	151	22
6	37438248	rs109732906	G/A	A	ENSBTAG00000046561	LCORL	ENSBTAT00000066859.1	Transcript	intron_variant	-	6:g.37438248G>A	-	-	LCORL	6_37180233_37768454	0.1791	2.7057	13.6886	5.8802	3.1353	1	19	163	151	22
6	37438248	rs109732906	G/A	A	ENSBTAG00000046561	LCORL	ENSBTAT00000074479.1	Transcript	intron_variant	-	6:g.37438248G>A	-	-	LCORL	6_37180233_37768454	0.1791	2.7057	13.6886	5.8802	3.1353	1	19	163	151	22
6	37438248	rs109732906	G/A	A	ENSBTAG00000046561	LCORL	ENSBTAT00000075421.1	Transcript	intron_variant	-	6:g.37438248G>A	-	-	LCORL	6_37180233_37768454	0.1791	2.7057	13.6886	5.8802	3.1353	1	19	163	151	22
6	37438248	rs109732906	G/A	A	ENSBTAG00000046561	LCORL	ENSBTAT00000076750.1	Transcript	intron_variant	-	6:g.37438248G>A	-	-	LCORL	6_37180233_37768454	0.1791	2.7057	13.6886	5.8802	3.1353	1	19	163	151	22
6	37438248	rs109732906	G/A	A	ENSBTAG00000046561	LCORL	ENSBTAT00000085131.1	Transcript	intron_variant	-	6:g.37438248G>A	-	-	LCORL	6_37180233_37768454	0.1791	2.7057	13.6886	5.8802	3.1353	1	19	163	151	22
6	37438248	rs109732906	G/A	A	ENSBTAG00000046561	LCORL	ENSBTAT00000087353.1	Transcript	intron_variant	-	6:g.37438248G>A	-	-	LCORL	6_37180233_37768454	0.1791	2.7057	13.6886	5.8802	3.1353	1	19	163	151	22
6	37522190	rs109810741	C/T	T	ENSBTAG00000046561	LCORL	ENSBTAT00000064559.2	Transcript	intron_variant	-	6:g.37522190C>T	-	-	LCORL	6_37180233_37768454	0.1736	0.4385	7.8631	1.6473	1.3027	1	22	163	152	24
6	37522190	rs109810741	C/T	T	ENSBTAG00000046561	LCORL	ENSBTAT00000066859.1	Transcript	intron_variant	-	6:g.37522190C>T	-	-	LCORL	6_37180233_37768454	0.1736	0.4385	7.8631	1.6473	1.3027	1	22	163	152	24
6	37522190	rs109810741	C/T	T	ENSBTAG00000046561	LCORL	ENSBTAT00000075421.1	Transcript	intron_variant	-	6:g.37522190C>T	-	-	LCORL	6_37180233_37768454	0.1736	0.4385	7.8631	1.6473	1.3027	1	22	163	152	24
6	37522190	rs109810741	C/T	T	ENSBTAG00000046561	LCORL	ENSBTAT00000076750.1	Transcript	intron_variant	-	6:g.37522190C>T	-	-	LCORL	6_37180233_37768454	0.1736	0.4385	7.8631	1.6473	1.3027	1	22	163	152	24
6	37522190	rs109810741	C/T	T	ENSBTAG00000046561	LCORL	ENSBTAT00000085131.1	Transcript	intron_variant	-	6:g.37522190C>T	-	-	LCORL	6_37180233_37768454	0.1736	0.4385	7.8631	1.6473	1.3027	1	22	163	152	24
6	37522190	rs109810741	C/T	T	ENSBTAG00000046561	LCORL	ENSBTAT00000087353.1	Transcript	intron_variant	-	6:g.37522190C>T	-	-	LCORL	6_37180233_37768454	0.1736	0.4385	7.8631	1.6473	1.3027	1	22	163	152	24
6	37526812	rs109315734	C/T	T	ENSBTAG00000046561	LCORL	ENSBTAT00000064559.2	Transcript	intron_variant	-	6:g.37526812C>T	-	-	LCORL	6_37180233_37768454	0.1708	1.5796	10.7528	7.4133	2.7238	1	19	162	151	21
6	37526812	rs109315734	C/T	T	ENSBTAG00000046561	LCORL	ENSBTAT00000066859.1	Transcript	intron_variant	-	6:g.37526812C>T	-	-	LCORL	6_37180233_37768454	0.1708	1.5796	10.7528	7.4133	2.7238	1	19	162	151	21
6	37526812	rs109315734	C/T	T	ENSBTAG00000046561	LCORL	ENSBTAT00000075421.1	Transcript	intron_variant	-	6:g.37526812C>T	-	-	LCORL	6_37180233_37768454	0.1708	1.5796	10.7528	7.4133	2.7238	1	19	162	151	21
6	37526812	rs109315734	C/T	T	ENSBTAG00000046561	LCORL	ENSBTAT00000076750.1	Transcript	intron_variant	-	6:g.37526812C>T	-	-	LCORL	6_37180233_37768454	0.1708	1.5796	10.7528	7.4133	2.7238	1	19	162	151	21
6	37526812	rs109315734	C/T	T	ENSBTAG00000046561	LCORL	ENSBTAT00000085131.1	Transcript	intron_variant	-	6:g.37526812C>T	-	-	LCORL	6_37180233_37768454	0.1708	1.5796	10.7528	7.4133	2.7238	1	19	162	151	21
6	37526812	rs109315734	C/T	T	ENSBTAG00000046561	LCORL	ENSBTAT00000087353.1	Transcript	intron_variant	-	6:g.37526812C>T	-	-	LCORL	6_37180233_37768454	0.1708	1.5796	10.7528	7.4133	2.7238	1	19	162	151	21
6	37529800	rs377959514	G/A	A	ENSBTAG00000046561	LCORL	ENSBTAT00000064559.2	Transcript	intron_variant	-	6:g.37529800G>A	-	-	LCORL	6_37180233_37768454	0.1681	0.9687	9.8753	2.921	2.2962	1	20	163	154	23
6	37529800	rs377959514	G/A	A	ENSBTAG00000046561	LCORL	ENSBTAT00000066859.1	Transcript	intron_variant	-	6:g.37529800G>A	-	-	LCORL	6_37180233_37768454	0.1681	0.9687	9.8753	2.921	2.2962	1	20	163	154	23
6	37529800	rs377959514	G/A	A	ENSBTAG00000046561	LCORL	ENSBTAT00000075421.1	Transcript	intron_variant	-	6:g.37529800G>A	-	-	LCORL	6_37180233_37768454	0.1681	0.9687	9.8753	2.921	2.2962	1	20	163	154	23
6	37529800	rs377959514	G/A	A	ENSBTAG00000046561	LCORL	ENSBTAT00000076750.1	Transcript	intron_variant	-	6:g.37529800G>A	-	-	LCORL	6_37180233_37768454	0.1681	0.9687	9.8753	2.921	2.2962	1	20	163	154	23
6	37529800	rs377959514	G/A	A	ENSBTAG00000046561	LCORL	ENSBTAT00000085131.1	Transcript	intron_variant	-	6:g.37529800G>A	-	-	LCORL	6_37180233_37768454	0.1681	0.9687	9.8753	2.921	2.2962	1	20	163	154	23
6	37529800	rs377959514	G/A	A	ENSBTAG00000046561	LCORL	ENSBTAT00000087353.1	Transcript	intron_variant	-	6:g.37529800G>A	-	-	LCORL	6_37180233_37768454	0.1681	0.9687	9.8753	2.921	2.2962	1	20	163	154	23
6	37543134	rs109929997	A/C	C	ENSBTAG00000046561	LCORL	ENSBTAT00000064559.2	Transcript	intron_variant	-	6:g.37543134A>C	-	-	LCORL	6_37180233_37768454	0.1713	0.8165	12.4691	5.8374	1.9631	1	19	165	153	25
6	37543134	rs109929997	A/C	C	ENSBTAG00000046561	LCORL	ENSBTAT00000066859.1	Transcript	intron_variant	-	6:g.37543134A>C	-	-	LCORL	6_37180233_37768454	0.1713	0.8165	12.4691	5.8374	1.9631	1	19	165	153	25
6	37543134	rs109929997	A/C	C	ENSBTAG00000046561	LCORL	ENSBTAT00000075421.1	Transcript	intron_variant	-	6:g.37543134A>C	-	-	LCORL	6_37180233_37768454	0.1713	0.8165	12.4691	5.8374	1.9631	1	19	165	153	25
6	37543134	rs109929997	A/C	C	ENSBTAG00000046561	LCORL	ENSBTAT00000076750.1	Transcript	intron_variant	-	6:g.37543134A>C	-	-	LCORL	6_37180233_37768454	0.1713	0.8165	12.4691	5.8374	1.9631	1	19	165	153	25
6	37543134	rs109929997	A/C	C	ENSBTAG00000046561	LCORL	ENSBTAT00000085131.1	Transcript	intron_variant	-	6:g.37543134A>C	-	-	LCORL	6_37180233_37768454	0.1713	0.8165	12.4691	5.8374	1.9631	1	19	165	153	25
6	37543134	rs109929997	A/C	C	ENSBTAG00000046561	LCORL	ENSBTAT00000087353.1	Transcript	intron_variant	-	6:g.37543134A>C	-	-	LCORL	6_37180233_37768454	0.1713	0.8165	12.4691	5.8374	1.9631	1	19	165	153	25
6	37547826	rs109673676	G/A	A	ENSBTAG00000046561	LCORL	ENSBTAT00000064559.2	Transcript	intron_variant	-	6:g.37547826G>A	-	-	LCORL	6_37180233_37768454	0.1739	1.7407	10.6262	2.4709	2.3854	1	20	164	152	23
6	37547826	rs109673676	G/A	A	ENSBTAG00000046561	LCORL	ENSBTAT00000066859.1	Transcript	intron_variant	-	6:g.37547826G>A	-	-	LCORL	6_37180233_37768454	0.1739	1.7407	10.6262	2.4709	2.3854	1	20	164	152	23
6	37547826	rs109673676	G/A	A	ENSBTAG00000046561	LCORL	ENSBTAT00000075421.1	Transcript	intron_variant	-	6:g.37547826G>A	-	-	LCORL	6_37180233_37768454	0.1739	1.7407	10.6262	2.4709	2.3854	1	20	164	152	23
6	37547826	rs109673676	G/A	A	ENSBTAG00000046561	LCORL	ENSBTAT00000076750.1	Transcript	intron_variant	-	6:g.37547826G>A	-	-	LCORL	6_37180233_37768454	0.1739	1.7407	10.6262	2.4709	2.3854	1	20	164	152	23
6	37547826	rs109673676	G/A	A	ENSBTAG00000046561	LCORL	ENSBTAT00000085131.1	Transcript	intron_variant	-	6:g.37547826G>A	-	-	LCORL	6_37180233_37768454	0.1739	1.7407	10.6262	2.4709	2.3854	1	20	164	152	23
6	37547826	rs109673676	G/A	A	ENSBTAG00000046561	LCORL	ENSBTAT00000087353.1	Transcript	intron_variant	-	6:g.37547826G>A	-	-	LCORL	6_37180233_37768454	0.1739	1.7407	10.6262	2.4709	2.3854	1	20	164	152	23
6	37568581	rs383348195	C/T	T	-	-	-	-	intergenic_variant	-	6:g.37568581C>T	-	-	LCORL	6_37180233_37768454	0.1787	0.681	12.2272	2.372	2.3334	2	18	159	146	23
6	37569485	rs383507085	A/C	C	-	-	-	-	intergenic_variant	-	6:g.37569485A>C	-	-	LCORL	6_37180233_37768454	0.182	0.5855	11.1929	2.411	1.8204	1	20	164	154	26
6	37571208	rs110800472	T/C	C	-	-	-	-	intergenic_variant	-	6:g.37571208T>C	-	-	LCORL	6_37180233_37768454	0.179	0.3288	11.6498	1.6019	0.2629	1	21	162	154	27
6	37573615	rs109029403	T/A	A	-	-	-	-	intergenic_variant	-	6:g.37573615T>A	-	-	LCORL	6_37180233_37768454	0.1783	0.344	7.8171	1.9755	2.0951	1	19	164	151	25
6	37585527	rs378858709	T/C	C	-	-	-	-	intergenic_variant	-	6:g.37585527T>C	-	-	LCORL	6_37180233_37768454		0.1236	14.009	2.2784	1.2148	0	21	163	152	24
6	37591326	rs110001259	G/A	A	-	-	-	-	intergenic_variant	-	6:g.37591326G>A	-	-	LCORL	6_37180233_37768454	0.1788	0.5543	9.4427	2.4335	1.006	1	20	167	153	25
6	37610136	rs383681081	T/G	G	-	-	-	-	intergenic_variant	-	6:g.37610136T>G	-	-	LCORL	6_37180233_37768454		0.1601	5.7346	4.4995	1.3848	0	21	165	149	18
6	37614179	rs109976622	G/A	A	-	-	-	-	intergenic_variant	-	6:g.37614179G>A	-	-	LCORL	6_37180233_37768454	0.1801	0.2945	8.5419	3.0759	1.9878	1	22	162	150	16
6	37627776	rs109060347	G/C	C	-	-	-	-	intergenic_variant	-	6:g.37627776G>C	-	-	LCORL	6_37180233_37768454	0.181	1.6225	8.4455	2.2472	0.2158	1	21	164	151	19
6	37633434	rs110561116	T/C	C	-	-	-	-	intergenic_variant	-	6:g.37633434T>C	-	-	LCORL	6_37180233_37768454	0.1837	1.0542	15.2408	2.7003	0.3021	1	19	160	150	18
6	37637484	rs109576691	G/T	T	-	-	-	-	intergenic_variant	-	6:g.37637484G>T	-	-	LCORL	6_37180233_37768454	0.1828	0.2934	8.5343	2.4677	0.3331	1	21	164	149	18
6	37669453	rs207689046	A/G	G	-	-	-	-	intergenic_variant	-	6:g.37669453A>G	-	-	LCORL	6_37180233_37768454	0.1757	0.3888	6.5591	3.3402	1.7323	1	20	164	146	19
6	37670519	rs382950309	G/A	A	-	-	-	-	intergenic_variant	-	6:g.37670519G>A	-	-	LCORL	6_37180233_37768454	0.172	0.9031	6.4081	4.196	1.6772	2	19	165	146	19
6	37675122	rs446397436	G/T	T	-	-	-	-	intergenic_variant	-	6:g.37675122G>T	-	-	LCORL	6_37180233_37768454	0.1726	0.5227	5.0483	3.6577	0.2721	1	21	162	147	19
6	37675400	rs109668793	C/T	T	-	-	-	-	intergenic_variant	-	6:g.37675400C>T	-	-	LCORL	6_37180233_37768454	0.1736	0.2362	4.6515	4.1186	0.7464	1	19	167	148	19
6	37675798	rs109979344	C/T	T	-	-	-	-	intergenic_variant	-	6:g.37675798C>T	-	-	LCORL	6_37180233_37768454			1.9481	2.4408	0.3854	15	26	165	147	40
6	37677432	rs110987922	C/T	T	-	-	-	-	intergenic_variant	-	6:g.37677432C>T	-	-	LCORL	6_37180233_37768454	0.1718	0.6862	5.7427	3.7419	0.6776	1	17	164	148	21
6	37679238	rs109344892	T/C	C	-	-	-	-	intergenic_variant	-	6:g.37679238T>C	-	-	LCORL	6_37180233_37768454	0.1682	0.1694	5.0241	3.4875	0.5917	1	19	166	146	19
6	37681968	rs109331793	C/T	T	-	-	-	-	intergenic_variant	-	6:g.37681968C>T	-	-	LCORL	6_37180233_37768454	0.1707	0.9936	4.0864	2.8545	0.6888	1	18	163	148	18
6	37683450	rs381987002	T/C	C	-	-	-	-	intergenic_variant	-	6:g.37683450T>C	-	-	LCORL	6_37180233_37768454		0.7597	4.0842	2.8164	0.9273	12	18	166	150	19
6	37684483	rs380838173	A/G	G	-	-	-	-	intergenic_variant	-	6:g.37684483A>G	-	-	LCORL	6_37180233_37768454	0.1718	1.4461	17.9308	7.9364	2.2153	1	18	161	146	16
6	37684667	rs383245647	G/A	A	-	-	-	-	intergenic_variant	-	6:g.37684667G>A	-	-	LCORL	6_37180233_37768454		0.0039	5.1352	2.3575	0.7834	10	19	164	141	18
6	37685392	rs383440994	G/A	A	-	-	-	-	intergenic_variant	-	6:g.37685392G>A	-	-	LCORL	6_37180233_37768454	0.165		4.3662	2.3418	0.1577	1	19	166	145	19
6	37686668	rs377841505	G/A	A	-	-	-	-	intergenic_variant	-	6:g.37686668G>A	-	-	LCORL	6_37180233_37768454	0.1712	0.0822	4.5096	4.3747	0.6467	1	19	167	148	19
6	37687844	rs385088789	A/T	T	-	-	-	-	intergenic_variant	-	6:g.37687844A>T	-	-	LCORL	6_37180233_37768454	0.174	1.0932	7.7092	4.0688	1.1211	1	17	166	146	17
6	37690852	rs110105055	G/C	C	-	-	-	-	intergenic_variant	-	6:g.37690852G>C	-	-	LCORL	6_37180233_37768454	0.1236	0.0351	5.3924	2.4635	0.1828	12	19	164	148	18
6	37693042	rs380447553	C/T	T	-	-	-	-	intergenic_variant	-	6:g.37693042C>T	-	-	LCORL	6_37180233_37768454		0.0292	4.3264	3.2115	0.1901	3	23	167	147	37
6	37697757	rs81179599	C/T	T	-	-	-	-	intergenic_variant	-	6:g.37697757C>T	-	-	LCORL	6_37180233_37768454	0.1788	1.0152	12.1541	6.574	1.4107	1	20	147	145	16
6	37702341	rs377812778	T/G	G	-	-	-	-	intergenic_variant	-	6:g.37702341T>G	-	-	LCORL	6_37180233_37768454	0.1738	0.9806	4.7464	3.2957	0.8867	1	20	159	146	17
6	37703461	rs110186942	C/T	T	-	-	-	-	intergenic_variant	-	6:g.37703461C>T	-	-	LCORL	6_37180233_37768454	0.1755	0.2966	6.1476	6.2655	0.7859	1	20	159	145	21
6	37703863	rs384540439	C/T	T	-	-	-	-	intergenic_variant	-	6:g.37703863C>T	-	-	LCORL	6_37180233_37768454	0.1833	2.2812	7.9763	5.2085	1.0289	1	15	160	146	17
6	37704637	rs208984737	C/A	A	-	-	-	-	intergenic_variant	-	6:g.37704637C>A	-	-	LCORL	6_37180233_37768454	0.1806	0.2209	7.0791	4.7421	0.3124	1	20	163	146	18
6	37706431	rs110116541	T/C	C	-	-	-	-	intergenic_variant	-	6:g.37706431T>C	-	-	LCORL	6_37180233_37768454	0.1744	0.3637	5.7528	5.5337	0.3214	1	20	163	147	19
6	37706528	rs382938133	A/T	T	-	-	-	-	intergenic_variant	-	6:g.37706528A>T	-	-	LCORL	6_37180233_37768454	0.1727	0.1633	5.1317	2.5863	0.0063	1	20	164	148	19
6	37728142	rs379180947	G/A	A	-	-	-	-	intergenic_variant	-	6:g.37728142G>A	-	-	LCORL	6_37180233_37768454	0.185	1.4224	8.3701	4.503	1.7572	1	20	162	147	17
6	37729902	rs384077114	A/C	C	-	-	-	-	intergenic_variant	-	6:g.37729902A>C	-	-	LCORL	6_37180233_37768454	0.1831	0.1783	2.2546	5.3618	0.6395	1	19	161	147	18
9	57687442	rs43602274	G/A	G	-	-	-	-	intergenic_variant	-	9:g.57687442A>G	-	-	ENSBTAG00000055091	9_57581697_58260003	2.6957	3.0756	0.0237	0.5232	0.2319	75	86	6	8	2
10	34033105	rs3423289080	A/G	A	-	-	-	-	intergenic_variant	-	10:g.34033105G>A	-	-	FAM98B	10_33520438_34266554	2.4072	3.3544	0.2723		0.0488	112	89	22	4	8
10	34146332	rs109447360	G/C	G	ENSBTAG00000021872	RASGRP1	ENSBTAT00000029159.6	Transcript	intron_variant	-	10:g.34146332C>G	-	-	RASGRP1	10_33520438_34266554	2.0782	4.521	0.8625	0.6489	0.7009	152	98	48	21	28
14	80988838	rs134920597	A/C	C	ENSBTAG00000013165	ENPP2	ENSBTAT00000037135.5	Transcript	intron_variant	-	14:g.80988838A>C	-	-	IMPA1	14_80277288_81260268	1.179	6.4414	0.291	0.5615	0.195	78	117	13	14	9
14	80988838	rs134920597	A/C	C	ENSBTAG00000013165	ENPP2	ENSBTAT00000076817.1	Transcript	intron_variant	-	14:g.80988838A>C	-	-	IMPA1	14_80277288_81260268	1.179	6.4414	0.291	0.5615	0.195	78	117	13	14	9
14	80988838	rs134920597	A/C	C	ENSBTAG00000013165	ENPP2	ENSBTAT00000078741.1	Transcript	intron_variant	-	14:g.80988838A>C	-	-	IMPA1	14_80277288_81260268	1.179	6.4414	0.291	0.5615	0.195	78	117	13	14	9
14	80988838	rs134920597	A/C	C	ENSBTAG00000013165	ENPP2	ENSBTAT00000085435.1	Transcript	intron_variant	-	14:g.80988838A>C	-	-	IMPA1	14_80277288_81260268	1.179	6.4414	0.291	0.5615	0.195	78	117	13	14	9
14	80989436	rs208230936	G/T	T	ENSBTAG00000013165	ENPP2	ENSBTAT00000037135.5	Transcript	intron_variant	-	14:g.80989436G>T	-	-	IMPA1	14_80277288_81260268	0.8924	2.6216	0.3897	0.0671	0.365	86	118	11	15	8
14	80989436	rs208230936	G/T	T	ENSBTAG00000013165	ENPP2	ENSBTAT00000076817.1	Transcript	intron_variant	-	14:g.80989436G>T	-	-	IMPA1	14_80277288_81260268	0.8924	2.6216	0.3897	0.0671	0.365	86	118	11	15	8
14	80989436	rs208230936	G/T	T	ENSBTAG00000013165	ENPP2	ENSBTAT00000078741.1	Transcript	intron_variant	-	14:g.80989436G>T	-	-	IMPA1	14_80277288_81260268	0.8924	2.6216	0.3897	0.0671	0.365	86	118	11	15	8
14	80989436	rs208230936	G/T	T	ENSBTAG00000013165	ENPP2	ENSBTAT00000085435.1	Transcript	intron_variant	-	14:g.80989436G>T	-	-	IMPA1	14_80277288_81260268	0.8924	2.6216	0.3897	0.0671	0.365	86	118	11	15	8
17	51079350	rs135095074	G/T	G	-	-	-	-	intergenic_variant	-	17:g.51079350T>G	-	-	NCOR2	17_50834932_51729243	0.1478	2.4845	0.0225	0.5596	0.2068	181	158	104	58	57
17	51604982	rs110149220	T/C	T	-	-	-	-	intergenic_variant	-	17:g.51604982C>T	-	-	RFLNA	17_50834932_51729243	2.8983	4.0542	0.6981	0.5797	0.0039	85	88	10	7	3
17	51632521	rs109412811	T/C	T	-	-	-	-	intergenic_variant	-	17:g.51632521C>T	-	-	CCDC92	17_50834932_51729243	2.5666	3.534	1.9095	0.6411	0.0223	77	89	9	6	3
19	24270457	rs41597328	C/T	C	ENSBTAG00000000020	TRPV3	ENSBTAT00000061065.3	Transcript	intron_variant	-	19:g.24270457T>C	-	-	TRPV3	19_23656901_24271095	3.3555	3.8401	0.2282	1.0775	0.7512	118	146	37	40	26
19	24270457	rs41597328	C/T	C	ENSBTAG00000000020	TRPV3	ENSBTAT00000072867.1	Transcript	intron_variant	-	19:g.24270457T>C	-	-	TRPV3	19_23656901_24271095	3.3555	3.8401	0.2282	1.0775	0.7512	118	146	37	40	26
[truncated: 7 more rows]

## Sheet: Table S4
Table S4 Information for SNVS and INDELs in A and D haplotypes
[truncated: 3,547 more rows]

## Sheet: Table S5
Table S5 Information for the 10 variants with the largest frequency differences between Haplotypes A and D
[truncated: 52 more rows]

[truncated: 9 more sheets: Table S6, Table S7, Table S8, Table S9, Table S10, Table S 11, Table S12, Table S13, Table S14]
